# Supplementary material for: High-throughput, Label-Free Quantitative Proteomic Studies of the Anticancer Effects of Electrical Pulses with Turmeric Silver Nanoparticles: an in vitro Model Study
Source: Sci Rep. 2020 Apr 29;10:7258. doi: 10.1038/s41598-020-64128-8 (PMC7190727; doi:10.1038/s41598-020-64128-8)
Supplement: Supplementary file 2 — Supplementary tables. [file 41598_2020_64128_MOESM2_ESM.xlsx]

## Sheet: Table S1
Table S1: Peptide Sequence and Raw Intensity
Sequence	Mass	Proteins	Leading razor protein	Gene names	Protein names	Charges	PEP	Score	Intensity Ctrl 1	Intensity Ctrl 2	Intensity Ctrl 3	Intensity TurNP 1	Intensity TurNP 2	Intensity TurNP 3	Intensity EP 1	Intensity EP 2	Intensity EP 3	Intensity TurNP+EP 1	Intensity TurNP+EP 2	Intensity TurNP+EP 3
AAAAAAAAAAAAAAAGAGAGAK	1595.84	B7ZM24;Q53ZR1;P55011;G3XAL9	B7ZM24	SLC12A2	Solute carrier family 12 member 2	2	7.1612e-05	56.225	0	0	0	0	2982600	3011400	0	0	0	0	0	0
AAAAAAAAAAGAAGGR	1197.62	Q86U42	Q86U42	PABPN1	Polyadenylate-binding protein 2	2	1.4156e-38	185.14	16430000	19093000	23629000	34880000	27991000	27506000	14856000	10035000	13538000	0	0	0
AAAAAAAAAPAAAATAPTTAATTAATAAQ	2367.2	P37108;H0YLW0	P37108	SRP14	Signal recognition particle 14 kDa protein	2;3	9.0218e-10	107.98	38389000	30560000	36696000	25506000	42612000	25267000	26406000	21153000	16775000	0	8690600	2370700
AAAAAAAGDSDSWDADAFSVEDPVRK	2592.17	A0A024R5S5;O75822	A0A024R5S5	EIF3S1;EIF3J	Eukaryotic translation initiation factor 3 subunit J	2;3	2.6312e-12	92.935	5960000	3629100	5267400	8624100	9223200	7097300	7761000	0	7110400	0	0	0
AAAAAAAPSGGGGGGEEERLEEK	2083.98	A0A140VKC4;B5MCB4	A0A140VKC4	MECP2		2	0.0001042	53.252	0	0	0	0	6464100	5831300	0	0	0	0	0	0
AAAAAAGAASGLPGPVAQGLK	1747.96	Q96P70	Q96P70	IPO9	Importin-9	2	1.3908e-20	134.99	6581400	4182200	9035400	12527000	13104000	12132000	0	0	4738700	0	0	0
AAAAAAGAGPEMVR	1241.62	Q499G7;Q1HBJ4;P28482	Q499G7	MAPK1	Mitogen-activated protein kinase;Mitogen-activated protein kinase 1	2	1.1194e-09	119.16	0	0	6460700	0	0	0	0	0	0	3291400	0	0
AAAAAATAAAAASIR	1256.68	Q53GW1;Q8WVM8;J3KNG4;G3V3K9;G3V4I1;G3V5F3	Q53GW1	SCFD1	Sec1 family domain-containing protein 1	2	3.4818e-20	148.28	0	0	0	14861000	14592000	12379000	5032800	3516200	0	0	0	0
AAAAAAVGPGAGGAGSAVPGGAGPCATVSVFPGAR	2893.45	Q86X55;K7EK20;K7EPK1	Q86X55	CARM1	Histone-arginine methyltransferase CARM1	3	1.5049e-05	41.139	0	0	0	0	0	0	0	0	0	0	12415000	0
AAAAAEQQQFYLLLGNLLSPDNVVR	2700.42	A0A024RDY0;O00410;B4E0R6;E7ETV3;E7EQT5;C9JZD8	A0A024RDY0	RANBP5;IPO5	Importin-5	2;3	6.201e-17	128.9	6871600	0	15034000	16761000	31030000	26211000	6320800	4953500	6009600	0	10484000	4635100
AAAAAEQQQFYLLLGNLLSPDNVVRK	2828.52	A0A024RDY0;O00410;B4E0R6;E7ETV3;E7EQT5;C9JZD8	A0A024RDY0	RANBP5;IPO5	Importin-5	3	0.00081038	51.234	0	0	0	10228000	0	0	0	0	0	0	0	0
AAAAAPASEDEDDEDDEDDEDDDDDEEDDSEEEAMETTPAK	4445.55	A0A024R4A0;P19338;B3KM80;B3KTP9	A0A024R4A0	NCL	Nucleolin	3	0.0005462	35.792	0	7179300	0	0	9073300	0	6944000	0	5101600	0	0	0
AAAAASHLNLDALR	1392.75	A0A024R843;Q13049;Q5JVY0	A0A024R843	TRIM32	E3 ubiquitin-protein ligase TRIM32	2	0.00013211	85.958	0	0	0	0	0	0	5797000	0	6793400	0	0	0
AAAAAWEEPSSGNGTAR	1644.75	A0A024RAC5;Q9P258	A0A024RAC5	RCC2	Protein RCC2	2	2.3571e-06	94.616	6620500	6598700	6229200	9626500	12425000	9310900	4703300	3239900	7675100	0	5596900	3534000
AAAAELSLLEK	1114.62	O43324;D6RBD7;C9J1V9	O43324	EEF1E1;EEF1E1-BLOC1S5	Eukaryotic translation elongation factor 1 epsilon-1	1;2	4.609e-09	129.85	13599000	10347000	14876000	19640000	21887000	20580000	12908000	8950600	15680000	6438700	15267000	6043100
AAAAGAAAAAAAEGEAPAEMGALLLEK	2395.21	A0A0G2JIS2;A0A1U9X7P8;A0A024RCN9;Q96KQ7	A0A0G2JIS2	EHMT2	Histone-lysine N-methyltransferase EHMT2	3	3.218e-09	51.645	0	1910100	0	0	0	0	2188200	0	0	0	0	0
AAAAGGGGPGTAVGATGSGIAAAAAGLAVYR	2513.3	Q58EY4;Q92922;Q05BW5;Q05CR1;F8WE13	Q58EY4	SMARCC1	SWI/SNF complex subunit SMARCC1		1	NaN	0	0	0	0	0	0	0	0	0	0	0	0
AAAAKPNNLSLVVHGPGDLR	1999.1	V9HW89;Q00796;H0YKB3	V9HW89	HEL-S-95n;SORD	Sorbitol dehydrogenase	3	1.7776e-05	76.768	11919000	0	11973000	0	17394000	15563000	0	0	0	0	0	0
AAAAPAATTATPPPEGAPPQPGVHNLPVPTLFGTVK	3442.82	M0QY97;Q9UPT8	M0QY97	ZC3H4	Zinc finger CCCH domain-containing protein 4	3	0.057745	13.343	0	0	3976900	0	5452100	0	0	0	0	0	0	0
AAAAPGASPSPGGDAAWSEAGPGPRPLAR	2641.3	P52701;F8WAX8;Q3SWU9;F8W7G9	P52701	MSH6	DNA mismatch repair protein Msh6	3	0.0001586	41.423	10242000	14770000	12406000	19216000	19502000	18196000	9229700	0	9917500	0	13242000	0
AAAAQLSLTQLSSGNPVYEK	2047.06	P42566;Q7Z5V0;B1AUU8	P42566	EPS15	Epidermal growth factor receptor substrate 15	2	8.667e-06	79.466	0	0	0	0	5711100	4680300	0	0	0	0	0	0
AAAASAAEAGIATTGTEDSDDALLK	2319.11	P55036;H0Y3Y9	P55036	PSMD4	26S proteasome non-ATPase regulatory subunit 4	2;3	2.5712e-17	106.14	5123400	2881500	5437500	6995900	9357300	16583000	4108700	0	9320700	0	6908900	0
AAAAVGAGHGAGGPGAASSSGGAR	1863.89	A0A024R7G7;Q96K37	A0A024R7G7	SLC35E1	Solute carrier family 35 member E1	2;3	5.8711e-12	116.84	0	11289000	0	15327000	9235300	14458000	0	0	0	0	8488200	0
AAAAVSESWPELELAER	1827.9	A0A024R4G1;Q8N1G4	A0A024R4G1	LRRC47	Leucine-rich repeat-containing protein 47	2	5.9532e-05	80.979	0	7601200	4775900	0	0	0	0	0	0	0	0	0
AAAAVVEFQR	1060.57	O00231;B4DTS5;J3QRY4	O00231	PSMD11	26S proteasome non-ATPase regulatory subunit 11	2	3.7584e-06	122.52	6800700	4439400	8967500	14087000	15969000	15563000	6790500	5315700	7235300	4153000	9573400	4003100
AAAAVVVPAEWIK	1323.76	Q8NI27;F2Z2V2	Q8NI27	THOC2	THO complex subunit 2	2	2.337e-06	101.11	2065300	0	3972000	7225300	8874100	8199500	1664400	0	3882900	0	11699000	3187200
AAADGDDSLYPIAVLIDELR	2116.07	B4DDF7;A8K7B7;P30153;B4DQY1;A8K3H8;C9J9C1;B4E1Q0;M0QXG4;M0R0K6	B4DDF7	PPP2R1A	Serine/threonine-protein phosphatase 2A 65 kDa regulatory subunit A alpha isoform	2	3.0511e-07	113.35	0	0	0	0	8106300	8415700	0	2139700	3373000	911890	3967400	2257700
AAADGDDSLYPIAVLIDELRNEDVQLR	2970.49	B4DDF7;A8K7B7;P30153;B4DQY1;A8K3H8;B4E1Q0	B4DDF7	PPP2R1A	Serine/threonine-protein phosphatase 2A 65 kDa regulatory subunit A alpha isoform	3	6.0249e-14	87.659	0	0	0	21986000	25372000	13806000	0	0	0	0	0	0
AAADGGGPGGASVGTEEDGGGVGHR	2136.94	A6NHR9	A6NHR9	SMCHD1	Structural maintenance of chromosomes flexible hinge domain-containing protein 1	2	5.8828e-12	99.566	0	0	0	6251900	0	0	0	0	0	0	9701800	0
AAADSDPNLDPLMNPHIR	1945.93	A0A024R576;O95159	A0A024R576	ZFPL1	Zinc finger protein-like 1	3	0.038806	20.939	3836700	0	0	0	0	0	0	0	0	0	0	0
AAAEDVNVTFEDQQK	1663.77	E9PQY2;Q9NQP4;B2R548	E9PQY2	PFDN4	Prefoldin subunit 4	2	0.0023332	48.741	0	0	0	0	0	0	0	0	0	0	8995200	0
AAAEEEDGGPEGPNR	1497.63	A0A140TA09;A0A024RCQ4;B4DJS6;Q99942	A0A140TA09	RNF5	E3 ubiquitin-protein ligase RNF5	2	3.484e-05	80.763	0	0	0	0	0	0	0	0	3011500	0	0	0
AAAEELQEAAGAGDGATENGVQPPK	2380.11	Q9H9Y2;X6R7Q1	Q9H9Y2	RPF1	Ribosome production factor 1	2	0.075076	16.399	0	0	0	2867600	0	0	0	0	0	0	0	0
AAAEGPVGDGELWQTWLPNHVVFLR	2761.4	Q99567;B7Z5I6;I3L2W3	Q99567	NUP88	Nuclear pore complex protein Nup88	2;3	1.2945e-05	58.752	0	0	0	6841000	0	0	0	0	0	0	29832000	0
AAAEVAGQFVIK	1202.67	A8K6Q8;P02786;G3V0E5;B7Z2I6;H7C3V5	A8K6Q8	TFRC	Transferrin receptor protein 1;Transferrin receptor protein 1, serum form	2	3.2942e-07	113.71	0	23198000	20366000	35936000	35200000	29941000	0	0	0	12818000	31826000	16993000
AAAEVNQDYGLDPK	1489.7	A0A0S2Z4C3;P07954;A0A0S2Z3W2;A0A0S2Z3X6;A0A0S2Z4H0;A0A0S2Z3S9	A0A0S2Z4C3	FH	Fumarate hydratase, mitochondrial	2	9.6122e-10	112.94	25121000	26382000	28881000	43956000	42267000	45631000	27215000	21118000	28756000	24442000	43598000	28184000
AAAFEEQENETVVVK	1662.81	Q9Y490;A0A1S5UZ07	Q9Y490	TLN1	Talin-1	2	4.4182e-15	138.71	9269800	7753200	10367000	5900300	12576000	15124000	7808000	8069600	11585000	4630800	8055000	4008000
AAAFEQLQK	1004.53	O94826;B4DZ87	O94826	TOMM70A	Mitochondrial import receptor subunit TOM70	2	1.1837e-05	136.11	12110000	18450000	18944000	32515000	0	24959000	10128000	7754900	11758000	11325000	29648000	12982000
AAAGELQEDSGLCVLAR	1745.86	A0A024QZ77;Q96C19;H0Y4Y4	A0A024QZ77	EFHD2	EF-hand domain-containing protein D2	2	3.0748e-21	143.17	0	0	0	16685000	22166000	15922000	0	0	0	4241600	13184000	5539000
AAAGLTVALMPVLNQVAGLLGSGEGGLTESWAEAVR	3507.84	Q5RKV6	Q5RKV6	EXOSC6	Exosome complex component MTR3	3	0.05823	13.245	0	0	0	0	4701800	0	0	0	0	0	0	0
AAAGQESEGPAVGPPQPLGK	1859.94	A0A0S2Q0B1;O14497	A0A0S2Q0B1	ARID1A	AT-rich interactive domain-containing protein 1A	2	7.2114e-05	62.924	0	2574900	2479300	5020100	5844100	6411200	0	2159700	3439200	0	5630200	0
AAAIGIDLGTTYSCVGVFQHGK	2251.13	A8K5I0;A0A1U9X7W4;A0A0G2JIW1;Q59EJ3;P0DMV9;P0DMV8;B4DWK5;B4DFN9;B4DI39;B4E1S9;B4E388;B4DVU9;V9GZ37;B3KTT5;B4DNX1;B4E1T6;B4DNV4	A8K5I0	HEL-S-103;HSPA1B;HSPA1A	Heat shock 70 kDa protein 1B;Heat shock 70 kDa protein 1A	3	4.086e-09	66.874	0	0	0	7364000	8572900	0	0	0	0	0	0	10425000
AAALAAAVAQDPAASGAPSS	1695.84	Q8TAE8;Q7LAX7	Q8TAE8	GADD45GIP1	Growth arrest and DNA damage-inducible proteins-interacting protein 1	2	0.001228	57.836	7803800	8665200	8379700	9178700	8715400	8991700	9309600	6588300	9201000	6860000	10992000	0
AAALATVNAWAEQTGMK	1731.86	Q14008	Q14008	CKAP5	Cytoskeleton-associated protein 5	2	0.0030398	82.362	0	0	0	0	15271000	10432000	0	0	0	0	0	0
AAALEAMKDYTK	1310.65	V9HW72;A8K690;P31948;H0YGI8	V9HW72	HEL-S-94n;STIP1	Stress-induced-phosphoprotein 1	2;3	4.1061e-11	146.11	12890000	10529000	16115000	0	0	0	0	0	0	0	0	0
AAALEFLNR	1003.55	V9HW72;A8K690;P31948;F5H783;F5GXD8	V9HW72	HEL-S-94n;STIP1	Stress-induced-phosphoprotein 1	2	2.6873e-05	130.77	23306000	10721000	21722000	20779000	33713000	29070000	15756000	14857000	13554000	6596300	12521000	0
AAALEFLNRFEEAK	1607.83	V9HW72;A8K690;P31948;F5H783;F5GXD8	V9HW72	HEL-S-94n;STIP1	Stress-induced-phosphoprotein 1	2;3	1.4388e-13	116.51	21182000	7641500	18183000	40053000	39661000	26833000	0	0	0	0	4879300	0
AAALEQFK	876.471	Q2TB59;A0A024R0C3;Q13423;E9PCX7	Q2TB59	NNT	NAD(P) transhydrogenase, mitochondrial	2	0.0013091	102.71	28789000	49223000	46339000	99102000	85711000	75533000	29621000	24868000	33829000	35540000	0	39854000
AAALVLQTIWGYK	1432.81	Q96FS1;C9JZR2;O60716;Q68DU0;Q7KZJ3;A0A024R4Z0;A0A024R4Y7	Q96FS1	CTNND1;DKFZp781O2021	Catenin delta-1	2	0.070736	38.567	0	0	4307400	0	0	0	0	0	0	0	0	0
AAAMAAAAAETSQR	1318.63	A0A3B3IRK3;H7C5F7;B4DLX2;B4DGY6;A0A0C4DGW0;Q9NV92	A0A3B3IRK3	NDFIP2	NEDD4 family-interacting protein 2	2	2.4186e-07	105.98	0	0	0	0	0	0	0	0	0	0	0	0
AAAMDVDTPSGTNSGAGK	1648.74	P62877	P62877	RBX1	E3 ubiquitin-protein ligase RBX1;E3 ubiquitin-protein ligase RBX1, N-terminally processed	2	0.00015717	53.528	0	0	0	0	0	0	0	0	0	0	8612700	0
AAAMDVDTPSGTNSGAGKK	1776.83	P62877	P62877	RBX1	E3 ubiquitin-protein ligase RBX1;E3 ubiquitin-protein ligase RBX1, N-terminally processed	2	2.568e-23	143.86	18214000	17056000	21740000	22032000	19010000	12028000	16046000	9202600	15412000	0	7299600	0
AAANFFSASCVPCADQSSFPK	2235	CON__Q29443;CON__Q0IIK2	CON__Q29443			2	0.0023685	37.55	0	0	0	0	0	0	0	0	0	0	5804800	6020400
AAAPAPEEEMDECEQALAAEPK	2343.02	Q53YD7;P26641;Q2F840	Q53YD7	EEF1G	Elongation factor 1-gamma	2;3	3.6861e-56	179.14	0	0	0	68320000	71404000	52570000	0	0	0	0	0	17495000
AAAPAPVSEAVCR	1284.65	B7Z574;A0A0C4DGB5;P20810;E9PDE4;B7Z6N0;E7ES10;B7Z5T9;E9PCH5;E7EVY3;A0A1S5UZ18;A0A024RAN2;Q86YM9;H0Y7F0;Q6AZE3;H0Y9H6;E7EQ12;B7Z8S8;B7Z7L4;E7EQA0;B2RDU1;A0A0A0MR45;H0YD33	B7Z574	CAST	Calpastatin	2	0.0012467	73.499	0	0	0	0	0	0	0	0	0	0	0	7653800
AAAPQAWAGPMEEPPQAQAPPR	2270.09	A0A2Z6ATB6;Q16643;B3KSQ7;B7Z2Z0;D6R9Q9	A0A2Z6ATB6	DBN1	Drebrin	2	0.00026141	49.929	13257000	0	5193900	0	0	8858900	0	0	0	0	0	0
AAAQCYIDLIIK	1364.74	P53618;E9PP73	P53618	COPB1	Coatomer subunit beta	2	0.003934	49.06	0	0	0	0	0	31011000	0	0	0	0	0	0
AAAQLLQSQAQQSGAQQTK	1956	D6RGI3;A0A384P5S0;D6RER5;Q9NVA2;Q96KC0;H0Y961;H0Y9G8	D6RGI3	2019-09-11	Septin-11	2;3	1.1078e-116	279.56	31942000	23075000	37470000	52409000	47004000	62601000	35881000	20824000	21109000	6723600	8625100	6346000
AAASGNENIQPPPLAYK	1739.88	Q9H2M9;H7C4Y9	Q9H2M9	RAB3GAP2	Rab3 GTPase-activating protein non-catalytic subunit	2	0.095371	14.876	0	0	0	0	0	0	0	0	0	0	4315100	0
AAATGAVAASAASGQAEGK	1587.79	Q9NWH9;H0YLW7;H0YMW8;H0YNF3;H0YMR6;H0YLE6;H0YL55;H7BXE3	Q9NWH9	SLTM	SAFB-like transcription modulator	2	5.7699e-13	124.3	0	0	0	7478900	7498100	7748900	0	0	0	3588100	5619900	0
AAATGPSFWLGNETLK	1661.84	J3K000;A0A140VJR2;P12955	J3K000	PEPD	Xaa-Pro dipeptidase	2	1.5001e-06	118.48	8523500	5235900	9189100	11581000	17357000	13348000	6647400	5726500	5466800	2238900	0	0
AAATIVHDTSEAVELCPAYGLYLKPITK	3017.58	Q05DA9;X6RAJ1;Q02040	Q05DA9	SFRS17A;AKAP17A	A-kinase anchor protein 17A	3	1.0284e-20	67.31	0	0	0	0	0	0	0	0	0	0	16195000	0
AAATMATPLPGR	1155.61	Q03252	Q03252	LMNB2	Lamin-B2	2	0.057534	43.282	0	0	0	0	0	0	0	0	0	0	0	0
AAATQPDAKDTPDEPWAFPAR	2254.07	A0A140VK49;Q7KZF4;B2R5U1;Q59FF0;B3KU67;B4E299;I6TRR8	A0A140VK49	SND1	Staphylococcal nuclease domain-containing protein 1	3	0.0026948	37.999	0	7922000	0	0	0	0	0	0	0	0	0	0
AAAVAAAGAGEPQSPDELLPK	1962.01	Q549C5;Q9NS69;Q53GB0	Q549C5	MST065;TOMM22	Mitochondrial import receptor subunit TOM22 homolog	2;3	3.6492e-80	220.69	30551000	39908000	48777000	62524000	68451000	74269000	33419000	25054000	41508000	39250000	118370000	34085000
AAAVLPVLDLAQR	1335.79	Q9UEH5;Q6IPW4;Q6IB76;A8K750;E7EPT4;P19404	Q9UEH5	NDUFV2	NADH dehydrogenase [ubiquinone] flavoprotein 2, mitochondrial	2	4.0484e-06	96.342	13426000	0	17704000	0	0	0	0	0	0	15446000	26366000	0
AAAVLSGPSAGSAAGVPGGTGGLSAVSSGPR	2565.31	A8K548;Q8IZL8	A8K548	PELP1	Proline-, glutamic acid- and leucine-rich protein 1	3	4.7026e-07	44.05	0	0	9269300	0	0	0	0	0	0	0	11012000	0
AAAVPVEFQEHHLSEVQNMASEEK	2679.26	A0A087WZN1;O43837;A0A087X2E5;L0R875;B4DU38	A0A087WZN1	IDH3B	Isocitrate dehydrogenase [NAD] subunit, mitochondrial;Isocitrate dehydrogenase [NAD] subunit beta, mitochondrial	3;4	1.0548e-05	54.223	14011000	20733000	35179000	16651000	44979000	24069000	13732000	8571800	0	0	0	0
AAAYNLVQHGITNLCVIGGDGSLTGANIFR	3088.58	P17858;B4E108	P17858	PFKL	ATP-dependent 6-phosphofructokinase, liver type	3	3.7848e-07	60.79	0	0	0	0	0	0	0	0	0	0	16965000	0
AACLESAQEPAGAWGNK	1745.8	B2R5V9;A0A024R4E5;C9JZI8;C9J5E5;C9JIZ1;C9JT62;C9JHS7;C9JK79;C9JHZ8;C9JES8;C9JBS3;C9JEJ8;C9JHN6	B2R5V9	HDLBP		2	0.00010628	64.878	0	0	0	9395600	8664700	7210800	0	0	0	0	6302700	0
AACNLLQR	931.491	Q01813;Q5VSR5;V9GYV7	Q01813	PFKP	ATP-dependent 6-phosphofructokinase, platelet type	2	7.098e-05	149.06	0	0	0	0	15911000	0	0	0	0	5414900	26734000	11049000
AADAEAEVASLNR	1315.64	J3KN67;A0A2R2Y2Q3;M1VPF4;P06753	J3KN67	TPM3;TPM3-ROS1	Tyrosine-protein kinase receptor;Tropomyosin alpha-3 chain	2	5.5796e-07	108.47	0	0	0	0	0	0	0	54623000	0	0	0	0
AADCEVEQWDSDEPIPAK	2045.89	A0A384N605;Q9UBQ7;U3KQ56	A0A384N605	GRHPR	Glyoxylate reductase/hydroxypyruvate reductase	2	8.5427e-06	83.314	0	0	0	0	3979600	4406400	0	0	0	2341800	8239800	3869800
AADCEVEQWDSDEPIPAKELER	2573.16	A0A384N605;Q9UBQ7;U3KQ56	A0A384N605	GRHPR	Glyoxylate reductase/hydroxypyruvate reductase	3	0.064501	11.143	0	0	0	0	0	5860000	0	0	0	0	0	0
AADCISEPVNR	1217.57	A0A140VJK2;P43304;Q53T76;A8K1Z2;F5GYK7;Q8WUQ0;A0A0S2Z3S0;E7EM56	A0A140VJK2	GPD2	Glycerol-3-phosphate dehydrogenase, mitochondrial;Glycerol-3-phosphate dehydrogenase	2	0.0029126	55.064	0	0	0	0	0	0	0	0	0	2392000	7710100	4013100
AADCISEPVNREPPSR	1783.85	A0A140VJK2;P43304;Q53T76;A8K1Z2;F5GYK7;Q8WUQ0;A0A0S2Z3S0;E7EM56	A0A140VJK2	GPD2	Glycerol-3-phosphate dehydrogenase, mitochondrial;Glycerol-3-phosphate dehydrogenase	3	0.00055723	45.014	0	0	0	12431000	0	0	0	0	0	0	5709400	0
AADEEAFEDNSEEYIR	1886.78	A0A384NKW7;P55060;B4DM31;B4DUC5;B4DM67;B4DPS6	A0A384NKW7	CSE1L	Exportin-2	2	1.4167e-06	100.04	5833500	3864400	7886700	6128400	11390000	13366000	2898500	3395400	4734600	3750300	6953600	2839900
AADEEAFEDNSEEYIRR	2042.88	A0A384NKW7;P55060;B4DM31;B4DUC5;B4DM67;B4DPS6	A0A384NKW7	CSE1L	Exportin-2	3	5.1137e-22	128.9	16436000	16012000	23988000	37500000	47623000	36725000	0	0	10228000	10908000	18204000	0
AADFIDQALAQK	1289.66	B5BUI8;P51452;K7ELG5;K7ES89	B5BUI8	DUSP3	Dual specificity protein phosphatase 3	2	0.0002722	76.465	0	0	0	3407100	8153400	5547900	0	0	0	0	0	0
AADFQLHTHVNDGTEFGGSIYQK	2534.18	Q9Y277	Q9Y277	VDAC3	Voltage-dependent anion-selective channel protein 3	3	0.011294	27.32	0	0	10409000	0	9915500	0	0	0	0	0	0	12610000
AADIEQQAVFAVFDENK	1893.91	CON__Q28107;A0A0A0MRJ7;P12259;Q8WWQ7	CON__Q28107	F5;factor V	Coagulation factor V;Coagulation factor V heavy chain;Coagulation factor V light chain	2;3	1.1921e-14	128.31	0	0	0	0	0	0	0	0	0	15568000	23186000	22418000
AADKGVYIIGSSGFDSIPADLGVIYTR	2784.43	A0A384NPM7;Q8NBX0	A0A384NPM7	SCCPDH	Saccharopine dehydrogenase-like oxidoreductase	3	0.030064	22.399	0	12541000	6545700	0	0	0	0	0	0	0	0	0
AADLLYAMCDR	1284.58	O95782;B4DXJ6	O95782	AP2A1	AP-2 complex subunit alpha-1	2	0.0023631	58.699	0	0	0	9004800	0	0	0	0	0	0	0	0
AADLNGDLTATR	1216.6	V9HW95;Q15293;Q5J7V8;E9PP27	V9HW95	HEL-S-84;RCN1	Reticulocalbin-1	2	2.7895e-24	213.8	103570000	86592000	91671000	80596000	88265000	107680000	108350000	0	113470000	47882000	73311000	39337000
AADLNGDLTATREEFTAFLHPEEFEHMK	3218.5	V9HW95;Q15293;Q5J7V8;E9PP27	V9HW95	HEL-S-84;RCN1	Reticulocalbin-1	5	0.0090811	27.09	0	20940000	17836000	0	28539000	18878000	0	0	0	0	0	0
AADLNLEWISLPR	1496.8	A0A024RAY7;B4DHK5;Q9HAU0	A0A024RAY7	PLEKHA5	Pleckstrin homology domain-containing family A member 5	2	2.9836e-06	114.83	668980	1794600	0	2828800	2051200	2198600	0	0	1113100	0	0	0
AADMGNPVGQSGLGMAYLYGR	2126.99	Q9UBV2	Q9UBV2	SEL1L	Protein sel-1 homolog 1	2	2.0396e-08	109.22	0	0	4357100	10464000	10804000	7895400	0	0	0	4531800	14808000	3813400
AADPPAENSSAPEAEQGGAE	1896.8	P67809;H0Y449;Q7KZ24;A0JLU4	P67809	YBX1	Nuclease-sensitive element-binding protein 1	2	7.6571e-21	175.29	46538000	53984000	48507000	51744000	63104000	59552000	49777000	35672000	47494000	9097300	14834000	5399400
AADRLPNLSSPSAEGPPGPPSGPAPR	2494.26	B4DKQ5;O60784;B4DJ44;B3KUF5	B4DKQ5	TOM1	Target of Myb protein 1	3	8.7423e-05	33.548	8283100	7085300	0	12089000	10259000	13492000	0	0	7425000	0	0	0
AADSICDGDLVDSQIR	1720.79	P35251	P35251	RFC1	Replication factor C subunit 1	2	2.0822e-05	87.001	0	0	0	0	0	0	0	0	0	0	6320800	2643700
AADSQNSGEGNTGAAESSFSQEVSR	2485.06	P12270	P12270	TPR	Nucleoprotein TPR	2	0.00038224	59.261	4457200	0	0	8145000	8060000	9671400	0	0	0	0	6825400	0
AADTQVSETLKR	1317.69	E1NZA1;Q92616;B4DM32	E1NZA1	PRIC295;GCN1L1	Translational activator GCN1	2	0.02446	44.203	0	0	0	0	0	0	0	0	0	0	0	0
AAEAAAAPAESAAPAAGEEPSKEEGEPK	2635.22	P80723	P80723	BASP1	Brain acid soluble protein 1	2;3	1.0689e-61	155.56	106890000	115240000	86430000	132460000	143660000	112160000	74214000	60588000	77167000	13695000	21847000	10023000
AAEAAASAYYNPGNPHNVYMPTSQPPPPPYYPPEDK	3900.77	A6NG10;K7EMC9;A0A024R8L1;Q969T9;Q7Z511;K7EIK1	A6NG10	WBP2	WW domain-binding protein 2	3	0.032101	18.498	0	0	0	0	10130000	8789900	0	0	0	0	0	0
AAEAAPPTQEAQGETEPTEQAPDALEQAADTSR	3379.53	B3KTJ9;Q8N163;G3V119;H0YB24	B3KTJ9	CCAR2	Cell cycle and apoptosis regulator protein 2	3	0.059786	13.742	0	0	0	0	0	0	0	0	4994500	0	0	0
AAEAAPPTQEAQGETEPTEQAPDALEQAADTSRR	3535.63	B3KTJ9;Q8N163;G3V119;H0YB24	B3KTJ9	CCAR2	Cell cycle and apoptosis regulator protein 2	3	0.027063	19.636	0	0	0	9082500	10825000	0	0	0	0	0	0	0
AAEADGPLKR	1026.55	J3QS48;I3L295;Q96N63;Q96K24;J3KT75;B4DMY7;J3QW43;J3QRD5;Q9H3L2;B2RB74;A0A291FGE0;A0A291FGC8;A0A0S2Z4W8;B4DLH7;Q1HDL3;O75352;J3KSI4;I3L1D2;A0A0S2Z4T4;I3L4E0	J3QS48	MPDU1;HBEBP2BPA	Mannose-P-dolichol utilization defect 1 protein	2	9.0398e-05	111.95	0	0	0	0	0	0	0	0	0	13696000	28875000	15038000
AAEAGGAEEQYGFLTTPTK	1939.92	A0A024RAM4;P46821;A2BDK6;Q5H9P1	A0A024RAM4	MAP1B;DKFZp686F1345	Microtubule-associated protein 1B;MAP1B heavy chain;MAP1 light chain LC1	2	4.7975e-26	153.39	6090200	8750700	8974600	15262000	16725000	17315000	5102400	4246500	6778000	0	6496800	2982100
AAEALHGEADSSGVLAAVDATVNK	2295.13	Q14554	Q14554	PDIA5	Protein disulfide-isomerase A5	3	0.0059626	25.15	0	0	0	0	0	0	0	0	0	0	3271200	0
AAEAVAAAVGTGATTAAVMAAAGIAAIGPAK	2623.4	A0A024RAM4;P46821;A2BDK6;Q5H9P1	A0A024RAM4	MAP1B;DKFZp686F1345	Microtubule-associated protein 1B;MAP1B heavy chain;MAP1 light chain LC1	3	1.2392e-32	79.875	5417200	6363000	8443400	5322400	8150200	9148100	5075800	0	7948400	0	0	0
AAECNIVVTQPR	1343.69	Q08211;Q58F26;Q6PJK6	Q08211	DHX9	ATP-dependent RNA helicase A	2	5.0216e-13	179.57	0	12299000	8372900	78307000	55824000	46860000	4308700	0	5809200	22581000	102660000	41937000
AAEDEEVPAFFK	1351.63	A0A1C7CYX9;A9CQZ4	A0A1C7CYX9	DPYSL2		2	0.075976	39.622	4439900	0	0	0	0	0	0	0	0	0	0	0
AAEDLFVNIR	1146.6	Q9Y2A7	Q9Y2A7	NCKAP1	Nck-associated protein 1	2	0.0094395	47.574	0	0	0	0	0	0	0	0	0	0	0	2960900
AAEEFVNVYYTTMDK	1779.8	Q9UKK6	Q9UKK6	NXT1	NTF2-related export protein 1	2	0.0051282	52.693	0	0	0	6044400	0	0	0	0	0	0	0	0
AAEFGEPTSEQTGTAAGK	1750.8	O95425	O95425	SVIL	Supervillin	2	4.6204e-06	89.301	0	0	0	11688000	12876000	13268000	0	0	0	2020800	5736700	0
AAEGVSAADMAK	1119.52	A0A024R753;Q9NW13	A0A024R753	RBM28	RNA-binding protein 28	2	0.00017365	79.974	0	0	0	0	0	0	0	0	3622600	0	6842400	0
AAEILYYFALR	1328.71	A5PKX5;Q16706	A5PKX5	MAN2A1	Alpha-mannosidase;Alpha-mannosidase 2	2	0.00079307	72.547	0	0	0	0	7252700	5938100	0	0	0	0	8943100	0
AAEINGEVDDDDAGGEWR	1917.8	A0A0D9SFK2;A0A024QZ63;Q92614;B4DZ32;B4DYM1;B4E0T8	A0A0D9SFK2	MYO18A;hCG_27198	Unconventional myosin-XVIIIa	2	3.4561e-05	74.326	0	3070600	4498300	4090800	4034900	0	0	0	0	0	0	0
AAELIANSLATAGDGLIELR	1997.08	A8K401;P35232;Q6PUJ7;Q6FHP5;C9JW96	A8K401	PHB;HEL-S-54e	Prohibitin	2;3	4.3054e-103	311.69	94003000	111580000	132270000	166380000	164790000	154630000	121890000	94758000	118740000	148470000	284580000	125050000
AAELIANSLATAGDGLIELRK	2125.17	A8K401;P35232;Q6PUJ7;Q6FHP5;C9JW96	A8K401	PHB;HEL-S-54e	Prohibitin	2;3	1.5491e-37	155.01	11683000	20898000	17418000	108060000	71860000	33269000	7542900	4577100	7324100	12934000	47011000	17330000
AAESLADPTEYENLFPGLK	2064.01	P35606	P35606	COPB2	Coatomer subunit beta	2	8.4478e-51	183.79	10467000	26721000	22260000	42660000	49554000	43225000	12161000	17143000	14391000	14884000	37238000	16697000
AAEVWMDEYK	1240.54	G3V1S6;A0A1L7NY50;A0A1L7NY41;Q10471;B7Z6K2;B7Z462	G3V1S6	GALNT2	Polypeptide N-acetylgalactosaminyltransferase;Polypeptide N-acetylgalactosaminyltransferase 2;Polypeptide N-acetylgalactosaminyltransferase 2 soluble form	2	0.014607	57.859	0	0	0	0	0	12055000	0	0	0	4355800	0	0
AAEWQLDQPSWSGR	1629.75	Q53FE5;A0A024QZ81;Q9NVZ3;H0Y970;D6RAN6;B4DUR7;F6SKB8	Q53FE5	NECAP2	Adaptin ear-binding coat-associated protein 2	2	3.5484e-07	103.91	0	0	0	10954000	13512000	11843000	0	0	0	2640600	8655200	2697700
AAEWYNIDFSLQNQLR	1966.95	B4DIX0;Q13045;Q59H95;J3KS54;B4DNA8	B4DIX0	FLII	Protein flightless-1 homolog	2	1.6011e-06	119.76	0	0	0	6204100	8164400	0	0	0	2607000	0	0	0
AAFALGGLGSGFASNR	1494.76	F8VPD4;P27708;Q53SY7	F8VPD4	CAD	CAD protein;Glutamine-dependent carbamoyl-phosphate synthase;Aspartate carbamoyltransferase;Dihydroorotase	2	0.064456	20.207	166740000	172190000	0	0	251960000	0	0	0	0	0	0	0
AAFALGGLGSGFASNREELSALVAPAFAHTSQVLVDK	3700.92	F8VPD4;P27708;Q53SY7	F8VPD4	CAD	CAD protein;Glutamine-dependent carbamoyl-phosphate synthase;Aspartate carbamoyltransferase;Dihydroorotase	3;4	7.7763e-06	49.001	0	0	9116200	24649000	41181000	20005000	0	0	0	0	14900000	0
AAFDDAIAELDTLSEESYK	2086.96	V9HW98;P62258;G9K389;G9K388;B7ZA86;K7EM20	V9HW98	HEL2;YWHAE;YWHAE/FAM22B fusion;YWHAE/FAM22A fusion	14-3-3 protein epsilon	2;3	6.9059e-118	282.62	55526000	28533000	60777000	124560000	181160000	184760000	46948000	38469000	40041000	23470000	31586000	25333000
AAFDDAIAELDTLSEESYKDSTLIMQLLR	3257.6	V9HW98;P62258;G9K389;G9K388;B7ZA86;K7EM20	V9HW98	HEL2;YWHAE;YWHAE/FAM22B fusion;YWHAE/FAM22A fusion	14-3-3 protein epsilon	3;4	2.5178e-89	183.58	78166000	0	99346000	151960000	144920000	71759000	34429000	9141700	24906000	0	0	0
AAFENWEVEVTFR	1596.76	B2R774;A0A024R2A7;P49257;Q53FS4;A0PJ85;B4DVV0	B2R774	LMAN1	Protein ERGIC-53	2	1.3081e-06	105.86	9103300	12039000	10086000	0	0	0	5763200	5124500	8891900	0	8471600	0
AAFGCFGNWLATVEQR	1812.86	A8K330;Q8IWA0	A8K330	WDR75	WD repeat-containing protein 75	2	0.0010394	51.135	0	0	0	0	0	0	0	0	0	0	7849200	0
AAFGISDSYVDGSSFDPQR	2017.9	A0A140VK53;Q9UQ35;I3L4D8;I3L182;Q9UQ39;I3L1I8;I3L1C0;Q05BI2;Q05CV9;A0A087X1W1	A0A140VK53	SRRM2	Serine/arginine repetitive matrix protein 2	2	1.0624e-08	107.14	4465400	4924300	7833600	7784100	9080700	12264000	5618900	3820700	7203600	8653100	18165000	10139000
AAFGISDSYVDGSSFDPQRR	2174	A0A140VK53;Q9UQ35;I3L4D8;I3L182;Q9UQ39;I3L1I8;I3L1C0;Q05BI2;Q05CV9;A0A087X1W1	A0A140VK53	SRRM2	Serine/arginine repetitive matrix protein 2	3	4.1267e-07	88.992	9114100	13789000	12916000	27381000	21883000	19147000	5174300	0	8851500	11625000	31385000	15736000
AAFGLSEAGFNTACVTK	1729.83	A0A024QZ30;P31040;D6RFM5;Q0QF12;A0A087X1I3;B4DYN5	A0A024QZ30	SDHA	Succinate dehydrogenase [ubiquinone] flavoprotein subunit, mitochondrial	2	3.0405e-21	184.34	6388700	10939000	0	74279000	55342000	50431000	8280200	0	0	40999000	122120000	53377000
AAFGQGSGPIMLDEVQCTGTEASLADCK	2886.31	A0A0S2Z3Y1;Q08380;K7EP36;K7ESM3;K7EKQ5;K7ERZ6;K7EJD3	A0A0S2Z3Y1	LGALS3BP	Galectin-3-binding protein	2;3	0.00012121	45.901	0	0	0	11778000	0	0	0	0	0	0	25905000	7755500
AAFLNFFR	984.518	Q5JTZ9	Q5JTZ9	AARS2	Alanine--tRNA ligase, mitochondrial	2	0.03758	33.738	0	0	0	0	0	0	1011200	0	0	0	0	0
AAFQLGSPWR	1131.58	A0A384NPN7;P05091;Q53FB6;F8VP50	A0A384NPN7	ALDH2	Aldehyde dehydrogenase, mitochondrial	2	2.0963e-05	113.71	12519000	0	0	0	0	28259000	0	0	0	13299000	38676000	15325000
AAFQSLLDAQADEAVLDHPDLK	2366.18	Q9UBI1;R4GN54;B3KY73;R4GMW6;H0Y4W0;H0Y6Z9;R4GMX3	Q9UBI1	COMMD3;COMMD3-BMI1	COMM domain-containing protein 3	3	0.00039318	34.658	0	0	0	6530600	7374600	5078500	0	0	0	0	0	0
AAFTAFEEAQLPR	1449.73	A0A024R7M8;Q96CT7	A0A024R7M8	LOC115098;CCDC124	Coiled-coil domain-containing protein 124	2	1.55e-17	145.89	14482000	18565000	17779000	28248000	31595000	25283000	9447800	9136500	13761000	0	0	0
AAFTVSLDPGPLEQFPHSMEPQLR	2666.32	A0A024RAE1;Q9UKD2	A0A024RAE1	C1orf33;MRTO4	mRNA turnover protein 4 homolog	2;3	6.1605e-32	126.61	12945000	18257000	29368000	60406000	63255000	49429000	0	0	15404000	6072500	21314000	12815000
AAFVLPEFAR	1119.61	P19623;K7EL89	P19623	SRM	Spermidine synthase	2	0.0012393	83.265	9909100	0	8341000	11438000	12914000	11404000	0	0	0	0	0	0
AAGASDVVLYK	1092.58	Q9BR63;Q9NSD9	Q9BR63	FARSB	Phenylalanine--tRNA ligase beta subunit	2	0.05051	46.39	0	5531200	0	0	0	0	0	0	0	0	0	0
AAGDTTVIENSDVSPETESSEK	2265.01	A0A024R663;Q86UP2;G3V4Y7;B7Z6P3;B3KWP6;H0YJP2	A0A024R663	KTN1	Kinectin	2	1.9298e-33	147.35	0	0	0	11551000	14431000	11597000	0	0	0	0	0	0
AAGDVDIGDAAYYFER	1731.77	P09758	P09758	TACSTD2	Tumor-associated calcium signal transducer 2	2	4.7739e-21	150.68	12371000	0	18205000	48902000	40410000	43467000	10545000	5997300	9230700	9844800	22774000	10375000
AAGFSSSTTSTSWEGNR	1744.77	A0A087WYN9;Q7Z478	A0A087WYN9	DHX29	ATP-dependent RNA helicase DHX29	2	0.00012931	62.924	0	0	0	3250800	4850600	3776400	0	0	0	0	3517800	0
AAGGIELFVGGIGPDGHIAFNEPGSSLVSR	2923.48	D6RAY7;D6R9P4;A8K3S1;P46926;D6RB13;D6RFF8;B3KMV2	D6RAY7	GNPDA1	Glucosamine-6-phosphate isomerase;Glucosamine-6-phosphate isomerase 1	3	0.018345	22.239	5447300	4722000	0	9787700	15822000	10037000	0	0	0	0	0	0
AAGIDEQENWHEGKENIR	2094.97	V9HW38;P28838	V9HW38	HEL-S-106;LAP3	Cytosol aminopeptidase	3	0.0016256	32.387	0	0	0	0	0	0	0	0	0	0	0	4722300
AAGLATMISTMRPDIDNMDEYVR	2569.2	O75533;Q7Z497	O75533	SF3B1	Splicing factor 3B subunit 1	3	3.4837e-09	88.036	0	12305000	0	31595000	36683000	34155000	0	0	0	0	34113000	11510000
AAGSGELGVTMK	1119.56	O75369;A0A024R321;Q68CT4;E7EN95	O75369	FLNB;DKFZp686A1668	Filamin-B	2	4.0869e-07	111.06	41589000	19842000	40802000	76204000	78029000	69709000	16366000	0	16769000	0	26582000	0
AAGSPSSSDQDEKLPGQDESTAGTSEQNDILK	3261.48	E7EPN9;Q9Y520	E7EPN9	PRRC2C	Protein PRRC2C	3	0.015755	22.969	0	10693000	0	16655000	0	0	0	0	0	0	0	0
AAGTAAALAFLSQESR	1562.81	O75607	O75607	NPM3	Nucleoplasmin-3	2	9.8876e-39	238.01	23364000	15455000	23427000	35651000	39377000	35390000	23691000	13108000	18577000	8337000	20537000	8619800
AAGTCGVLLR	1003.55	Q5T653;A0A024RD44	Q5T653	MRPL2	39S ribosomal protein L2, mitochondrial	2	0.00087411	91.069	0	0	0	0	0	0	0	0	0	0	15665000	6296600
AAGTLYTYPENWR	1540.73	Q53YD7;P26641;B4DUK7;B4DSR4;Q2F838	Q53YD7	EEF1G	Elongation factor 1-gamma	2	5.0981e-63	261.65	61702000	49757000	97288000	171300000	229680000	158940000	40504000	21161000	52129000	39168000	85652000	39055000
AAGTSSYWEDLRK	1482.71	E9PCW1;A8K5R6;O95249;K7EJC8;B4DQA8;Q96QI9;F6RU00	E9PCW1	GOSR1	Golgi SNAP receptor complex member 1	2	1.5417e-05	109.59	0	0	0	24760000	23283000	21260000	0	0	0	0	0	3782900
AAGVAGWGVEAEEFEDAPDVEPLEPTLSNIIEQR	3637.74	O43681;K7ERW9	O43681	ASNA1	ATPase ASNA1	3	1.0349e-12	67.69	0	0	6294600	10612000	0	0	4380300	0	0	0	0	0
AAGVEAAAEVAATEIK	1499.78	P52272;A0A087X0X3;M0R019;B4DEG4;M0R2T0;M0R0N3;M0QYQ7;M0R0Y6	P52272	HNRNPM	Heterogeneous nuclear ribonucleoprotein M	2	5.2362e-87	262	99843000	76117000	107210000	233480000	214420000	209830000	110210000	94421000	110380000	53199000	93753000	35975000
AAGVEAAAEVAATEIKMEEESGAPGVPSGNGAPGPK	3348.61	P52272;A0A087X0X3;M0R019;B4DEG4;M0R2T0;M0R0N3;M0QYQ7;M0R0Y6	P52272	HNRNPM	Heterogeneous nuclear ribonucleoprotein M	3	2.9244e-08	56.728	10317000	0	11216000	0	0	0	0	0	0	0	0	0
AAGVNVEPFWPGLFAK	1701.89	A0A024R608;P05386;Q7Z612;Q6ICQ4;Q6FG99	A0A024R608	RPLP1	60S acidic ribosomal protein P1	2	2.6327e-35	179.57	249380000	324020000	321280000	655750000	809270000	669570000	245010000	207490000	350630000	134820000	0	153920000
AAGVVLEMIR	1057.6	Q9Y230;B3KNL2;M0R0Y3;B4DW30;X6R2L4;M0QXI6	Q9Y230	RUVBL2	RuvB-like 2	2	0.0022409	66.692	4618600	3791700	6147500	8547300	9932800	7986300	4672700	2915400	0	3772400	8127300	2822300
AAGYDLYSAYDYTIPPMEK	2166.98	H0YNW5;H0YKC5;P33316;H0YMM5;A0A0C4DGL3;H0YNJ9;H0YKI0	H0YNW5	DUT	Deoxyuridine 5-triphosphate nucleotidohydrolase, mitochondrial	2	0.00068155	48.568	0	0	7655600	9835100	12160000	11032000	0	0	0	0	0	0
AAHIFFTDTCPEPLFSELGR	2294.1	B4DY46;O00184;Q53GF4;Q15833;M0R0M7;M0QZ54;M0R118;A0A087WUN8;Q8WYX9	B4DY46	STXBP2;pp10122	Syntaxin-binding protein 2	3	5.104e-05	39.983	0	0	0	8973700	0	0	0	0	0	0	6136700	0
AAHSEGNTTAGLDMR	1529.69	V9HW96;P78371;B7Z4R3;Q9H369	V9HW96	HEL-S-100n;CCT2	T-complex protein 1 subunit beta	3	0.088972	14.345	0	0	0	0	0	0	0	0	0	0	0	9491700
AAIAQALAGEVSVVPPSR	1734.96	A0MNN4;Q2TAY7	A0MNN4	SMU1	WD40 repeat-containing protein SMU1;WD40 repeat-containing protein SMU1, N-terminally processed	2	0.0013221	77.185	0	0	0	8730000	9373900	0	0	0	0	0	0	0
AAIDWFDGK	1021.49	Q92804;B4E312;A0A075B7D9;Q59H57;B4DR70;A8K4H1;Q8TBR3;Q6IBQ5;Q13344;P35637;H3BPE7;Q70T18	Q59H57	TAF15;FUS	TATA-binding protein-associated factor 2N;RNA-binding protein FUS	1;2	3.9583e-05	119.27	38272000	39485000	44631000	87315000	112140000	101110000	39267000	23284000	43438000	24918000	77066000	28386000
AAIDWFDGKEFHGNIIK	1959.98	Q92804;B4E312;A0A075B7D9	Q92804	TAF15	TATA-binding protein-associated factor 2N	3;4	6.0176e-07	88.73	41521000	57117000	54104000	0	15526000	41835000	16014000	16103000	31487000	0	0	0
AAIDWFDGKEFSGNPIK	1893.93	Q59H57;B4DR70;A8K4H1;Q8TBR3;Q6IBQ5;Q13344;P35637;H3BPE7;Q70T18	Q59H57	FUS	RNA-binding protein FUS	2;3	9.4427e-38	184.98	90943000	126000000	128770000	215380000	192180000	164970000	68670000	42179000	94418000	18388000	71659000	20021000
AAIISAEGDSK	1060.54	A8K401;P35232;Q6PUJ7;Q6FHP5;Q53FV0;C9JW96	A8K401	PHB;HEL-S-54e	Prohibitin	2	1.9779e-06	114.5	10998000	14715000	3020200	0	0	0	27454000	19823000	21919000	9350000	16122000	27589000
AAILETAPK	912.528	A7BI36;Q9P2E9;A2A2S5;Q32NB1	A7BI36	RRBP1	Ribosome-binding protein 1	2	0.0017792	94.114	24976000	23739000	25841000	41852000	0	36601000	0	0	15639000	0	0	0
AAILPTSIFLTNK	1387.81	B2RDD7;O14744;B4DV00;H0YJX6	B2RDD7	PRMT5	Protein arginine N-methyltransferase 5;Protein arginine N-methyltransferase 5;Protein arginine N-methyltransferase 5, N-terminally processed	2	6.8314e-05	101.38	0	0	0	13059000	17241000	15565000	0	0	4061200	3639400	13041000	0
AAIQTFQNTYQVLAVTFNDTSDQIISGGIDNDIK	3699.83	A0MNP2;Q96DI7	A0MNP2	WDR57;SNRNP40	U5 small nuclear ribonucleoprotein 40 kDa protein	3	0.082822	8.6177	0	5174800	0	0	0	5251200	3536500	0	0	0	0	0
AALAALCPGDLIQAINGESTELMTHLEAQNR	3293.64	P50479;A0A0S2Z4N4;A0A0S2Z4P0	P50479	PDLIM4	PDZ and LIM domain protein 4	3	0.017131	22.239	0	0	0	14316000	14073000	9645000	0	0	0	0	7683400	0
AALADDFDTPR	1190.56	Q9HA77;Q6AW83;H0YFF0;A0A087WWV1	Q9HA77	CARS2;DKFZp686G08243	Probable cysteine--tRNA ligase, mitochondrial	2	0.071634	42.718	0	0	0	0	0	0	0	0	0	0	11335000	0
AALAGGTTMIIDHVVPEPGTSLLAAFDQWR	3136.6	A0A1C7CYX9;Q59GB4;Q16555;Q53ET2;Q86U75	A0A1C7CYX9	DPYSL2	Dihydropyrimidinase-related protein 2	2;3	3.4148e-23	100.95	21804000	47623000	48502000	0	54810000	46873000	0	0	11807000	9718900	34620000	17373000
AALAHSEEVTASQVAATK	1782.91	Q15149;D3DWL0;H0YDN1	Q15149	PLEC;PLEC1	Plectin	2;3	2.1017e-131	284.24	96614000	14463000	23263000	167200000	144420000	145070000	11711000	53494000	10655000	5372100	8372800	4055500
AALANLCIGDVITAIDGENTSNMTHLEAQNR	3298.59	V9HW92;O00151	V9HW92	HEL-S-112;PDLIM1	PDZ and LIM domain protein 1	3	1.143e-10	72.881	0	0	0	30548000	16836000	17027000	0	0	0	0	16557000	0
AALAPELALEIPSGSQADIPLPK	2300.26	Q8IVF2	Q8IVF2	AHNAK2	Protein AHNAK2	2	0.0044125	48.704	0	0	0	4069100	3719700	0	0	0	0	0	0	0
AALAPLPPLPAQFK	1432.84	A0A087WY55;Q9NP79	A0A087WY55	VTA1	Vacuolar protein sorting-associated protein VTA1 homolog	2	5.9948e-06	89.543	6513700	5972100	7609400	16236000	13925000	13177000	6993300	5846600	5774400	3496100	8416600	0
AALDEAQGVGLDSTGYYDQEIYGGSDSR	2936.29	O75533;Q7Z497;A0JLT9;Q32Q20;A0PJH5;B4DGZ4	O75533	SF3B1	Splicing factor 3B subunit 1	2;3	3.8211e-06	48.547	0	0	0	14926000	14839000	23206000	0	0	0	3368900	13565000	0
AALDSGAFQSVWVSTDHDEIENVAK	2688.27	Q53GF0;Q8NFW8	Q53GF0	CMAS	N-acylneuraminate cytidylyltransferase	3	0.073204	14.064	0	8409500	10223000	0	14729000	11838000	0	0	0	0	0	0
AALDSLSLFTSLGLSEQK	1878.99	A8K3A8;P47897;Q53HS0;B4DNN3;C9J165;A0A0U1RQT0;A0A0U1RQM8;A0A0U1RRI9;A0A0U1RQE9;A0A0U1RQU2;B4DTH6;F2Z2V6;A0A0U1RQC3	A8K3A8	QARS	Glutamine--tRNA ligase	2	9.9791e-11	111.79	2139000	0	3448800	9596600	10645000	6558600	0	0	1728300	0	2978800	0
AALEALGSCLNNK	1346.69	Q5HYG8;A0A024RB99;V9HW06;Q53ET4;P34897;B4DJQ3;B4E1G2;B4DW25;G3V5L0;G3V4W5;G3V540;G3V2W0;G3V241;G3V3Y8;G3V4T0;G3V4X0;G3V2E4	Q5HYG8	DKFZp686P09201;SHMT2;HEL-S-51e	Serine hydroxymethyltransferase;Serine hydroxymethyltransferase, mitochondrial	2	5.1634e-51	250.75	8421700	11642000	0	109650000	54592000	55493000	7310100	3777000	0	54309000	207150000	88613000
AALEALLGR	912.539	O15061;A0A075B7B1;C9JIE4	O15061	SYNM	Synemin	2	0.0019859	67.981	0	0	0	0	0	0	0	0	0	0	0	0
AALEALLPYTER	1345.72	Q12788;J3KNP2;A0JLS5	Q12788	TBL3	Transducin beta-like protein 3	2	0.0076723	60.518	0	0	0	15148000	0	0	0	0	0	6432000	18404000	6177500
AALEAQNALHNMK	1409.71	G5EA30;Q92879;E9PQK4;E9PSH0;E9PKU1	G5EA30	CELF1	CUGBP Elav-like family member 1	2	3.6912e-17	155.42	0	9691300	0	23097000	18505000	0	6765100	4339800	7881400	0	7547000	0
AALEAVGGTVVLE	1227.67	P52815;Q96Q74	P52815	MRPL12;MRPL7/L12	39S ribosomal protein L12, mitochondrial	2	1.5516e-13	138.1	16573000	15242000	16430000	19107000	16346000	16406000	17471000	12849000	15012000	16233000	14750000	10682000
AALEDTLAETEAR	1388.68	B4DE59;K7EMS3;CON__P08727;P08727	CON__P08727	KRT19	Keratin, type I cytoskeletal 19	2	1.7806e-50	242.59	190560000	194300000	226450000	448200000	379050000	343530000	170250000	124630000	179940000	107320000	248240000	106540000
AALEELVK	871.501	P12081;B4DDD8;E7ETE2;B4DEA2;B4E1C5;D6RF05;A0A2R8YCI2	P12081	HARS	Histidine--tRNA ligase, cytoplasmic	2	0.0063479	54.611	0	0	0	0	0	0	0	0	0	0	0	0
AALEEVER	915.466	Q15149	Q15149	PLEC	Plectin	2	0.00078471	119.29	27088000	25999000	14793000	23268000	24206000	27330000	23360000	19362000	25275000	0	0	0
AALEEVYPDLTPEETRR	1987.99	B4E0B9;B4DZC3;B3KMC9;Q9H0D6	B4E0B9	XRN2	5-3 exoribonuclease 2	3	6.7658e-06	89.484	0	0	0	27722000	60210000	22713000	0	0	0	12491000	29697000	0
AALEGTATYR	1051.53	A0A024RAS8;Q9NRV9;A0A3B3IRV5	A0A024RAS8	HEBP1	Heme-binding protein 1	2	0.0098978	64.42	0	0	0	0	0	0	0	0	0	0	0	0
AALEQDLAFWYGPR	1635.8	Q96DI8;Q6FH11;F2YMD9;B2R7U4;P09601;B1AHA8	Q96DI8	HMOX1	Heme oxygenase 1	2	8.9941e-06	87.298	0	0	0	11522000	10241000	9151800	2153000	0	3483400	0	8789800	0
AALETDENLLLCAPTGAGK	1929.97	O75643;A4FU77	O75643	SNRNP200	U5 small nuclear ribonucleoprotein 200 kDa helicase	2	0.0001341	59.185	0	0	0	0	0	0	0	0	0	0	21594000	0
AALEYLEDIDLK	1391.72	Q9BRX8	Q9BRX8	FAM213A	Redox-regulatory protein FAM213A	2	3.1974e-05	94.692	0	0	0	0	0	0	0	0	0	0	39344000	15908000
AALGPSSQNVTEYVVR	1689.87	Q6IBK5;P35269;M0R0Z3;B4DDB5	Q6IBK5	GTF2F1	General transcription factor IIF subunit 1	2	1.3706e-12	118.48	6193800	5584200	0	0	0	13104000	5077900	3426200	6228000	0	0	0
AALGVLESDLPSAVTLLK	1796.03	Q8NEJ9	Q8NEJ9	NGDN	Neuroguidin	2	4.8107e-11	118.48	2052800	3533500	5233900	8583700	11254000	8361400	2912300	1944700	3267600	0	3934600	1823600
AALIMQVLQLTADQIAMLPPEQR	2549.37	Q9H0L4;B4DUD5;E7EWR4;B3V096;P33240	B4DUD5	CSTF2T;CSTF2	Cleavage stimulation factor subunit 2 tau variant;Cleavage stimulation factor subunit 2	2;3	2.3287e-25	99.508	5356800	5225600	9429200	18588000	18805000	15796000	4690100	2704600	6757100	1008200	5894300	0
AALLAELALLEPEALR	1691.98	Q3KQV9;A0A087X226	Q3KQV9	UAP1L1	UDP-N-acetylhexosamine pyrophosphorylase-like protein 1	2	0.00032708	80.69	0	0	0	0	0	2628900	0	0	0	0	2288000	0
AALLDQALSNAR	1241.67	H3BPE1;H3BQK9	H3BPE1	MACF1		2	0.00051767	67.726	0	0	6068200	12595000	13796000	0	4724900	3316300	0	0	0	0
AALLELWELR	1212.69	A0A384P5S9;A0A024R889;A0A0D9SF54;B4DTV8;Q13813;A0A0D9SGF6;B4DGT1	A0A384P5S9	SPTAN1	Spectrin alpha chain, non-erythrocytic 1	2	0.00022296	105.78	0	0	0	0	0	0	8133000	0	7627000	0	4386500	0
AALLELWELRR	1368.79	A0A384P5S9;A0A024R889;A0A0D9SF54;B4DTV8;Q13813;A0A0D9SGF6;B4DGT1	A0A384P5S9	SPTAN1	Spectrin alpha chain, non-erythrocytic 1	2;3	3.2569e-09	131.82	20798000	15494000	21050000	42677000	27625000	20381000	7068600	5308800	9715300	0	4315400	0
AALLNQHYQVNFK	1544.81	P07814;Q3KQZ8;V9GYZ6;B4DKX5;H6WCP5	P07814	EPRS	Bifunctional glutamate/proline--tRNA ligase;Glutamate--tRNA ligase;Proline--tRNA ligase	2;3	0.0015867	56.258	0	0	0	21558000	36286000	20137000	0	0	0	0	6227200	0
AALLWALAAALER	1367.79	B4DVV1;F5H4B6;B4DQ15;Q8IZ83	B4DVV1	ALDH16A1	Aldehyde dehydrogenase family 16 member A1	2	0.0038768	59.426	0	0	0	0	0	0	0	0	0	0	0	0
AALMESQGQQQEER	1603.73	A0A024R5M9;A0A087WY61;Q59HB8;A0A024R5G4;Q7Z757;Q9UPG3;Q4LE64;Q14980	Q4LE64	NUMA1;NuMA;NUMA1 variant protein	Nuclear mitotic apparatus protein 1	2	2.008e-25	152.7	8473600	10349000	12178000	20211000	24087000	13386000	7620200	12379000	0	9526000	0	0
AALNALQPPEFR	1325.71	Q3ZAQ7	Q3ZAQ7	VMA21	Vacuolar ATPase assembly integral membrane protein VMA21	2	1.1155e-07	120.99	7552300	0	0	0	0	0	0	6051800	0	18620000	0	0
AALPLTTSDTK	1116.6	A0A024R9Y3;A0A024R9U8;A0A024R9W5;Q7Z6Z7;Q5H924;Q5H962;B4DGF6	A0A024R9Y3	HUWE1	E3 ubiquitin-protein ligase HUWE1	2	0.022698	35.511	0	0	0	9381000	0	10974000	0	0	0	0	0	0
AALPSHVVTMLDNFPTNLHPMSQLSAAVTALNSESNFAR	4151.06	B4DJV2;A0A024RB75;O75390;B3KTN4;A0A0C4DGI3;B7Z1E1;F8VPA1;H0YH82;F8VRP1;F8VX68;F8VRI6;F8VPF9;F8W1S4;F8VR34	B4DJV2	CS	Citrate synthase;Citrate synthase, mitochondrial	3;4;5	5.2289e-38	114.61	52777000	77731000	70146000	134740000	165170000	103810000	51077000	33669000	47987000	37856000	119420000	63730000
AALQEELQLCK	1288.67	P49327;A0A0U1RQF0;Q6PJJ3	P49327	FASN	Fatty acid synthase;[Acyl-carrier-protein] S-acetyltransferase;[Acyl-carrier-protein] S-malonyltransferase;3-oxoacyl-[acyl-carrier-protein] synthase;3-oxoacyl-[acyl-carrier-protein] reductase;3-hydroxyacyl-[acyl-carrier-protein] dehydratase;Enoyl-[acyl-carrier-protein] reductase;Oleoyl-[acyl-carrier-protein] hydrolase	2	1.9912e-09	175.73	0	0	0	0	0	0	0	0	0	12645000	55091000	0
AALQELLSK	971.565	P62851	P62851	RPS25	40S ribosomal protein S25	1;2	3.3158e-06	153.08	59442000	113610000	132410000	202200000	203630000	167240000	64782000	54504000	117630000	41875000	148030000	51293000
AALQLVVDPGDPR	1349.73	B4DE88;A0A024R0L8;A8K724;A0A024R0J1;O96013;B4E3B5	B4DE88	PAK4	Non-specific serine/threonine protein kinase;Serine/threonine-protein kinase PAK 4	2	0.0043872	58.37	0	0	2985800	5664600	0	0	0	0	0	0	5154300	0
AALSALESFLK	1148.64	P78527;B4DL41	P78527	PRKDC	DNA-dependent protein kinase catalytic subunit	2	1.7213e-07	123.86	0	9618500	10897000	23679000	27005000	26394000	3941500	0	7998600	9662400	26478000	8828000
AALSASEGEEVPQDK	1529.72	O95831;Q5RZA0	O95831	AIFM1	Apoptosis-inducing factor 1, mitochondrial	2	0.00015118	67.153	6618200	0	6919800	8141800	10635000	11783000	9618200	8526900	9987500	8737900	17268000	7984000
AALSASEGEEVPQDKAPSHVPFLLIGGGTAAFAAAR	3534.81	O95831;Q5RZA0	O95831	AIFM1	Apoptosis-inducing factor 1, mitochondrial	4	3.3304e-08	55.366	18247000	0	20775000	18404000	30543000	19708000	19416000	15194000	18489000	12780000	16106000	17541000
AALSEEELEK	1117.55	E7EX73;E9PGM1;E7EUU4;B4DGF1;B2RU10;B2RU06;Q4LE58;Q04637;B4DSI9;Q96I65	E7EX73	EIF4G1;EIF4G1 variant protein	Eukaryotic translation initiation factor 4 gamma 1	2	0.0065516	73.573	0	0	0	0	0	0	0	0	0	0	0	0
AALTGLLHR	950.566	P55084;B4DY96;D6W539;B5MD38;C9JEY0;C9JE81	P55084	HADHB	Trifunctional enzyme subunit beta, mitochondrial;3-ketoacyl-CoA thiolase	2	3.3231e-06	178.6	16187000	31658000	22731000	49831000	43323000	42556000	14565000	13560000	27415000	31295000	87242000	35911000
AALTIDEK	859.465	CON__P34955	CON__P34955			2	0.0063177	54.776	8741800	0	0	0	0	0	0	0	8402900	8813800	0	11911000
AALTRDPQFQK	1273.68	B4DVJ0;P06744;B4DE36;A0A1W6AYU6;A0A0J9YXP8;A0A2R8Y6C7;A0A0J9YXM3;K7ENA0;K7ERC6;K7EP41;K7EPY4	B4DVJ0	GPI	Glucose-6-phosphate isomerase	2	3.5108e-10	139.15	0	0	0	0	33960000	0	0	0	0	0	0	0
AALVDLEPGTMDSVR	1572.78	Q2NKY5;Q9BUF5;B4DP54;K7EL29;K7EN98;K7ESQ3;K7EQT3;K7EJ64;K7ERA8;K7EJZ4;K7EPE5	Q9BUF5	TUBB6	Tubulin beta-6 chain	2	6.1705e-14	133.89	20543000	21555000	22821000	43933000	49517000	45612000	18899000	13937000	19358000	14079000	0	0
AALVLEDGSVLR	1241.7	F8VPD4;P27708;G1UI39;Q53SZ4	F8VPD4	CAD	CAD protein;Glutamine-dependent carbamoyl-phosphate synthase;Aspartate carbamoyltransferase;Dihydroorotase	2	2.9998e-12	154.56	5563100	9743600	11388000	15268000	23006000	16615000	8545900	5157700	10730000	0	15368000	0
AALVVLENYYK	1281.7	A0A024R0E3;Q8TAA9	A0A024R0E3	VANGL1	Vang-like protein 1	2	0.0025294	57.598	0	0	0	3213300	4659800	3829500	0	0	0	0	0	0
AALWALQGGTSVVIANGTHPK	2090.13	P54886	P54886	ALDH18A1	Delta-1-pyrroline-5-carboxylate synthase;Glutamate 5-kinase;Gamma-glutamyl phosphate reductase	3	3.7953e-05	62.966	14639000	19716000	0	0	0	0	11818000	15665000	15492000	0	0	0
AAMAAAQSGTPGPVFVELPVDVLYPYFMVQK	3295.67	A1L0T0;M0R026;E9PJS0;M0R1B5	A1L0T0	ILVBL	Acetolactate synthase-like protein	3	2.1424e-05	46.412	0	0	6714500	19902000	16355000	13459000	0	0	2627200	0	21661000	5950000
AAMDNSEIAGEK	1234.55	B4DS66;H7C463;C9J406;Q16891;B9A067;B4DT20;Q05DN3	Q16891	IMMT	MICOS complex subunit MIC60	2	1.1122e-10	130.94	0	18818000	17697000	16119000	27512000	0	16170000	7166600	0	19331000	0	0
AAMEALVVEVTK	1259.68	Q08211;B3KU66	Q08211	DHX9	ATP-dependent RNA helicase A	2	3.8784e-05	114.89	14322000	24083000	0	0	24859000	0	13367000	12111000	20454000	0	34071000	21002000
AAMEALVVEVTKQPAIISQLDPVNER	2820.51	Q08211;B3KU66	Q08211	DHX9	ATP-dependent RNA helicase A	3	2.4255e-12	86.006	0	0	6575900	34106000	32525000	14208000	0	0	0	0	10721000	0
AAMEPIVISAK	1128.62	Q9Y490;A0A1S5UZ07	Q9Y490	TLN1	Talin-1	2	0.0030634	54.066	0	0	0	0	0	0	0	0	16956000	0	0	0
AAMIWIVGEYAER	1507.75	H0UID4;H0UID3;A8K916;A0A140VJE8;P63010;A8K0G3;A0A087X253;H0UID5;B4DWG4;B4E261;A0A087WU93;A0A087WZQ6;A0A087WYD1;Q96EL6;K7EJ01;H7C034;Q10567;C9J1E7	H0UID4	AP2B1;AP1B1	AP complex subunit beta;AP-2 complex subunit beta;AP-1 complex subunit beta-1	2	0.00021436	71.016	0	6306500	0	0	0	0	0	0	4695100	0	0	0
AANAAENDFSVSQAEMSSR	1983.86	Q2L6I2;A0A1U9X609;Q8NE71;Q59F96;H0YGW7;B4DNU2;Q5STZ8	Q2L6I2	ABCF1	ATP-binding cassette sub-family F member 1	2	3.3467e-57	198.85	9069500	9598200	10423000	22073000	32343000	24287000	4122600	6917400	7441700	0	9097900	5733200
AANATTNPSQLLPLELVDK	1994.07	A0A090N8Y5;Q9Y4Y9;B8ZZF8	A0A090N8Y5	LSM5	U6 snRNA-associated Sm-like protein LSm5	2	1.5872e-11	143.98	14460000	10711000	0	22845000	22755000	22743000	14951000	0	15126000	0	7133800	3632100
AANDAGYFNDEMAPIEVK	1953.88	A0A0B4J2A4;B2RB23;P42765;B3KNP8;K7EME0	A0A0B4J2A4	ACAA2	3-ketoacyl-CoA thiolase, mitochondrial	2	3.6333e-05	94.551	10606000	10895000	13321000	25673000	0	0	0	6541000	0	15639000	31243000	12496000
AANGVVLATEK	1071.59	Q53GF5;A0A024RA52;P25787	Q53GF5	PSMA2	Proteasome subunit alpha type;Proteasome subunit alpha type-2	2	8.0705e-05	98.055	19022000	13859000	19007000	0	31925000	23395000	10274000	0	10313000	0	0	0
AANILVGENLVCK	1386.75	B2RA70;J3QRU1;P07947;Q9H7V3;P12931;Q9P134	B2RA70	YES1;SRC	Non-specific protein-tyrosine kinase;Tyrosine-protein kinase Yes;Proto-oncogene tyrosine-protein kinase Src	2	0.023591	42.336	0	0	0	9552700	7598400	0	0	0	0	0	0	0
AANNGALPPDLSYIVR	1669.88	Q8TBT6;P08574	Q8TBT6	CYC1	Cytochrome c1, heme protein, mitochondrial	2	5.1275e-05	78.324	17319000	21261000	22300000	36656000	33746000	29039000	13198000	9139900	13327000	16110000	53350000	19456000
AANPGCSLEDFVR	1421.66	D3DP75;B9A6J2;Q15042	D3DP75	RAB3GAP1	Rab3 GTPase-activating protein catalytic subunit	2	0.0036745	48.004	0	0	0	9380900	0	0	0	0	0	0	6499300	2961100
AANPVDFLSK	1060.56	Q8IY81;B4DKU3	Q8IY81	FTSJ3	pre-rRNA processing protein FTSJ3	2	0.0017478	73.985	0	0	0	16161000	15964000	14723000	0	0	0	5525700	15961000	0
AANSLEAFIFETQDK	1682.82	A0A384P5T6;Q9Y4L1;A0A087X054;B7Z2N4;B3KXH0;B7Z766;B7Z602	A0A384P5T6	HYOU1	Hypoxia up-regulated protein 1	2;3	2.7993e-74	255.41	71381000	57091000	63883000	133890000	106990000	97240000	61745000	47063000	58861000	50362000	97737000	45197000
AAPAPGLISVFSSSQELGAALAQLVAQR	2751.49	A0A0K0K1K7;O95336;M0R261;M0R0U3	A0A0K0K1K7	PGLS	6-phosphogluconolactonase	3	9.6704e-11	57.945	6192200	0	7941100	0	14189000	11675000	0	0	0	0	0	0
AAPCIYWLPLTDSQIVQK	2089.09	S4R3H4;E7EQT4;Q9UKV3;Q69YJ6;G3V3B0	S4R3H4	ACIN1;DKFZp667N107	Apoptotic chromatin condensation inducer in the nucleus	2;3	4.0533e-05	103.46	0	0	0	51079000	35879000	34357000	0	0	0	10177000	62757000	23529000
AAPDILIATPGR	1193.68	B7Z6D5;B3GQE6;Q96GQ7;A0A087X059	B7Z6D5	DDX27	Probable ATP-dependent RNA helicase DDX27	2	0.001362	58.37	0	0	0	0	0	0	0	0	0	0	15033000	6940200
AAPEERDLTQEQTEK	1743.83	Q96CS3;B4E2M8	Q96CS3	FAF2	FAS-associated factor 2	2	1.5227e-09	122.42	0	0	0	17665000	0	0	0	0	0	0	0	0
AAPEMVSLLK	1057.58	A0A2L2DH39;A0A2L2DH21;A0A2L2DH10;A0A2H4G245;A0A2H4G235;A0A2H4G1S8;A0A024R7F9;Q92947;A0A2H4FX52;A0A2H4G0V0;A0A2H4FX81;A0A2H4FX57;A0A2L2DH25;A0A2L2DH19;A0A2H4FX55;A0A2H4FWZ7;A0A2H4FX70;A0A1L3A5U7;B4DK85;B4DUY0;K7EQ99;K7ESA6	A0A2L2DH39	GCDH	Glutaryl-CoA dehydrogenase, mitochondrial	2	0.017514	38.276	0	4354700	0	8954500	0	0	5294400	0	4011700	0	12943000	4967400
AAPENPGGVLSVELPGLLAQLAR	2271.26	H7BXI1	H7BXI1	ESYT2		2;3	9.6813e-06	65.092	0	8096500	8048800	0	7310700	4171300	1048100	0	5259200	4349500	14496000	5327600
AAPFNNWMEGAMEDLQDTFIVHTIEEIQGLTTAHEQFK	4361.04	A0A024R694;P12814;H9KV75;B7Z565;B4DFY0;B3KUX9;B7Z2W3;H7C5W8	A0A024R694	ACTN1	Alpha-actinin-1	4	7.3696e-13	73.665	52433000	33105000	74295000	97479000	83948000	62606000	20384000	0	15621000	0	0	0
AAPFSLEYR	1052.53	V9HWB5;Q15181;Q5SQT6	V9HWB5	HEL-S-66p;PPA1	Inorganic pyrophosphatase	2	0.00055973	109.86	18083000	0	20668000	27704000	0	0	0	0	0	5527300	0	5384700
AAPGAEFAPNK	1071.53	A8K525;A0A0S2Z4Z9;Q15233	A8K525	NONO	Non-POU domain-containing octamer-binding protein	2	1.8831e-06	114.99	0	45687000	51567000	0	90160000	75290000	31304000	24636000	31234000	11808000	24132000	0
AAPGAEFAPNKR	1227.64	A8K525;A0A0S2Z4Z9;Q15233	A8K525	NONO	Non-POU domain-containing octamer-binding protein	3	0.0003019	58.172	26852000	19609000	18938000	0	0	0	15560000	13461000	11934000	0	0	0
AAPGPGPSTFSFVPPSK	1642.84	A0A024R8B6;P35658	A0A024R8B6	NUP214	Nuclear pore complex protein Nup214	2	0.050004	21.301	0	0	0	7708200	0	0	0	0	0	0	0	0
AAPLDSIHSLAAYYIDCIR	2135.07	P49327;A0A0U1RQF0	P49327	FASN	Fatty acid synthase;[Acyl-carrier-protein] S-acetyltransferase;[Acyl-carrier-protein] S-malonyltransferase;3-oxoacyl-[acyl-carrier-protein] synthase;3-oxoacyl-[acyl-carrier-protein] reductase;3-hydroxyacyl-[acyl-carrier-protein] dehydratase;Enoyl-[acyl-carrier-protein] reductase;Oleoyl-[acyl-carrier-protein] hydrolase	3	1.054e-08	87.676	0	0	0	32331000	26233000	24435000	0	0	0	4358600	35625000	16001000
AAPQDVHVR	991.52	Q12981	Q12981	BNIP1	Vesicle transport protein SEC20	2	0.013275	51.346	0	0	0	0	9914500	0	0	0	0	0	0	0
AAPRPAPVAQPPAAAPPSAVGSSAAAPR	2532.36	Q9Y6H1;Q5T1J5	Q9Y6H1	CHCHD2;CHCHD2P9	Coiled-coil-helix-coiled-coil-helix domain-containing protein 2;Putative coiled-coil-helix-coiled-coil-helix domain-containing protein CHCHD2P9, mitochondrial	3	2.1247e-21	92.198	27935000	26906000	29903000	62143000	39799000	41506000	24860000	24433000	23723000	23460000	40387000	21336000
AAPVTGGMGAVLMR	1329.69	H7C1M2;P18583;Q6ZRV7;J3QSZ5	P18583	SON	Protein SON	2	0.0027049	49.35	0	4609700	0	7886200	8221700	8481400	0	0	0	0	5826100	0
AAPVVAPPGVVVSR	1317.78	A0A3B3IUB1;Q13144;C9JRD9;A0A3B3IT53;A0A3B3IS56;A0A3B3IRP4;A0A3B3IUF2;A0A3B3ISM8;A0A3B3ISX3	A0A3B3IUB1	EIF2B5	Translation initiation factor eIF-2B subunit epsilon	2	0.0021588	62.303	3712300	0	0	0	0	0	4166000	2955800	2929500	0	0	0
AAQAGVAVGDWVLSIDGENAGSLTHIEAQNK	3120.55	Q9NR12;D6RF83;H7BYK4;D6RH06;D6RAN1;H0Y8W6	Q9NR12	PDLIM7	PDZ and LIM domain protein 7	3	3.2881e-07	59.275	11684000	11526000	13690000	0	0	0	7426300	6945600	8796400	0	0	0
AAQALALLR	925.571	A8K4T6;Q16401;F2Z3J2	A8K4T6	PSMD5	26S proteasome non-ATPase regulatory subunit 5	2	0.00031127	114.6	2104300	1880000	3144700	6017000	5659600	5445300	1791500	1413600	2091800	0	3837800	0
AAQAPSSFQLLYDLK	1650.86	A0A384N5Y3;F5H2F4;P11586;A0A024R652;B7Z809	A0A384N5Y3	MTHFD1	C-1-tetrahydrofolate synthase, cytoplasmic;Methylenetetrahydrofolate dehydrogenase;Methenyltetrahydrofolate cyclohydrolase;Formyltetrahydrofolate synthetase;C-1-tetrahydrofolate synthase, cytoplasmic, N-terminally processed	2	1.0172e-09	121.68	0	0	0	38377000	47275000	36955000	0	0	0	15152000	39034000	19070000
AAQGEPQVQFK	1201.61	B5MDF5;P62826;A0A087X0W0	B5MDF5	RAN	GTP-binding nuclear protein Ran	2	4.7884e-10	164.96	57691000	41367000	64785000	74395000	88043000	81124000	28778000	25179000	27175000	23127000	43978000	28220000
AAQIELLQLLVQIAAENNLGEGVIVK	2745.56	B4DVQ5;A1KYQ7;A0A024QYU9;Q99613;B4DVU3;B4DDN4;B4DRU0;B5ME19;B4E2Z6;B3KNZ4;A0A024QYX7	B4DVQ5	EIF3C;EIF3CL	Eukaryotic translation initiation factor 3 subunit C;Eukaryotic translation initiation factor 3 subunit C-like protein	3	0.018049	23.284	0	4156100	5441700	0	4273800	4328300	0	0	0	0	0	0
AAQIFITELTLR	1374.79	Q5T6K7;E9PI99;Q5T6K5;Q13952;A0A0A0MT00;E9PL11	Q5T6K7	NFYC	Nuclear transcription factor Y subunit gamma	2	0.0018018	53.683	2084000	2571100	3899600	3702600	3331800	3047300	1724600	0	2042900	0	0	0
AAQLCGAGMAAVVDK	1447.72	B4DG62;A8K7J7;P19367;A0A024QZK7;Q59FD4;B3KXY9	B4DG62	HK1	Hexokinase;Hexokinase-1	2	1.9615e-05	104.87	0	0	0	16053000	10747000	0	0	0	0	0	24684000	0
AAQLCGAGMAAVVDR	1475.72	A8K2U2;P52789;E9PB90;Q68E10;Q53QX9	A8K2U2	HK2;DKFZp686M1669	Hexokinase;Hexokinase-2	2	9.4898e-05	73.848	0	0	0	0	0	0	0	0	0	0	15623000	0
AAQLGFGGVYIQTDVGGSGLSR	2152.09	Q9UKU7;Q59FC2;B7Z767;B7Z644	Q9UKU7	ACAD8	Isobutyryl-CoA dehydrogenase, mitochondrial	2	0.00047913	63.894	2186500	0	2974300	0	3867300	3584600	0	0	2007000	1727500	6537500	2276300
AAQNSGEAEYIEK	1408.65	G3XAI2;P07942;Q8TAS6	G3XAI2	LAMB1	Laminin subunit beta-1	2	2.7428e-06	100.88	4640800	5127000	5667900	11409000	13493000	5796200	0	2884300	0	4300200	7883900	0
AAQQQEEQEEKEEEDDEQTLHR	2698.16	P78318	P78318	IGBP1	Immunoglobulin-binding protein 1	4	0.07325	15.896	0	0	0	9240600	0	0	7432900	0	0	0	0	0
AAQSNENLSDSQQEPPK	1841.84	P49750;Q8NF45;H0YIQ2	P49750	YLPM1;FLJ00353	YLP motif-containing protein 1	2	0.01419	43.991	0	0	0	0	0	0	0	0	0	0	0	0
AAQTAEDAMQIMEQMTK	1895.84	J3KP58;A0A024RBR1;P30622;A0A3B3ITA2;B3KXA5;F5H0N7;Q59GJ4	J3KP58	CLIP1;RSN	CAP-Gly domain-containing linker protein 1	2	0.023345	27.672	0	0	0	0	5944500	0	0	0	0	0	0	0
AAQVAQDEEIAR	1299.64	Q8IVM0	Q8IVM0	CCDC50	Coiled-coil domain-containing protein 50	2	0.00011977	82.749	0	6446200	0	0	12616000	7127700	4831100	3809100	1464600	0	0	0
AAQVMGPPDR	1040.51	A0A024R8A7;Q96I24	A0A024R8A7	hCG_31253;FUBP3	Far upstream element-binding protein 3	2	0.0016213	76.221	4373700	5585400	5833000	7574700	9266900	0	0	0	0	0	0	0
AASAAAASAAAASAASGSPGPGEGSAGGEK	2386.1	B2R8R5;Q13263	B2R8R5	TRIM28	Transcription intermediary factor 1-beta	2;3	6.7473e-57	147.56	5799500	2762000	23705000	7340800	7269800	25632000	4672500	3598800	4314700	2150800	4762600	0
AASAAGAAGSAGGSSGAAGAAGGGAGAGTRPGDGGTASAGAAGPGAATK	3668.71	Q9UKY7	Q9UKY7	CDV3	Protein CDV3 homolog	3;4	0.0012462	25.246	17859000	12156000	29567000	0	31223000	0	14483000	0	0	0	0	0
AASAATAAPTATPAAQESGTIPK	2082.06	O00116;Q53SG6;B8ZZ81	O00116	AGPS	Alkyldihydroxyacetonephosphate synthase, peroxisomal	2	3.0061e-07	113.76	0	0	8094300	14129000	15394000	16254000	0	5806000	0	7111000	18783000	7812800
AASADSTTEGTPADGFTVLSTK	2126	O75367	O75367	H2AFY	Core histone macro-H2A.1	2;3	1.5228e-186	309.87	55925000	121910000	124640000	259970000	199690000	191900000	64946000	63889000	116900000	167610000	536760000	205790000
AASAFFTYVSLSQEGR	1732.84	O00154;B4DUX0	O00154	ACOT7	Cytosolic acyl coenzyme A thioester hydrolase	2	1.9565e-06	96.103	8884100	0	0	0	0	0	0	0	0	0	0	0
AASAIYSGYIFDYDYYRDDFYDR	2848.23	Q9UKM9;Q5QPM1;B4DSJ1	Q9UKM9	RALY	RNA-binding protein Raly	3	0.00064371	40.81	0	0	6616900	0	0	8246900	0	0	0	0	0	0
AASAYAVGDVK	1050.53	A0A0S2Z472;A8KAH7;A0A024R2W3;P13861;H7C330	A0A0S2Z472	PRKAR2A	cAMP-dependent protein kinase type II-alpha regulatory subunit	2	0.00025707	85.29	5395200	5445600	6706200	10237000	12544000	8369900	0	0	3969600	0	0	0
AASDIAMTELPPTHPIR	1818.93	V9HW98;P62258;G9K389;G9K388;B7ZA86;K7EM20	V9HW98	HEL2;YWHAE;YWHAE/FAM22B fusion;YWHAE/FAM22A fusion	14-3-3 protein epsilon	2;3	2.9697e-45	203.11	84101000	55305000	76003000	103600000	121210000	96477000	42528000	37760000	34129000	8130100	11016000	3503100
AASDIWKPVLSIDTEPR	1896.99	Q96JM3	Q96JM3	CHAMP1	Chromosome alignment-maintaining phosphoprotein 1	3	4.6007e-05	57.499	4348800	3281300	5791800	10650000	8908500	7531600	3909800	0	0	2663400	9297500	3516600
AASGFNAMEDAQTLR	1580.73	Q6LES2;P09525;V9HW59;Q6P452;B4DDZ4;B4E1S2	Q6LES2	ANXA4;HEL-S-274	Annexin;Annexin A4	2	3.2127e-09	115.14	8786000	13442000	9224400	12597000	9369100	10603000	14717000	13407000	11512000	4233400	10681000	4745600
AASGFNAMEDAQTLRK	1708.82	Q6LES2;P09525;V9HW59;Q6P452;B4DDZ4;B4E1S2	Q6LES2	ANXA4;HEL-S-274	Annexin;Annexin A4	3	0.012135	27.43	10974000	25697000	11948000	31694000	0	0	0	0	12394000	0	0	0
AASGLLSIGLCK	1175.66	Q96CM8;D6RF87	Q96CM8	ACSF2	Acyl-CoA synthetase family member 2, mitochondrial	2	0.049564	44.863	0	0	0	0	0	0	0	0	0	0	0	3629800
AASGYPVKVPLEVQEADEAK	2100.07	A0A1U9X9D5;A0A1U9X9C8;A0A1U9X9C7;A0A1U9X9C4;A0A1U9X9A1;A0A024RCN6;P26640;A0A1U9X9C1;A0A1U9X9A3;A0A140T936;B4DT32	A0A1U9X9D5	VARS	Valine--tRNA ligase	3	3.9934e-06	57.171	0	0	0	10967000	12438000	0	0	0	0	0	0	0
AASIFGGAKPVDTAAR	1530.82	B4DEP6;E7EX17;B4DRM3;P23588;F8VX11;Q7Z5Y0;B4DS01	B4DEP6	EIF4B	Eukaryotic translation initiation factor 4B	2;3	0.00038207	86.313	6623400	7182400	12096000	13299000	58737000	13302000	7553500	0	6465800	0	0	0
AASITSEVFNK	1165.6	Q9Y5B9;Q0VGA3	Q9Y5B9	SUPT16H	FACT complex subunit SPT16	2	0.00030297	82.287	12628000	22113000	0	47100000	43414000	45760000	0	11311000	15773000	0	14752000	7021100
AASKPVEAAVVAAAVPSSGSGVGGGGTAGPGTGGLPR	3116.62	O94826	O94826	TOMM70A	Mitochondrial import receptor subunit TOM70	3;4	3.1232e-07	53.264	10533000	27548000	40851000	11360000	14412000	0	0	0	10154000	0	13046000	0
AASLEYDYETIR	1429.67	Q96N66;B4DDH8	Q96N66	MBOAT7	Lysophospholipid acyltransferase 7	2	1.5656e-12	171.85	0	22374000	24229000	62910000	58720000	54396000	0	0	9749000	38927000	106690000	47394000
AASLLLEILGLLCK	1499.9	E7EX73;E9PGM1;E7EUU4;B4DGF1;B2RU10;B2RU06;Q4LE58;Q04637;B4DSI9;Q96I65;H7C0V6	E7EX73	EIF4G1;EIF4G1 variant protein	Eukaryotic translation initiation factor 4 gamma 1	2	4.6497e-14	136.63	0	0	0	4662600	6992800	5394100	0	0	0	0	2074800	0
AASPSELTCPPGWEWEDDAWSYDINR	3038.3	Q9NZM1;H0YD14	Q9NZM1	MYOF	Myoferlin	2;3	1.4821e-12	75.574	0	0	0	39555000	23969000	16956000	0	0	0	3159800	31752000	6901300
AASQPTSLAPEK	1198.62	Q96N66;B4DDH8	Q96N66	MBOAT7	Lysophospholipid acyltransferase 7	2	3.6979e-07	112.36	0	53102000	41000000	79880000	72542000	64503000	0	0	27406000	34938000	76267000	39644000
AASVVQPQPLVVVK	1433.86	O60885	O60885	BRD4	Bromodomain-containing protein 4	2	0.0011683	54.608	0	0	0	0	0	0	0	0	0	2822700	7500500	0
AATAAADFTAK	1036.52	Q9Y3F4	Q9Y3F4	STRAP	Serine-threonine kinase receptor-associated protein	2	0.011625	58.37	0	0	0	0	0	8332700	0	0	7059400	0	0	0
AATALKDVVK	1014.61	A0A384NPU5;Q15084	A0A384NPU5	PDIA6	Protein disulfide-isomerase A6	2	0.023644	74.376	0	46258000	0	57309000	35157000	0	0	0	0	0	0	0
AATAPLLEAVDNLSAFASNPEFSSIPAQISPEGR	3469.74	Q9Y490;A0A1S5UZ07	Q9Y490	TLN1	Talin-1	3;4	4.0323e-13	75.654	0	0	0	28520000	69419000	48212000	13521000	3116400	0	0	9804900	0
AATASAGAGGIDGKPR	1398.72	I3L1P8;Q6IBH0;Q02978	I3L1P8	SLC25A11	Mitochondrial 2-oxoglutarate/malate carrier protein	2	4.8866e-73	242.82	25147000	55387000	45517000	90135000	88904000	76054000	25897000	24620000	37465000	54068000	136680000	53920000
AATEELLANK	1058.56	A0A024R370;P82094;B4DQY7;A0A2R8Y7M0	A0A024R370	TMF1	TATA element modulatory factor	2	0.0032983	61.679	3313900	0	0	0	0	0	3300300	0	0	0	0	0
AATFGLILDDVSLTHLTFGK	2118.14	A8K401;P35232;Q6PUJ7;Q53FV0;C9JW96;C9JZ20;E7ESE2;E9PCW0	A8K401	PHB;HEL-S-54e	Prohibitin	2;3	1.1568e-48	173.25	72324000	68082000	80645000	75720000	94766000	57751000	90621000	69597000	92001000	39662000	89031000	74067000
AATGEEVSAEDLGGADLHCR	2043.92	A0A140VK29;Q9HCC0;D6RD67;D6RDF7;A0A0S2Z5R4;B3KR24;D6R9R1	A0A140VK29	MCCC2	Methylcrotonoyl-CoA carboxylase beta chain, mitochondrial	3	3.4371e-07	65.521	0	0	0	0	0	0	0	0	0	8479600	27386000	13836000
AATHGLMLGALQGDGPLPAELEELR	2558.32	B4E381;H3BR29;H3BSM7;A0A024QZE6;Q96GQ5	B4E381	C16orf58	RUS1 family protein C16orf58	3	0.00011846	29.855	0	0	0	0	8012500	0	0	0	0	0	0	5056000
AATIPVSQISTIAGSK	1542.86	Q53GS7;B3KMG0;A8K3B8	Q53GS7	GLE1	Nucleoporin GLE1	2	0.0034063	46.706	0	0	0	0	0	0	0	0	0	2401000	8243100	3381400
AATITPFR	875.486	Q2TB59;A0A024R0C3;Q13423;E9PCX7;H0Y8P5	Q2TB59	NNT	NAD(P) transhydrogenase, mitochondrial	2	0.0065782	53.351	0	0	0	0	0	0	0	5956200	0	8130300	0	0
AATIVATSEGSLWGLDR	1745.89	A0A0S2Z472;A8KAH7;A0A024R2W3;P13861;H7C1L0	A0A0S2Z472	PRKAR2A	cAMP-dependent protein kinase type II-alpha regulatory subunit	2	4.0207e-15	162.6	9156000	8806800	10081000	0	0	12922000	8167300	5365100	7029300	4201100	0	4893100
AATLEGWK	874.455	P57740;B3KMK0	P57740	NUP107	Nuclear pore complex protein Nup107	2	0.05643	58.194	0	0	0	0	0	0	0	0	0	0	13580000	0
AATLILEPAGR	1110.64	A0A087X0W7;E9KL42;A1L172;Q86TX2;B4DV16;G3V4F2;B7ZMC1;A0A2R8Y7H3	A0A087X0W7	ACOT2;ACOT1	Acyl-coenzyme A thioesterase 1	2	1.2892e-05	108.74	3389500	4890800	0	7740300	0	6021400	5597800	2200000	0	0	8384000	4552300
AATLSTLAGQPLLER	1539.86	CON__Q03247	CON__Q03247			2	1.1941e-10	125.72	0	0	0	50685000	42979000	38403000	0	0	0	0	0	0
AATMTAAGHHAEVVVDPEDER	2205.01	Q13895;F8WBL2	Q13895	BYSL	Bystin	3	0.0063073	22.636	3389900	5084000	7135000	0	0	6305300	0	0	5305900	0	0	0
AATQFWR	878.44	A0A090N8Y2;P13667	A0A090N8Y2	ERP70;PDIA4	Protein disulfide-isomerase A4	2	0.0016631	143.18	30262000	0	0	0	0	0	24940000	0	28533000	0	0	11487000
AATSDLEHYDK	1248.56	A0A087WSV8;P80303;E9PKG6;Q2L696;E9PLR0;E9PLE9;A0A2R8Y6G7	A0A087WSV8	NUCB2;Nucb2	Nucleobindin-2;Nesfatin-1	3	0.016408	35.677	0	0	0	0	0	0	0	0	0	5482100	0	0
AATSPALFNR	1046.55	Q14204;A0A2R8Y706;A0A2R8YFZ7;A0A2R8Y6H2	Q14204	DYNC1H1	Cytoplasmic dynein 1 heavy chain 1	2	1.0405e-05	119.29	0	0	11971000	0	0	19872000	0	0	0	0	18483000	0
AAVATFLQSVQVPEFTPK	1932.04	A0A024R1A3;P22314;B4DDE4;B4DL67;Q5JRR6;B3KUJ2	A0A024R1A3	UBE1;UBA1	Ubiquitin-like modifier-activating enzyme 1	2;3	1.7757e-115	273.3	26092000	15551000	29256000	50263000	63938000	48942000	19529000	13301000	18146000	11569000	25058000	12278000
AAVAWEAGKPLSIEEIEVAPPK	2304.24	Q6IRT1;Q6FI45;Q5U043;P11766;Q2VIM7;H0YAG8;D6RAY0;D6R9G2;D6RFE4	Q6IRT1	ADH5	S-(hydroxymethyl)glutathione dehydrogenase;Alcohol dehydrogenase class-3	3	8.5294e-09	63.69	27201000	0	27265000	0	0	0	11853000	0	0	0	0	0
AAVDAGFVPNDMQVGQTGK	1903.91	A0A0S2Z3L0;P13804;A0A0S2Z3M4;H0YLU7;H0YK49;H0YNX6;H0YL12	A0A0S2Z3L0	ETFA	Electron transfer flavoprotein subunit alpha, mitochondrial	2	1.0921e-05	105.03	14586000	17114000	17364000	38423000	0	32252000	16539000	12416000	16308000	19660000	53183000	16974000
AAVDSFYLLYR	1316.68	I6L975;Q3SXM5;H3BNH5;H3BQI7;H3BT52	I6L975	HSDL1	Inactive hydroxysteroid dehydrogenase-like protein 1	2	0.00025485	83.005	0	0	0	0	0	0	0	0	0	0	6744200	3306300
AAVEEGIVLGGGCALLR	1670.9	A0A024R3X4;P10809;B3GQS7;B7Z597;B7Z5E7;B7Z4F6	A0A024R3X4	HSPD1	60 kDa heat shock protein, mitochondrial	2;3	2.3789e-39	186.74	38170000	56674000	44826000	382640000	283820000	280860000	42300000	16431000	37376000	304240000	481400000	307740000
AAVELEEPEDAR	1327.63	O94906	O94906	PRPF6	Pre-mRNA-processing factor 6	2	1.9104e-05	98.249	4548000	10322000	8282800	10386000	16966000	13600000	6654700	6583400	9057200	6683800	15529000	9657700
AAVENLPTFLVELSR	1657.9	B2RBR9;Q14974;J3QR48	B2RBR9	KPNB1	Importin subunit beta-1	2;3	3.7641e-20	181.66	48235000	44233000	0	130490000	151330000	108400000	45763000	32420000	49060000	25889000	101610000	33307000
AAVESLGFILFR	1321.74	A0A087WW66;Q99460;B2R6D0;Q05BX4;Q05CW6;H7C378	A0A087WW66	PSMD1	26S proteasome non-ATPase regulatory subunit 1	2	1.2369e-05	102.61	0	0	0	0	0	0	0	0	0	0	11832000	0
AAVETLGVPCFLGGMAR	1734.88	A1L0T0;M0R026;Q59GP4;M0QZX5	A1L0T0	ILVBL	Acetolactate synthase-like protein	2	1.9526e-07	106.29	0	0	0	18319000	16063000	15896000	0	0	0	7822800	31096000	9876400
AAVEWFDGK	1021.49	B0QYK0;Q01844;H7BY36;A0A0D9SFL3;C9JGE3	B0QYK0	EWSR1	RNA-binding protein EWS	2	1.5193e-05	133.55	0	0	0	0	53177000	50600000	10532000	0	9926200	0	46861000	18235000
AAVEWFDGKDFQGSK	1683.79	B0QYK0;Q01844;H7BY36;A0A0D9SFL3;C9JGE3	B0QYK0	EWSR1	RNA-binding protein EWS	2;3	1.1374e-19	134.75	62736000	21931000	18008000	9548000	6624100	0	11571000	33701000	49696000	0	0	0
AAVGEEKDINTFVGTPVEK	2003.02	P46013	P46013	MKI67	Antigen KI-67	3	0.00051858	32.627	0	14566000	0	0	0	0	0	0	0	0	0	0
AAVGQESPGGLEAGNAK	1554.76	G1UI16;Q29RF7;Q96DB6;B3KMN2	G1UI16	PDS5A	Sister chromatid cohesion protein PDS5 homolog A	2	0.0015653	43.991	0	1819900	2960600	0	6508800	5920200	3389800	0	0	0	0	0
AAVIGDVIR	912.539	Q9NR30	Q9NR30	DDX21	Nucleolar RNA helicase 2	2	0.0004926	110.31	7381600	23206000	23767000	0	0	32684000	9587500	10050000	0	18656000	40368000	24082000
AAVLLEQER	1027.57	Q13435;Q7Z3K9;E9PJ04;H0YCG1;E9PJT3	Q13435	SF3B2;DKFZp781L0540	Splicing factor 3B subunit 2	2	0.0017636	101.6	0	9385700	12437000	15241000	0	20061000	0	0	0	0	22756000	0
AAVLQQVLER	1125.65	P12270;Q58F23;Q504U6	P12270	TPR	Nucleoprotein TPR	2	1.2341e-08	159.37	7365000	9478900	11656000	21287000	21701000	21147000	9296400	8272600	11403000	17030000	35774000	16130000
AAVLVQQWVSYADTELIPAACGATLPALGLR	3240.72	A0A1U9X9D5;A0A1U9X9C8;A0A1U9X9C7;A0A1U9X9C4;A0A1U9X9A1;A0A024RCN6;P26640;A0A1U9X9C1;A0A1U9X9A3;A0A140T936;A0A140T954;A2ABF4;A0A0G2JJT9;A0A140T904	A0A1U9X9D5	VARS	Valine--tRNA ligase	3	0.053931	15.813	0	0	0	13890000	0	0	0	0	0	0	0	0
AAVMHDILDMMPEGIK	1769.85	Q6P2Q9;I3L0J9	Q6P2Q9	PRPF8	Pre-mRNA-processing-splicing factor 8	3	0.00071409	51.695	0	3455600	3418900	5916300	8872700	7447300	1900100	0	2603000	0	6741300	2661700
AAVPSGASTGIYEALELR	1803.94	A0A024R4F1;P06733;A0A2R8Y6G6;K7EM90;A0A2R8YEM5;A0A2R8Y879;K7ERS8;A0A2R8Y798;A0A2R8YEG5;E5RI09;E5RG95;K7EPM1;K7EKN2;E5RGZ4;B4DUJ6;Q6FHV6;P09104;A8K3B0;F5H0C8;F5H1C3	A0A024R4F1	ENO1;ENO3;ENO2	Alpha-enolase;Enolase;Gamma-enolase	2;3	3.4216e-65	220.53	477090000	237070000	573670000	576250000	803810000	707930000	219420000	144050000	189000000	96918000	187510000	110690000
AAVPSGASTGIYEALELRDNDK	2276.13	A0A024R4F1;P06733;A0A2R8Y6G6;K7EM90;A0A2R8YEM5;A0A2R8Y879;K7ERS8;A0A2R8Y798;A0A2R8YEG5	A0A024R4F1	ENO1	Alpha-enolase;Enolase	3	2.2794e-43	124.31	32992000	22712000	38561000	83024000	79193000	54785000	0	0	0	0	0	7181100
AAVPSGASTGIYEALELRDNDKTR	2533.28	A0A024R4F1;P06733;A0A2R8Y6G6;K7EM90;A0A2R8YEM5;A0A2R8Y879;K7ERS8;A0A2R8Y798;A0A2R8YEG5	A0A024R4F1	ENO1	Alpha-enolase;Enolase	4	7.6739e-06	51.834	0	11821000	0	40479000	36351000	0	0	0	0	0	0	0
AAVQAAEVK	885.492	Q15046;Q6ZTI3;H3BRC9	Q15046	KARS	Lysine--tRNA ligase	2	0.0026176	69.598	0	0	0	7833800	7355600	5209600	0	0	0	0	0	0
AAVQELSSSILAGEDPEER	1999.97	E7ES96;Q53FV8;A0A0S2Z4D2;A0A218KGQ6;A0A218KGQ3;A0A218KGP1;A0A218KGP0;A0A218KGN7;A0A218KGN4;A0A218KGN3;A0A024R6A3;P49768;B7Z8T5;A0A218KGP3	E7ES96	PSEN1	Presenilin;Presenilin-1;Presenilin-1 NTF subunit;Presenilin-1 CTF subunit;Presenilin-1 CTF12	2	1.6282e-06	86.467	0	3919600	0	0	0	10664000	0	0	0	0	5132300	0
AAVQFLNNAWGIQK	1558.83	A0A024QZW2;Q9UMY1	A0A024QZW2	NOL7	Nucleolar protein 7	2	0.0054738	63.184	0	6492000	11083000	15056000	16571000	16673000	0	0	0	0	10895000	0
AAVQVLDDIEK	1199.64	A0A2S1PH16;A0A2S1PH34;A0A2S1PH23;A0A2S1PH20;A0A024RD82;P22033;B2R6K1;A0A2S1PH31;A0A2S1PH09;Q59HB4	A0A2S1PH16	MUT	Methylmalonyl-CoA mutase, mitochondrial	2	8.0772e-05	98.044	6550700	0	8180300	13468000	0	8167800	5047300	5438400	6014200	6037100	16328000	7199900
AAVQVLDDIEKCLEK	1716.9	A0A2S1PH16;A0A2S1PH34;A0A2S1PH23;A0A2S1PH20;A0A024RD82;P22033;B2R6K1;A0A2S1PH31;A0A2S1PH09;Q59HB4	A0A2S1PH16	MUT	Methylmalonyl-CoA mutase, mitochondrial	3	0.048786	18.364	0	0	0	61969000	69680000	0	0	0	0	0	0	0
AAVSQQGEQLQTER	1543.76	Q9BQS8	Q9BQS8	FYCO1	FYVE and coiled-coil domain-containing protein 1	2	0.043779	40.589	0	0	0	0	0	0	0	0	0	0	0	0
AAVTSLFAK	906.517	CON__Q3SX09	CON__Q3SX09			2	3.3824e-06	147.52	7350400	0	12579000	35416000	673830000	28422000	82990000	55553000	63444000	194470000	381830000	232570000
AAVVPLGTWR	1068.61	C9J719;C9JJ78;A0A024QYX0;Q15125	C9J719	EBP	3-beta-hydroxysteroid-Delta(8),Delta(7)-isomerase	2	0.00132	81.548	0	18396000	13617000	0	0	10001000	0	0	0	12188000	0	0
AAVWEITGAEFSK	1407.7	B7Z6I3;P49916	B7Z6I3	LIG3	DNA ligase;DNA ligase 3	2	0.00019882	72.006	0	1791400	2145700	5936700	6432000	5841000	0	0	0	0	3751400	0
AAVYNHFISDGVK	1419.71	CON__Q2UVX4	CON__Q2UVX4			2;3	3.8841e-05	84.658	0	0	0	0	0	0	0	0	0	5780900	40847000	7156200
AAYDIEVNTR	1150.56	Q6IB58;Q5ST80;Q53HQ0;O75955;A0A140T9R1;A2VCL5;A2AB12;A2AB10;A0A140T9X0;A2AB09;A0A140T9C3;A0A140T959;A0A140T905;A2ABJ5	Q6IB58	FLOT1	Flotillin-1	2	0.0012073	83.948	6377800	0	8864300	16315000	15750000	16357000	0	0	0	6712700	14787000	5771700
AAYDVSSFSFFQR	1523.7	Q9UES0;A4D2J0;O15498	Q9UES0	YKT6	Synaptobrevin homolog YKT6	2	0.038469	45.879	0	0	0	6805700	0	0	0	0	0	0	0	0
AAYEAELGDAR	1164.54	A0A384MQX1;P02545;Q5I6Y5;Q8N519;W5X314;W8QEH3	A0A384MQX1	LMNA	Prelamin-A/C;Lamin-A/C	2	2.3681e-10	172.59	70332000	93782000	122140000	190970000	189180000	238560000	67358000	28051000	64422000	58594000	106600000	54880000
AAYEAELGDARK	1292.64	A0A384MQX1;P02545;Q5I6Y5;Q8N519;W5X314;W8QEH3	A0A384MQX1	LMNA	Prelamin-A/C;Lamin-A/C	2;3	5.8501e-11	131.42	60711000	106310000	106580000	403230000	279130000	173830000	27327000	18931000	28554000	38343000	66563000	23258000
AAYFGIYDTAK	1218.59	P05141;Q6NVC0	P05141	SLC25A5	ADP/ATP translocase 2;ADP/ATP translocase 2, N-terminally processed	2	1.5825e-06	136.57	24135000	126680000	0	337210000	303760000	282710000	24268000	8301200	41884000	199600000	541000000	270760000
AAYFGVYDTAK	1204.58	A0A0S2Z3H3;P12235;V9GYG0;A0A0S2Z3C4;Q59EP7;A8K787;Q6I9V5;P12236;Q59EI9	Q6I9V5	SLC25A4;SLC25A6	ADP/ATP translocase 1;ADP/ATP translocase 3;ADP/ATP translocase 3, N-terminally processed	2	1.7213e-07	123.86	13020000	70637000	72982000	176680000	158570000	150550000	15595000	0	23710000	123250000	280640000	142190000
AAYIYFTDFCPDNLFNK	2084.96	O00186	O00186	STXBP3	Syntaxin-binding protein 3	2	0.03477	53.252	0	0	0	0	6074900	0	0	0	0	0	0	0
AAYLQETGKPLDETLK	1775.93	Q5TZZ9;P04083;Q5T3N1;Q5T3N0	Q5TZZ9	ANXA1	Annexin;Annexin A1	2;3	4.6988e-35	182.07	25348000	46296000	61357000	136850000	167340000	142390000	24057000	11146000	23057000	26683000	98557000	10465000
AAYLQETGKPLDETLKK	1904.03	Q5TZZ9;P04083;Q5T3N1;Q5T3N0	Q5TZZ9	ANXA1	Annexin;Annexin A1	2;3;4	2.2916e-08	98.507	75262000	99709000	125390000	119500000	161270000	150260000	53631000	20127000	55578000	19873000	32677000	85067000
AAYLSDPR	891.445	P78527	P78527	PRKDC	DNA-dependent protein kinase catalytic subunit	2	0.013132	46.016	0	0	0	18605000	21222000	0	0	0	0	0	15443000	0
AAYNPGQAVPWNAVK	1584.8	B3KTJ9;Q8N163;H0YC69;E5RGU7;E5RFJ3;H0YC58	B3KTJ9	CCAR2	Cell cycle and apoptosis regulator protein 2	2	4.6193e-05	79.974	5675900	7068200	8447500	15718000	20266000	13403000	7498700	0	8284600	0	18158000	0
AAYPDLENPPLLVTPSQQAK	2151.12	P54136;E5RJM9	P54136	RARS	Arginine--tRNA ligase, cytoplasmic	2	3.7362e-05	85.457	5938800	6016800	11034000	25233000	31356000	25553000	0	0	6255500	6476500	18471000	6824400
AAYSFYNVHTQTPLLDLMSDALVLAK	2880.47	Q96HI4;P30419;A4FU65	Q96HI4	NMT1	Glycylpeptide N-tetradecanoyltransferase;Glycylpeptide N-tetradecanoyltransferase 1	3	1.3372e-08	71.656	0	0	7400200	23531000	30115000	19423000	0	0	0	0	11708000	0
AAYSNFWCGMTSQGYYK	2019.85	Q8NBJ5;M0QYH0	Q8NBJ5	COLGALT1	Procollagen galactosyltransferase 1	2	7.0904e-10	111.94	0	0	0	16312000	0	10957000	0	0	0	0	14056000	5487400
AAYSYRPGPGAGPGPAAGAALPDQSFLWNVFQR	3388.67	Q53FC3;O75340;E7EPW6;A0A087WZ38;D6RA21;Q86W51	Q53FC3	PDCD6	Programmed cell death protein 6	3	2.2308e-11	73.797	0	0	0	25821000	0	0	0	0	0	0	19281000	0
ACADATLSQITNNIDPVGR	2001.98	B2R6K4;A0A024R056;P62873;A0A2L0WW42;F6UT28;B1AKQ8	B2R6K4	GNB1	Guanine nucleotide-binding protein G(I)/G(S)/G(T) subunit beta-1	2	7.7966e-58	257.8	4953500	8082500	7350200	89467000	59925000	58849000	3967700	2354700	4516400	11282000	32293000	12006000
ACANPAAGSVILLENLR	1754.93	V9HWF4;P00558	V9HWF4	HEL-S-68p;PGK1	Phosphoglycerate kinase;Phosphoglycerate kinase 1	2;3	1.392e-39	230.06	24502000	14580000	29369000	179630000	126570000	121650000	7246700	0	6407100	28382000	91499000	41248000
ACARPLISVYSEK	1479.78	P36578;B4DMJ6;B4DFI6;Q53G74;H3BTP7;B4DP82;H3BU31	P36578	RPL4	60S ribosomal protein L4	2	6.7506e-06	121.68	0	0	0	134620000	61632000	30011000	0	0	0	0	21471000	5910600
ACDELVEEMEHYGK	1695.71	O00469;E7ETU9;B4DHG3;Q96AR9	O00469	PLOD2	Procollagen-lysine,2-oxoglutarate 5-dioxygenase 2	3	0.022775	23.831	0	0	0	7449500	0	0	0	0	0	0	0	0
ACDFLLSR	967.48	B2R694;A0A384MTQ5;P48449;A0A0G2JQD0	B2R694	LSS	Terpene cyclase/mutase family member;Lanosterol synthase	2	0.013394	45.738	0	0	0	0	0	0	0	0	0	0	0	7088500
ACDLPAWVHFPDTER	1799.83	H7BXI1;A0A087WXU3;A0FGR8	H7BXI1	ESYT2	Extended synaptotagmin-2	3	0.020211	23.138	0	0	0	0	0	0	0	0	0	0	0	11882000
ACDTLLMCIVTVMNHGLR	2077.02	Q14573;Q59ES2	Q14573	ITPR3	Inositol 1,4,5-trisphosphate receptor type 3	3	0.012111	23.562	0	0	0	0	0	0	0	0	0	0	4069600	2495500
ACEFAGFQCQIQFGPHNEQK	2369.06	Q9Y490;A0A1S5UZ07	Q9Y490	TLN1	Talin-1	3	0.0082802	22.636	0	0	0	0	0	0	0	0	0	0	8365600	12360000
ACGDSTLTQITAGLDPVGR	1917.95	Q6FHM2;P62879;C9JXA5;C9JIS1;C9JZN1	Q6FHM2	GNB2	Guanine nucleotide-binding protein G(I)/G(S)/G(T) subunit beta-2	2	3.2515e-88	246.53	6266300	9639200	8341600	94179000	61889000	53084000	7007300	2562900	6698100	13639000	41778000	0
ACGDVLVTAELILR	1515.83	Q9NZM1;H0YD14	Q9NZM1	MYOF	Myoferlin	2	3.4744e-05	79.693	0	0	0	0	0	0	0	0	0	0	8757300	5204500
ACGLNFADLMAR	1324.63	A0A024R1Z6;Q99536;K7ERT7	A0A024R1Z6	VAT1	Synaptic vesicle membrane protein VAT-1 homolog	2	2.6776e-12	167.12	5848800	0	0	74201000	66942000	67294000	3489100	0	0	0	0	0
ACGLVASNLNLK	1245.68	A0A384MR27;P09382;F8WEI7	A0A384MR27	LGALS1	Galectin-1	1;2	9.9365e-11	130.75	0	0	0	53765000	42041000	53398000	0	0	0	6358500	13679000	5903100
ACGLVASNLNLKPGECLR	1945.01	A0A384MR27;P09382;F8WEI7	A0A384MR27	LGALS1	Galectin-1	2;3	4.6045e-149	297.5	20682000	51156000	32328000	3374900000	1627600000	1840900000	18750000	0	0	126810000	455930000	174700000
ACGNFGIPCELR	1366.64	A0A024RD93;P22234;E9PBS1;D6RF62	A0A024RD93	PAICS	Multifunctional protein ADE2;Phosphoribosylaminoimidazole-succinocarboxamide synthase;Phosphoribosylaminoimidazole carboxylase	2	0.0004943	71.451	0	0	0	22140000	0	0	0	0	0	0	0	10825000
ACGVSRPVIACSVTIK	1690.91	A0A3B3IUA2;Q6FHM6;B1AHD1;P55769;A0A3B3IRU2	A0A3B3IUA2	NHP2L1	NHP2-like protein 1;NHP2-like protein 1, N-terminally processed	2;3	0.0027875	44.188	0	0	0	31687000	0	0	0	0	0	0	0	15367000
ACIENGASCIDISGEPQFLELMQLK	2796.34	A0A384NPM7;Q8NBX0	A0A384NPM7	SCCPDH	Saccharopine dehydrogenase-like oxidoreductase	2;3	0.075582	27.208	0	0	0	0	0	0	0	0	0	0	34715000	0
ACLDTAVENMPSLK	1534.74	P49327;A0A0U1RQF0;Q6PJJ3	P49327	FASN	Fatty acid synthase;[Acyl-carrier-protein] S-acetyltransferase;[Acyl-carrier-protein] S-malonyltransferase;3-oxoacyl-[acyl-carrier-protein] synthase;3-oxoacyl-[acyl-carrier-protein] reductase;3-hydroxyacyl-[acyl-carrier-protein] dehydratase;Enoyl-[acyl-carrier-protein] reductase;Oleoyl-[acyl-carrier-protein] hydrolase	2	2.5485e-09	113.67	0	0	0	0	0	0	0	0	0	11803000	48458000	0
ACLDYPVTSVLPPASLCK	1964	A8MXQ1;A8K274;P53801;A8MZH8	A8MXQ1	PTTG1IP	Pituitary tumor-transforming gene 1 protein-interacting protein	2	2.8146e-16	170.66	0	0	0	74594000	29688000	23502000	0	0	0	8139100	93848000	34283000
ACLISLGYDIGNDPQGEAEFAR	2382.12	A0A024R694;P12814	A0A024R694	ACTN1	Alpha-actinin-1	2	9.6491e-96	282.24	6249400	5829300	7770800	99519000	75198000	69512000	0	0	0	4828300	16747000	10002000
ACLISLGYDVENDR	1610.76	A0A0S2Z3G9;O43707;Q96BG6;F5GXS2;A0A0S2Z3X3	A0A0S2Z3G9	ACTN4	Alpha-actinin-4	2	1.379e-13	131.82	0	2900800	6782200	24024000	26991000	32402000	2269500	0	0	0	0	5463100
ACLISLGYDVENDRQGEAEFNR	2542.18	A0A0S2Z3G9;O43707;Q96BG6;F5GXS2;A0A0S2Z3X3	A0A0S2Z3G9	ACTN4	Alpha-actinin-4	2;3	1.3227e-55	171.68	18362000	21439000	29604000	276680000	248530000	207430000	5491600	0	0	12804000	22907000	24567000
ACNQLGQFLQHR	1457.72	B7Z5S9;O94973;A0A0G2JS82;A0A0G2JQM1;Q8N2F8;O95782;B4DXJ6	O95782	AP2A2;AP2A1	AP-2 complex subunit alpha-2;AP-2 complex subunit alpha-1	3	0.00017366	63.408	0	0	0	24924000	0	0	0	0	0	0	0	0
ACPLDQAIGLLVAIFHK	1852.03	P06703;B2R577;R4GN98	P06703	S100A6	Protein S100-A6;Protein S100	2;3	1.7118e-39	232.42	256820000	23713000	521160000	3317400000	3120900000	2300500000	258470000	124170000	267160000	110260000	1063300000	739430000
ACPRPEGLNFQDLK	1630.81	P15927;B4DQD9;B2R7E8;B4DUL2;B4DL94;Q5TEJ0	P15927	RPA2	Replication protein A 32 kDa subunit	2;3	0.020709	51.998	0	0	0	14705000	7830800	0	0	0	0	0	0	0
ACQIFVR	879.464	P52272;A0A087X0X3;Q7KYM9;Q59ES8;Q6P2D7;M0R2I7;M0QY96	P52272	HNRNPM;ORF;HNRPM	Heterogeneous nuclear ribonucleoprotein M	2	3.601e-06	126.68	0	0	0	77820000	57133000	0	0	0	0	0	0	0
ACQLPLFSYIVER	1581.82	F2Z2U4;Q9Y4A5;Q59FH1;H0Y4W2	F2Z2U4	TRRAP	Transformation/transcription domain-associated protein	2	0.037676	35.414	0	0	0	0	0	0	0	0	0	0	2910500	0
ACQSIYPLHDVFVR	1690.85	Q6NXR8;P61247;A8K4W0;D6RG13;D6RAT0;H0Y9Y4;D6RB09;D6R9B6	Q6NXR8	RPS3A	40S ribosomal protein S3a	3	2.9417e-06	80.3	13008000	36657000	28863000	169130000	154260000	141520000	10997000	6081500	12095000	40888000	169800000	70230000
ACTELGIR	905.464	A0A024R5C5;P11498;E9PRE7	A0A024R5C5	PC	Pyruvate carboxylase;Pyruvate carboxylase, mitochondrial	2	0.0048768	62.659	0	0	0	0	0	0	0	0	0	0	25489000	11880000
ACTQLVDNLVEHILK	1738.93	Q6IEH8;Q6KC79	Q6IEH8	NIPBL	Nipped-B-like protein	3	0.039585	23.138	0	0	0	0	0	0	0	0	0	0	5391200	0
ACVCQTLGISPEEK	1564.75	A6NHR9	A6NHR9	SMCHD1	Structural maintenance of chromosomes flexible hinge domain-containing protein 1	2	0.0064801	39.917	0	0	0	0	0	0	0	0	0	0	3863200	0
ACYGVLR	824.421	P23396;Q53G83;E9PL09;H0YEU2;Q9NQS8;A7E2S3	P23396	RPS3	40S ribosomal protein S3	2	0.0047787	99.511	0	0	0	28793000	0	23629000	0	0	0	0	37094000	0
ADAASQVLLGSGLTILSQPLMYVK	2474.35	Q9Y6C9;Q53G34;E9PIE4	Q9Y6C9	MTCH2	Mitochondrial carrier homolog 2	2;3	4.973e-93	247.46	4278000	8083800	15869000	66437000	26118000	37287000	6643400	2141500	7742600	7076100	83435000	30253000
ADAASSLTVDVTPPTAK	1642.84	B4DEI4;Q9H8Y8;B4DNR1;B4DQF1	B4DEI4	GORASP2	Golgi reassembly-stacking protein 2	2	6.0579e-05	71.548	0	0	0	0	0	0	14091000	0	0	4386100	0	0
ADAECYTAMK	1145.47	E5RHW4;A0A384ME54;O94905	E5RHW4	ERLIN2	Erlin-2	2	0.0043629	56.632	0	0	0	10992000	0	7761400	0	0	0	0	15426000	6697300
ADAEVIILPK	1067.62	O60832;C9IYT0;U5UA77;U5U7S7;U5U768	O60832	DKC1	H/ACA ribonucleoprotein complex subunit 4	1;2	4.388e-06	122.13	8378700	6447800	10993000	12728000	24573000	9972200	9080600	3690800	4425500	2539900	5783300	2418000
ADAFGDELFSVFEGDSTTAAGTK	2335.05	A8K6I4;P42285;Q3MHC9;D6REC7	A8K6I4	SKIV2L2	Superkiller viralicidic activity 2-like 2	2	2.2548e-07	79.771	0	0	3294000	0	0	0	2436500	2368500	0	0	0	0
ADAHLGSSSVALPK	1351.71	A0A024R957;Q8NFQ8	A0A024R957	TOR1AIP2	Torsin-1A-interacting protein 2	3	0.00044976	45.207	0	10407000	7889000	12497000	12680000	13167000	6169700	0	0	4401300	8997500	0
ADAIYNMIGYPNFIMDPK	2071.97	B4DKB2;A0A024RAB2;A0A024RAF7;A0A3B3ISF9;P42892;A0A024RAB0	B4DKB2	ECE1	Endothelin-converting enzyme 1	2	5.685e-06	113.76	0	0	0	28286000	0	0	0	0	0	4806100	16058000	5312000
ADALQAGASQFETSAAK	1664.8	J3QRU4;F8WCA0;L7N2F9;P63027;K7ENK9;K7EKX0;Q6FGG2;Q15836	J3QRU4	VAMP2;VAMP3	Vesicle-associated membrane protein 2;Vesicle-associated membrane protein 3	2	7.6075e-30	160.38	14721000	25948000	25358000	26564000	28722000	38894000	12813000	12158000	19843000	15744000	39081000	15968000
ADALQLSVEEFVER	1604.8	B2WTI3;B2WTI4;K7EJU9;A0A0S2PZM4;Q6NYC1	B2WTI3	JMJD6	Bifunctional arginine demethylase and lysyl-hydroxylase JMJD6	2	3.8589e-07	103.34	0	0	0	1994700	0	2855200	0	0	0	2014600	5938400	3250300
ADAPVALVVHMAPASVLVDSR	2117.13	B4DT15;A0A0S2Z5M8;Q9BQ52;G5E9D5;B3KT00;B3KSU9;H7C2I4	B4DT15	ELAC2	Zinc phosphodiesterase ELAC protein 2	3	0.00053557	45.413	0	5247400	6181000	15274000	12811000	13768000	0	0	3854700	4147600	17431000	6288800
ADATNVNNWHWTER	1712.77	O95433;G3V3W9	O95433	AHSA1	Activator of 90 kDa heat shock protein ATPase homolog 1	2;3	0.0030867	39.917	0	5159700	5183500	0	0	0	0	0	8329100	3828500	0	0
ADAVQDSEMVELVELEIR	2045	A0A384ME17;P49411	A0A384ME17	TUFM	Elongation factor Tu, mitochondrial	2;3	1.3017e-23	150.16	9709500	24540000	4853200	0	0	0	5285200	9547900	11599000	0	11454000	10854000
ADAWEEIRR	1144.56	O94874	O94874	UFL1	E3 UFM1-protein ligase 1	2	0.016751	52.716	0	0	0	0	0	6478500	0	0	0	0	0	0
ADAYTVELENAESR	1566.72	Q8WXH0;G3V5X4;A0A0A0MRE3;D4YW74;A0A0C4DGK3	Q8WXH0	SYNE2;TROPH	Nesprin-2	2	0.00038878	64.439	0	0	0	0	0	0	0	0	0	0	4305200	0
ADCLMGEFK	1056.46	Q9NZM1	Q9NZM1	MYOF	Myoferlin	2	0.0024516	64.485	0	0	0	16808000	0	0	0	0	0	0	16364000	6016700
ADCTITMADSDFLALMTGK	2046.93	B2R761;A0A384NY87;P22307;B4E0J3;H0YF61	B2R761	SCP2	Non-specific lipid-transfer protein	2;3	2.7991e-33	163.27	0	0	0	35449000	22296000	23467000	0	0	0	17690000	48142000	37033000
ADDADEFGYSR	1244.49	A0A140VK49;Q7KZF4;B2R5U1;Q59FF0;B3KU67;B4E299	A0A140VK49	SND1	Staphylococcal nuclease domain-containing protein 1	2	5.6362e-07	121.83	11995000	8152300	15464000	12003000	16987000	19331000	6173800	4765500	5614000	0	0	0
ADDGRPFPQVIK	1341.7	V9HWN7;P04075;J3KPS3;H3BQN4;H3BPS8;H3BUH7;H3BR04;H3BMQ8;H3BU78	V9HWN7	HEL-S-87p;ALDOA	Fructose-bisphosphate aldolase;Fructose-bisphosphate aldolase A	2;3	0.0012319	90.108	202400000	113750000	175260000	260430000	322770000	259300000	105830000	80868000	108070000	0	0	0
ADDIDIEAMLEAPYK	1692.79	B4DRA0;A0A384NQ03;Q14498;G3XAC6;Q5QP23;Q5QP22;F8WF24;F2Z3E6;F2Z2Z5;F8WF73;A8MYG5	B4DRA0	RBM39	RNA-binding protein 39	2	0.00021609	65.5	0	0	0	0	5444500	0	0	0	0	0	0	0
ADDIDIEAMLEAPYKK	1820.89	B4DRA0;A0A384NQ03;Q14498;G3XAC6;Q5QP23;Q5QP22;F8WF24;F2Z3E6;F2Z2Z5;F8WF73;A8MYG5	B4DRA0	RBM39	RNA-binding protein 39	2	9.6207e-09	88.187	0	0	0	0	0	0	0	0	0	0	0	0
ADDKDSLPK	987.487	L0R6Q1	L0R6Q1	SLC35A4		2	0.0074515	56.632	4506900	0	0	0	0	0	6122300	0	0	0	0	0
ADDLDFETGDAGASATFPMQCSALR	2632.14	P63241;I3L397;I3L504;Q6IS14	P63241	EIF5A;EIF5AL1	Eukaryotic translation initiation factor 5A-1;Eukaryotic translation initiation factor 5A;Eukaryotic translation initiation factor 5A-1-like	2;3	1.3018e-17	143.14	0	0	0	30138000	32191000	41681000	0	0	0	4907300	9855700	3523600
ADDLDFETGDAGASATFPMQCSALRK	2760.24	P63241;I3L397;I3L504;Q6IS14	P63241	EIF5A;EIF5AL1	Eukaryotic translation initiation factor 5A-1;Eukaryotic translation initiation factor 5A;Eukaryotic translation initiation factor 5A-1-like	2;3	6.8369e-125	228.76	0	3805100	0	122280000	100590000	60578000	0	0	0	0	7768600	0
ADDLLPLGDQTQDGDFGSR	2018.92	O43290;B4DDH9;B4DP43	O43290	SART1	U4/U6.U5 tri-snRNP-associated protein 1	2	0.0014033	62.287	0	0	0	11958000	15441000	15256000	0	0	0	0	8793100	0
ADDPSAADRNVEIWK	1685.8	P62495;D6RCB3	P62495	ETF1	Eukaryotic peptide chain release factor subunit 1	2	7.6983e-07	107.85	0	0	7481100	20457000	21011000	15889000	0	0	0	0	0	0
ADDPSSYMEVVQAANTSGNWEELVK	2739.23	A0A087WVQ6;Q00610	A0A087WVQ6	CLTC	Clathrin heavy chain;Clathrin heavy chain 1	2;3	8.1204e-169	270.26	51027000	57576000	77925000	171440000	175600000	156140000	39487000	21587000	48510000	31607000	76350000	30144000
ADDVDQQQTTNTVEEPLDLIR	2399.15	P62310	P62310	LSM3	U6 snRNA-associated Sm-like protein LSm3	2	4.2106e-20	156.5	9720000	6438900	9691300	11836000	17271000	14585000	5984600	4035600	7258500	0	0	0
ADEASELACPTPK	1374.63	P49327;A0A0U1RQF0	P49327	FASN	Fatty acid synthase;[Acyl-carrier-protein] S-acetyltransferase;[Acyl-carrier-protein] S-malonyltransferase;3-oxoacyl-[acyl-carrier-protein] synthase;3-oxoacyl-[acyl-carrier-protein] reductase;3-hydroxyacyl-[acyl-carrier-protein] dehydratase;Enoyl-[acyl-carrier-protein] reductase;Oleoyl-[acyl-carrier-protein] hydrolase	2	2.5017e-17	146.71	0	0	0	25841000	25157000	21909000	0	0	0	0	35223000	0
ADEAYLIGR	1006.51	A0A024R5C5;P11498;E9PRE7	A0A024R5C5	PC	Pyruvate carboxylase;Pyruvate carboxylase, mitochondrial	2	0.0004926	110.31	0	12357000	0	0	0	0	0	0	0	14117000	0	0
ADEDPIMGFHQMFLLK	1890.9	A0A024R6Y2;P61970;H3BRV9	A0A024R6Y2	NUTF2	Nuclear transport factor 2	3	0.00017141	64.374	13784000	0	14022000	23808000	28072000	21788000	7005800	5758300	7325600	0	0	4277400
ADEELEALRR	1200.61	O14737;K7ESJ4;Q3HM38;X6R2P6	O14737	PDCD5	Programmed cell death protein 5	2	0.007936	105.57	0	0	0	13815000	0	14453000	0	0	0	0	0	0
ADEGIQPDPYYGLK	1564.74	Q8WUJ3	Q8WUJ3	CEMIP	Cell migration-inducing and hyaluronan-binding protein	2	0.016178	35.414	0	0	0	6760000	0	0	0	0	0	0	0	0
ADEGISFR	893.424	A0A384NPQ2;Q06830;A0A0A0MSI0;B2R4P2	A0A384NPQ2	PRDX1	Peroxiredoxin-1	2	4.4089e-05	158.2	71450000	47560000	73135000	103260000	133650000	107830000	0	0	51734000	34461000	68362000	35943000
ADEHVIDQGDDGDNFYVIER	2306.01	A0A0S2Z472;A8KAH7;A0A024R2W3;P13861;H7C1L0	A0A0S2Z472	PRKAR2A	cAMP-dependent protein kinase type II-alpha regulatory subunit	2;3	6.579e-14	90.972	0	0	0	32210000	6851400	5341900	10498000	0	0	5920300	7657400	4485900
ADELSEK	790.371	C9JKI3;Q7Z4F3;A0A024R757	C9JKI3	CAV1	Caveolin	1	0.0021736	139.28	17292000	32382000	0	0	0	0	0	17756000	0	0	0	0
ADEVLEILK	1028.58	O75643;A4FU77	O75643	SNRNP200	U5 small nuclear ribonucleoprotein 200 kDa helicase	2	0.0060115	51.066	0	3656000	0	0	0	0	0	0	0	0	0	4061300
ADEWLMK	891.416	A0A024R1N1;P35579;Q86XU5;B4E3S1;A0A0U4BW16;P35580	A0A024R1N1	MYH9;MYH10	Myosin-9;Myosin-10	2	0.0075233	83.614	21086000	24050000	28142000	50776000	62747000	49831000	20395000	18978000	25296000	37087000	88881000	37887000
ADFAQACQDAGVR	1394.62	A0A024R5C5;P11498;E9PRE7	A0A024R5C5	PC	Pyruvate carboxylase;Pyruvate carboxylase, mitochondrial	2	3.7289e-06	97.452	0	4330300	0	42839000	25159000	24141000	0	0	0	14943000	67091000	25848000
ADFCIIHYAGK	1280.62	A0A024R1N1;P35579;Q86XU5;B4E3S1;A0A0U4BW16;P35580	A0A024R1N1	MYH9;MYH10	Myosin-9;Myosin-10	2;3	7.5724e-09	125.71	0	4061300	4644200	105860000	84338000	61138000	0	0	0	42587000	177910000	75365000
ADFDDRVSDEEK	1424.61	A0A024R0E5;P52907;A8K0T9	A0A024R0E5	CAPZA1	F-actin-capping protein subunit alpha-1	2	0.0001311	90.05	0	0	10905000	0	20813000	18508000	9169300	6867200	7922900	0	0	0
ADFDDRVSDEEKVR	1679.78	A0A024R0E5;P52907;A8K0T9	A0A024R0E5	CAPZA1	F-actin-capping protein subunit alpha-1	3	0.0004421	62.378	0	0	18529000	0	0	0	0	0	0	0	0	0
ADFDNTVAIHPTSSEELVTLR	2314.14	V9HW90;P00390	V9HW90	HEL-75;GSR	Glutathione reductase, mitochondrial	3	0.048197	18.316	0	0	0	0	0	0	0	0	0	0	13528000	0
ADFDTYDDR	1116.44	Q15056;Q75MU1;B4DMV6;Q75MU2	Q15056	EIF4H;WBSCR1	Eukaryotic translation initiation factor 4H	2	0.0065603	49.423	8976400	0	11339000	9930300	0	13985000	0	0	0	4774100	0	0
ADFDTYDDRAYSSFGGGR	1998.83	Q15056;Q75MU1;B4DMV6;Q75MU2	Q15056	EIF4H;WBSCR1	Eukaryotic translation initiation factor 4H	2	0.0027896	42.789	0	0	0	16772000	0	0	0	0	0	0	0	0
ADFFEDENGQR	1326.55	B3KN05;A0A024R497;O95573;B2RBE0;B3KMA6	B3KN05	ACSL3	Long-chain-fatty-acid--CoA ligase 3	2	0.0048377	76.465	0	0	10821000	33932000	29729000	0	0	0	0	0	0	0
ADFPAGIPECGTDALR	1675.79	A0A1U9X9D5;A0A1U9X9C8;A0A1U9X9C7;A0A1U9X9C4;A0A1U9X9A1;A0A024RCN6;P26640;A0A1U9X9C1;A0A1U9X9A3;A0A140T936;B4DT32;H0Y426	A0A1U9X9D5	VARS	Valine--tRNA ligase	2	0.0002106	64.55	0	0	0	13085000	0	9076400	0	0	0	0	14209000	5682300
ADFQGISPER	1118.54	F5GXX5;P61803	F5GXX5	DAD1	Dolichyl-diphosphooligosaccharide--protein glycosyltransferase subunit DAD1	2	0.0021142	67.507	0	0	9683900	0	20741000	25888000	0	0	0	22512000	0	0
ADFSGMSQTDLSLSK	1585.73	A0A024QZX3;A0A024QZX5;A0A087X1N8;P35237;A0A2R8YD12;Q8IXH2;A0A024QZT8	A0A024QZX3	SERPINB6	Serpin B6	2	0.0080171	59.155	0	0	0	8361900	11169000	0	0	0	0	0	0	0
ADFSPFGNSQGPSR	1465.66	Q9H2M9	Q9H2M9	RAB3GAP2	Rab3 GTPase-activating protein non-catalytic subunit	2	0.056568	30.205	0	0	0	0	0	9024000	0	0	0	0	7791100	0
ADGELNVDSLITR	1401.71	V9HW04;P62140;C9J9S3;C9JP48	V9HW04	HEL-S-80p;PPP1CB	Serine/threonine-protein phosphatase;Serine/threonine-protein phosphatase PP1-beta catalytic subunit	2	4.6955e-13	135.66	8967800	9793500	12017000	17561000	21976000	16639000	8043700	5914500	8529600	5707400	0	6710200
ADGEYWLGLQNMHLLTLK	2101.07	A0A024QZ34;K7ES70;P55083	A0A024QZ34	MFAP4	Microfibril-associated glycoprotein 4	3	2.2341e-06	82.449	0	0	0	0	0	0	0	0	0	11513000	32006000	20780000
ADGGAEYATYQTK	1373.61	R4GN18	R4GN18	CD46		2	1.3787e-08	115.18	0	0	0	0	0	20884000	0	0	0	4700900	12855000	4938700
ADGIVPETWIDGPK	1496.75	Q96A35	Q96A35	MRPL24	39S ribosomal protein L24, mitochondrial	2	0.0051729	45.879	0	0	0	0	0	0	0	7656900	11870000	0	0	0
ADGIVPETWIDGPKDTSVEDALER	2612.26	Q96A35	Q96A35	MRPL24	39S ribosomal protein L24, mitochondrial	3	0.016893	18.248	0	11633000	0	0	0	0	0	0	0	0	0	0
ADGLLGMFLK	1063.57	Q8N766	Q8N766	EMC1	ER membrane protein complex subunit 1	2	0.0069765	50.607	0	0	0	0	2742300	2063000	0	0	0	1689700	3602900	0
ADGQVAELLLR	1183.66	Q6IBR2;Q9Y285;K7ER16;K7EK06	Q6IBR2	FARSLA;FARSA	Phenylalanine--tRNA ligase alpha subunit	2	1.9003e-10	142.83	7828400	8884200	8608100	14853000	16648000	14976000	6689900	4331400	7876400	3914400	7926800	3660900
ADGVPVYLK	960.528	Q6FGA0;O14548	Q6FGA0	COX7A2L	Cytochrome c oxidase subunit 7A-related protein, mitochondrial	2	0.0039402	55.531	3524200	4544600	0	13170000	13168000	11607000	4543600	0	4946900	6614500	17560000	7737400
ADGYEPPVQESV	1289.58	Q6NXR8;P61247;D6RAT0;H0Y9Y4;D6R9B6	Q6NXR8	RPS3A	40S ribosomal protein S3a	2	3.4054e-05	94.409	27208000	30830000	30007000	38012000	0	42506000	26820000	0	27868000	16811000	31369000	14682000
ADGYVLEGK	950.471	Q5JR94;P62241;Q5JR95;Q9BS10	Q5JR94	RPS8	40S ribosomal protein S8	2	0.0018281	88.948	30417000	67160000	67224000	116540000	140760000	122970000	32289000	20131000	42143000	30032000	107080000	37187000
ADHDFVVQEDFMK	1579.7	V9HW24;A0A087X2I1;P62333	V9HW24	HEL-S-73;PSMC6	26S protease regulatory subunit 10B	3	0.0023796	49.423	0	0	0	0	0	0	0	0	0	5036900	0	0
ADHQPLTEASYVNLPTIALCNTDSPLR	2982.48	C9J9K3;A0A024R2P0;A0A0C4DG17;P08865;A0A024R7P5	C9J9K3	RPSA;LOC388524	40S ribosomal protein SA	2;3	3.387e-75	175.46	17080000	25269000	26464000	317170000	269640000	234250000	13261000	7067300	15423000	53705000	218980000	89915000
ADHSFSDGVPSDSVEAAK	1817.81	A0A024RCC9;B7ZB83;B4DS05;Q99733;B7ZAK9;B7ZAC7;A0A2U9QGI0;C9JZI7;C9J6D1;E9PS34;E9PNJ7;E9PNW0;E9PJJ2;E9PKT8;E9PP22;E9PKI2;C9J1B1	A0A024RCC9	NAP1L4	Nucleosome assembly protein 1-like 4	2	4.1164e-43	168.61	13229000	7805300	14230000	14355000	17935000	11394000	10329000	8508500	6422100	0	7943300	0
ADIAMVICDTPQK	1447.71	Q9ULC5	Q9ULC5	ACSL5	Long-chain-fatty-acid--CoA ligase 5	2	0.03477	53.237	0	0	0	0	0	0	0	0	0	0	0	0
ADIDISGPNVDVDVPDVNIEGPDAK	2563.23	Q09666	Q09666	AHNAK	Neuroblast differentiation-associated protein AHNAK	2;3	1.0993e-78	190.24	19082000	34449000	21040000	78173000	55458000	66504000	26760000	16519000	17833000	0	0	0
ADIDNKEQSELDQDLDDVEEVEEEETGEETK	3579.52	F5H4R6;A0A024RBB7;P55209;F8VY35;F8W0J6;B7Z2V4;F8VUX1;F8W020;F8VXI6;F8VVB5	F5H4R6	NAP1L1	Nucleosome assembly protein 1-like 1	3	3.8752e-16	89.954	18849000	12958000	21811000	25708000	40578000	41165000	22451000	12594000	23624000	0	16673000	0
ADIDNKEQSELDQDLDDVEEVEEEETGEETKLK	3820.7	F5H4R6;A0A024RBB7;P55209;F8VY35;F8W0J6;B7Z2V4;F8VUX1;F8W020;F8VXI6;F8VVB5	F5H4R6	NAP1L1	Nucleosome assembly protein 1-like 1	3	3.0749e-71	154.7	36189000	30634000	41383000	78804000	76006000	56019000	18984000	0	20559000	0	15781000	0
ADIDNLPR	912.466	F8W543	F8W543	NAP1L1		1	0.086914	45.718	3195400	0	0	0	0	0	0	0	0	0	0	0
ADIDVSGPSVDTDAPDLDIEGPEGK	2511.15	Q09666	Q09666	AHNAK	Neuroblast differentiation-associated protein AHNAK	2	1.8092e-52	165.45	12555000	15116000	14823000	27858000	24766000	22344000	12382000	8887400	13479000	2537100	5830400	0
ADIEISGPK	928.487	Q09666;Q6ZQN2;Q13727	Q09666	AHNAK	Neuroblast differentiation-associated protein AHNAK	2	0.00039828	113.26	20961000	29591000	22981000	48931000	45472000	39085000	19144000	17742000	24172000	0	0	0
ADIEMPFDPSK	1248.57	O75369;A0A024R321;Q68CT4;E7EN95	O75369	FLNB;DKFZp686A1668	Filamin-B	2	1.0229e-06	136.63	28914000	17077000	33955000	63268000	64341000	60296000	14871000	8174800	14045000	8409200	19906000	8940800
ADIEVACYGYEGIDAVK	1858.87	Q53XC0;P05198;G3V4T5;H0YJS4	Q53XC0	EIF2S1	Eukaryotic translation initiation factor 2 subunit 1	2	5.6025e-05	86.814	0	0	0	7440200	0	6324500	0	0	0	0	4360500	0
ADIFMFDEPSSYLDVK	1875.86	P61221;D6R9I9	P61221	ABCE1	ATP-binding cassette sub-family E member 1	2	2.7204e-05	105.17	3877300	11445000	9059500	10924000	11350000	8982000	0	0	0	0	0	0
ADIGVAMGIAGSDVSK	1489.74	P05023;B7Z3V1;B7Z1N5;M0R116;A0A2R8YEY8;Q53ES0;B7Z9V4;A0A0A0MT26;P13637;B7Z1Q9;B7Z3F8;B3KV59;B3KSY7	P05023	ATP1A1;ATP1A3	Sodium/potassium-transporting ATPase subunit alpha-1;Sodium/potassium-transporting ATPase subunit alpha-3	2	1.8379e-05	88.163	0	0	0	0	0	0	0	37961000	0	0	0	0
ADIIVSELLGSFADNELSPECLDGAQHFLK	3274.61	B2RDD7;O14744;B4DV00;H0YJD3	B2RDD7	PRMT5	Protein arginine N-methyltransferase 5;Protein arginine N-methyltransferase 5;Protein arginine N-methyltransferase 5, N-terminally processed	3	0.004232	30.206	0	0	0	10711000	9777900	7416000	0	0	0	0	10311000	5336300
ADIIYPGHGPVIHNAEAK	1900.98	A0A024R811;Q53H82	A0A024R811	LACTB2	Beta-lactamase-like protein 2	3	0.016958	17.296	0	0	0	0	0	0	0	0	0	0	0	0
ADIPLPEGEASPPAPPLK	1797.95	Q9Y487;Q8TBM3	Q9Y487	ATP6V0A2	V-type proton ATPase 116 kDa subunit a isoform 2;V-type proton ATPase subunit a	2	0.0016173	41.052	0	3151700	0	6785900	5036800	0	0	0	0	0	7205400	2942900
ADIQLLVYTIDDLIDK	1846.99	Q9NUJ1	Q9NUJ1	ABHD10	Mycophenolic acid acyl-glucuronide esterase, mitochondrial	2;3	1.2689e-14	136.99	0	0	2397800	23447000	17378000	19651000	2857500	3330300	3663300	0	14946000	6334600
ADIQMPFTCSVTYYGPSGQK	2236.02	Q13740;F5GXJ9;B3KNN9;B4DX43;H7C543	Q13740	ALCAM	CD166 antigen	2	2.0925e-07	90.444	0	3410200	0	32171000	21294000	19245000	0	0	0	3080900	8910900	3865200
ADIQTER	831.409	P62280;M0QZC5;M0R1H6	P62280	RPS11	40S ribosomal protein S11	2	0.021188	48.561	0	0	0	0	0	0	6951600	7387300	5988000	0	0	0
ADISLDELIR	1143.61	F6VRR5;B4E0L0;Q9BY77;Q8WUT1;F8WCX5;B4DSH9;Q6R954;F8WEE2	F6VRR5	POLDIP3;PDIP46	Polymerase delta-interacting protein 3	2	0.0013108	78.334	0	0	0	0	0	2624200	0	0	0	0	0	0
ADIWSLGITAIELAR	1627.89	B4DR80;Q6P0Y1;Q5U0E6;B4DT57;Q9Y6E0;H0Y630;B4DMR0;Q6FG81;Q5JV98	B4DR80	STK24;HEL-S-95	Serine/threonine-protein kinase 24;Serine/threonine-protein kinase 24 36 kDa subunit;Serine/threonine-protein kinase 24 12 kDa subunit	2	0.0029298	60.49	0	2938700	0	0	0	5751000	2574800	0	0	0	0	0
ADKDQANDGLSSALLILYLDSAR	2448.25	H7BXI1;A0A087WXU3;A0FGR8	H7BXI1	ESYT2	Extended synaptotagmin-2	3	3.3208e-05	58.974	0	0	0	16785000	13482000	0	0	0	0	0	12006000	10417000
ADKDYHFKVDNDENEHQLSLR	2572.19	A0A0S2Z4G7;A0A0S2Z491;P06748;A0A140VJQ2;A4ZU86	A0A0S2Z4G7	NPM1	Nucleophosmin	4	0.052547	19.039	9254000	0	0	0	0	0	0	0	0	0	0	0
ADKEAAFDDAVEER	1564.7	Q09028;E9PNS6;E9PNS2;E9PIC4	Q09028	RBBP4	Histone-binding protein RBBP4	2	3.0374e-25	176.05	44465000	40251000	53817000	66858000	57483000	61166000	46881000	29809000	42320000	11906000	16664000	7833400
ADKPDMGEIASFDK	1522.7	P63313	P63313	TMSB10	Thymosin beta-10	2	5.3381e-27	190.1	492610000	305170000	862740000	484540000	743330000	616200000	573410000	237470000	297100000	0	48754000	108700000
ADLAECNIK	1019.5	V9HW29;D3DRX6;P33176;A8K048;M1VRN1;M1VKJ2;M1VE91;C1PHA2;M1V490;M1VPF9;M1V481;M1VKI9;M1VE89;M1VPF7;M1VRN0;Q6P164;Q2TA90;Q66K46;B4DS27	V9HW29	HEL-S-61;KIF5B;KIF5B-RET(NM_020630)_K23;R12;KIF5B-RET(NM_020975)_K23;R12;KIF5B-RET(NM_020630)_K24;R11;KIF5B-ALK;KIF5B-RET(NM_020630)_K22;R12;KIF5B-RET(NM_020975)_K22;R12;KIF5B-ALK_K17;A20;KIF5B-RET(NM_020630)_K16;R12;KIF5B-RET(NM_020975)_K16;R12;KIF5B-RET(NM_020630)_K15;R12;KIF5B-RET(NM_020975)_K15;R12	Kinesin-like protein;Kinesin-1 heavy chain	2	0.023648	47.082	0	0	0	0	0	0	0	0	0	2925500	0	4414300
ADLANEEKPAIAPPVFVFQK	2183.16	Q308M8;B7Z7F3;Q53GE1;Q9H6Z4;A0A384ME25;K7ENJ2;K7EID7;K7ENB9;K7EPW1;B7Z664	Q308M8	RANBP3	Ran-binding protein 3	2;3	8.9262e-05	64.65	11236000	0	5731000	4968600	8302700	5211700	0	0	3426200	0	0	0
ADLATDQKEALLELLR	1797.98	Q13895	Q13895	BYSL	Bystin	3	0.020441	25.054	0	2728700	0	0	0	0	0	0	0	0	0	0
ADLDKLNIDSIIQR	1612.88	Q9UPN1;F8VYE8;A0A024RBP2;P36873;F8VR82;A0A087WYY5	Q9UPN1	PPP1CC	Serine/threonine-protein phosphatase;Serine/threonine-protein phosphatase PP1-gamma catalytic subunit	2	1.2107e-10	133.07	20186000	20972000	21909000	24493000	21864000	20166000	14622000	9737200	16340000	0	9824300	0
ADLDVSGPK	900.455	Q09666;Q6ZQN2;Q13727	Q09666	AHNAK	Neuroblast differentiation-associated protein AHNAK	2	3.0527e-05	129.47	204370000	285920000	0	0	0	0	0	166690000	229770000	41165000	136670000	34033000
ADLDVSGPKVDIDVPDVNIEGPEGK	2577.28	Q09666	Q09666	AHNAK	Neuroblast differentiation-associated protein AHNAK	3	0.01184	29.198	0	4141500	0	0	0	0	0	0	0	0	0	0
ADLEAQRDVTYEEAK	1736.82	A0A024R845;P61106;X6RFL8	A0A024R845	RAB14	Ras-related protein Rab-14	2;3	0.00062327	88.441	0	0	0	11858000	0	0	0	0	0	0	0	0
ADLEEQLSDEEKVR	1659.8	Q53GE2;Q53GC7;A4D0V4;P47755;F8W9N7;C9JUG7	Q53GE2	CAPZA2	F-actin-capping protein subunit alpha-2	2	4.0001e-25	174.1	16240000	0	15123000	19305000	22176000	19545000	9889600	6837800	6942200	4777300	12594000	0
ADLEMQIESLTEELAYLK	2095.04	CON__P13645;P13645	CON__P13645	KRT10	Keratin, type I cytoskeletal 10	2;3	3.7958e-50	186.13	4580800	9236600	0	0	0	0	15029000	35163000	16180000	10288000	0	5770300
ADLEMQIESLTEELAYLKK	2223.13	CON__P13645;P13645	CON__P13645	KRT10	Keratin, type I cytoskeletal 10	3	4.6891e-33	161.86	33258000	68957000	12850000	0	0	0	61728000	143650000	80270000	27059000	0	5213700
ADLFPILMR	1074.59	O75691	O75691	UTP20	Small subunit processome component 20 homolog	2	0.015899	40.268	0	0	0	0	0	0	0	0	0	0	4224500	0
ADLGALELWR	1142.61	A8KAQ3;Q99523	A8KAQ3	SORT1	Sortilin	2	0.0028475	63.816	0	0	1776900	4370500	3073700	2578500	1412000	0	0	0	2431600	0
ADLGLWR	829.445	Q14669	Q14669	TRIP12	E3 ubiquitin-protein ligase TRIP12	2	0.034504	40.103	0	0	0	0	1986900	0	0	0	0	0	0	0
ADLGVSGPK	842.45	Q09666	Q09666	AHNAK	Neuroblast differentiation-associated protein AHNAK	2	0.00029093	116.73	12680000	19890000	0	0	0	0	17100000	11326000	15540000	0	0	2101700
ADLHDEEDEQDILLAQDLEDMWEQK	3027.33	Q9H2W6;Q8TER9;A0A087WT90	Q9H2W6	MRPL46;FLJ00124	39S ribosomal protein L46, mitochondrial	3	2.0898e-08	72.935	0	0	0	0	0	0	0	0	0	4568500	13673000	7298400
ADLIAYLK	905.522	C9JFR7;G4XXL9;P99999;Q6LER6	C9JFR7	CYCS	Cytochrome c	1;2	0.0021511	89.55	36013000	30356000	39666000	76791000	79590000	90271000	20843000	17452000	21312000	16233000	42026000	27544000
ADLINNLGTIAK	1241.7	A0A024RD80;P08238;B4DMA2;B4DGL0;Q6PK50;O14942;K9JA46;P07900;Q2VPJ6;Q8TBA7;B4DTA5;Q86SX1;Q14568;Q58FF8	A0A024RD80	HSP90AB1;EL52;HSP90AA1;HSP90AA2P;HSP90AB2P	Heat shock protein HSP 90-beta;Heat shock protein HSP 90-alpha;Heat shock protein HSP 90-alpha A2;Putative heat shock protein HSP 90-beta 2	2	1.0029e-12	154.01	410490000	245740000	486710000	697540000	769440000	618630000	263970000	290300000	249600000	145120000	247060000	205180000
ADLLGIVSELQLK	1397.81	A0A0S2Z500;Q96CV9;B7ZA56;B4E184;A0A0S2Z5I6;A0A087WY28	A0A0S2Z500	OPTN	Optineurin	2	5.351e-06	95.573	4834000	4258500	4808300	8088200	10707000	5938700	5575100	5143900	7362100	2902500	5460100	0
ADLLLSTQPGREEGSPLELER	2309.19	B4E2Z3;F5GZI0;F5GZS6;J3KPF3;P08195	B4E2Z3	SLC3A2	4F2 cell-surface antigen heavy chain	2;3	4.3286e-29	153.24	20451000	28843000	26495000	349960000	302250000	291750000	18110000	0	26986000	0	25665000	36469000
ADLLQREEEEEEEEDQEGDRETTIR	3047.34	A0A0B4J2E5;Q15269	A0A0B4J2E5	PWP2	Periodic tryptophan protein 2 homolog	4	0.056516	18.403	0	0	0	0	0	11036000	0	0	0	0	0	0
ADLNIILSSPEQLELFLLAQQK	2482.37	Q9BQG0;I3L1L3;B4DZZ1	Q9BQG0	MYBBP1A	Myb-binding protein 1A	2;3	5.2797e-05	75.669	0	5628300	6543400	14823000	26078000	20250000	0	0	2112600	0	12738000	5117700
ADLNQGIGEPQSPSR	1567.76	A0A024QZ77;Q96C19	A0A024QZ77	EFHD2	EF-hand domain-containing protein D2	2	0.0050499	40.475	96317000	86346000	99217000	0	0	0	116400000	74156000	95993000	0	0	0
ADLNTITESSAALQNLIEGSEPILEER	2912.46	P46939	P46939	UTRN	Utrophin	3	0.095539	10.516	0	0	0	6893100	0	0	0	0	0	0	0	0
ADLPEGVAVSGPSPAEFCR	1944.93	Q8IXI1;H3BU27	Q8IXI1	RHOT2	Mitochondrial Rho GTPase 2	2	0.0011256	61.212	0	0	0	6115300	5517900	5094100	0	0	0	0	9125800	4382100
ADLSLADALTEPSPDIEGEIK	2183.08	E7EVA0;P27816;B4DM10;A0A024R2V2;A0A024R2S1;Q6NX68;Q05D06;H7C456;A0A0J9YVV8;A0A0J9YW37	E7EVA0	MAP4	Microtubule-associated protein;Microtubule-associated protein 4	2	6.1854e-50	180.48	3300400	0	0	11173000	13373000	12633000	0	0	0	0	0	0
ADLSLADALTEPSPDIEGEIKR	2339.19	E7EVA0;P27816;B4DM10;A0A024R2V2;A0A024R2S1;Q6NX68;Q05D06;H7C456;A0A0J9YVV8;A0A0J9YW37	E7EVA0	MAP4	Microtubule-associated protein;Microtubule-associated protein 4		1	NaN	0	0	0	0	0	0	0	0	0	0	0	0
ADLTALFLPR	1115.63	B4DIX0;Q13045;Q59H95	B4DIX0	FLII	Protein flightless-1 homolog	2	9.3429e-09	138.54	3333700	7253800	5839400	10406000	13994000	10038000	5087800	3064500	6517200	3390200	9388200	3815400
ADLTEYLSTHYK	1439.69	P31930;B4DUL5	P31930	UQCRC1	Cytochrome b-c1 complex subunit 1, mitochondrial	2;3	1.696e-12	163.64	0	5553700	38633000	72144000	68281000	64636000	0	0	0	42101000	101200000	52289000
ADLVPYLLK	1030.61	O75165;B3KN02;Q0D2M7	O75165	DNAJC13	DnaJ homolog subfamily C member 13	2	0.020887	37.558	0	0	0	5262200	0	0	0	0	0	0	0	0
ADLYLEGK	907.465	Q9NSE4;A8K5W7	Q9NSE4	IARS2	Isoleucine--tRNA ligase, mitochondrial	2	0.0031759	77.072	0	0	0	17753000	16062000	17201000	0	0	0	8664600	23481000	9917100
ADMDQFTASISETPVDVR	1980.91	A0A024R3N3;A0A140VJE9;Q06481;B4E3I5;B4DTV1;B4DKY3	A0A024R3N3	APLP2	Amyloid-like protein 2	2	3.5602e-16	132.47	9246200	11618000	15137000	25502000	23678000	22606000	6723100	6668900	9161800	6911200	14686000	5683100
ADMEDLMSSK	1125.47	P35580	P35580	MYH10	Myosin-10	2	0.01954	53.327	0	0	0	0	4282200	0	0	0	0	0	0	0
ADMETLQR	962.449	Q53GX7;P26639;B2RDX5;B4DKZ9;B3KTN2;Q5M7Z9	Q53GX7	TARS	Threonine--tRNA ligase, cytoplasmic	2	0.0066121	53.166	4891900	5140500	0	0	0	0	4246600	0	0	0	0	0
ADMGGAATICSAIVSAAK	1679.82	V9HW38;P28838;B4DQG5;H0Y9Q1	V9HW38	HEL-S-106;LAP3	Cytosol aminopeptidase	2	0.00011811	79.466	0	0	0	16028000	18113000	13914000	0	0	0	0	11690000	7443300
ADMQNLVER	1074.51	B4DNA3;B4DUZ8;Q5T0S3;Q5T0R8;D3DPU2;B4DNW7;B2RDY9;Q01518;Q5T0R1;Q5T0R4;Q5T0R3;Q5T0R2;Q5T0R7;Q5T0R6;Q5T0R5	D3DPU2	CAP1	Adenylyl cyclase-associated protein;Adenylyl cyclase-associated protein 1	2	2.3724e-05	130.66	0	0	27081000	24791000	32194000	0	0	0	0	0	0	0
ADMVETQQLMR	1320.62	A0A024R0S6;Q9NZN4;B4DLA1;Q8NCJ3	A0A024R0S6	EHD2	EH domain-containing protein 2	2	0.0001134	94.692	4151100	4791600	6302400	11333000	13093000	11300000	0	2801100	3273800	3184400	6815000	4205600
ADMVIEAVFEDLSLK	1678.85	E9KL44;H0YFD6;P40939;B4DRH6;A0A2R8Y4F5;B4DDZ5;A0A2R8YG21	E9KL44	HADHA	Trifunctional enzyme subunit alpha, mitochondrial;Long-chain enoyl-CoA hydratase;Long chain 3-hydroxyacyl-CoA dehydrogenase	2;3	2.8431e-09	116.24	9356400	24393000	15277000	25630000	18083000	16693000	15155000	7819100	17444000	7443200	20577000	19835000
ADNDAGNAAIDSLLNYETVK	2092.99	A0A0S2Z2Z3;O75027;B4DGL8;A0A087WW65;B3KM98;A0A2R8Y473;A0A0S2Z2W5;A0A2R8YF35	A0A0S2Z2Z3	ABCB7	ATP-binding cassette sub-family B member 7, mitochondrial	2	3.5242e-05	66.533	0	0	0	0	0	0	0	0	0	0	15484000	0
ADNFEYSDPVDGSISR	1770.77	B4DFP1;P36871;B7Z6C2;A0A3B3ITK7;B4DDQ8	B4DFP1	PGM1	Phosphoglucomutase-1	2	8.7644e-07	103.97	9271900	6743400	11038000	20182000	25276000	20803000	3723100	1921000	4138700	2625200	6343000	3276100
ADPAFGLESSGIAGTTSDEPERIEESGNDEAR	3306.48	A0A024RB22;Q8TAQ2;Q59G16;F8VXC8;B4DF22	A0A024RB22	SMARCC2	SWI/SNF complex subunit SMARCC2	3	0.027758	21.317	0	0	0	0	8969500	11879000	0	0	9307000	0	11476000	0
ADPDGPEAQAEACSGER	1745.72	D6RC52;D6RCB9;Q9NX24;J3QSY4	D6RC52	NHP2	H/ACA ribonucleoprotein complex subunit 2	2	1.0493e-07	108.17	0	0	0	21630000	15802000	14072000	0	0	0	0	12032000	5868100
ADPHQLFDDTSSAQSR	1773.79	K7EJQ6;K7EPQ7	K7EJQ6	YIF1B		2	0.0024197	47.288	0	0	0	5250500	0	0	0	0	0	0	4149200	0
ADPNGPVEGTVIESFTDK	1874.89	P46199;H7C213;Q6P1N2;Q8IWH1	P46199	MTIF2	Translation initiation factor IF-2, mitochondrial	2	9.7207e-05	62.89	0	0	2993000	3879700	4132800	4920800	0	0	3439800	0	6218800	4011900
ADPQEAINCLMR	1403.65	A0A024R0R9;P54920;M0R2M1;M0R058;M0R0I4	A0A024R0R9	NAPA	Alpha-soluble NSF attachment protein	2	1.6684e-05	99.815	0	0	0	16061000	10597000	7140200	0	0	0	0	5568600	0
ADQELLMYSHDNIICGITSVAFSR	2726.3	Q6FHM2;P62879;E7EP32	Q6FHM2	GNB2	Guanine nucleotide-binding protein G(I)/G(S)/G(T) subunit beta-2	3	0.0054966	33.187	0	0	0	14715000	11013000	11852000	0	0	0	3751900	0	9457300
ADQELMTYSHDNIICGITSVSFSK	2702.26	B2R6K4;A0A024R056;P62873;A0A2L0WW42;Q71UM6;B3KVK2;Q71UM7	B2R6K4	GNB1	Guanine nucleotide-binding protein G(I)/G(S)/G(T) subunit beta-1	3	0.0070219	31.6	0	0	0	10755000	0	20970000	0	0	0	0	0	0
ADQFEYVMYGK	1349.6	C9JLU1;P52434	C9JLU1	POLR2H	DNA-directed RNA polymerases I, II, and III subunit RPABC3	2	0.04607	28.797	0	0	0	0	0	0	2552500	0	0	0	0	2011600
ADQGEKENPMR	1273.57	Q08ES8	Q08ES8			2	0.00024323	94.087	6964500	7520700	10096000	14161000	19586000	15394000	0	0	0	0	0	0
ADQIETQQLMR	1331.65	B2R5U3;Q9H4M9;B4DMV9;B4DR44;A0A024R571;B4DTR4;B4DZH9;C9JC03;C9J2Z4;C9JDQ8	B2R5U3	EHD1	EH domain-containing protein 1	2	1.2963e-09	153.05	0	0	0	31864000	41360000	38565000	9852100	0	12110000	0	24863000	0
ADQLDYENFR	1269.56	Q8NI27;A0A0C4DG98;H0Y815;Q6P441	Q8NI27	THOC2	THO complex subunit 2	2	0.0048303	54.416	0	0	0	0	0	0	0	0	0	3470400	10413000	0
ADQLTEEQIAEFK	1520.74	P0DP25;P0DP24;P0DP23;B4DJ51;H0Y7A7;Q9BRL5;B2RDW0;M0QZ52;F8WBR5;G3V479	P0DP25	CALM3;CALM2;CALM1		2	9.4658e-91	282.95	499690000	412680000	446470000	494590000	631890000	565080000	464170000	427070000	519420000	196460000	201220000	132700000
ADQLTEEQIAEFKEAFSLFDK	2458.19	P0DP25;P0DP24;P0DP23;B4DJ51;H0Y7A7;Q9BRL5;B2RDW0;M0QZ52;F8WBR5;G3V479	P0DP25	CALM3;CALM2;CALM1		2;3	9.1882e-49	204.72	0	0	0	73850000	57489000	37817000	0	0	0	0	0	0
ADQLTEEQIAEFKEAFSLFDKDGDGTITTK	3346.61	P0DP25;P0DP24;P0DP23;B4DJ51;H0Y7A7;Q9BRL5;B2RDW0;M0QZ52;F8WBR5;G3V479	P0DP25	CALM3;CALM2;CALM1		3	1.6074e-212	276.46	107370000	225160000	130350000	684710000	428010000	262010000	33267000	25482000	39708000	0	23454000	17443000
ADQPKPISPLK	1192.68	O43772;C9JPE1;F8WEF6	O43772	SLC25A20	Mitochondrial carnitine/acylcarnitine carrier protein	2	0.017364	44.203	0	0	0	0	0	0	0	0	0	0	11024000	0
ADRDESSPYAAMLAAQDVAQR	2264.05	A0A2R8Y811;P62263;E5RH77	A0A2R8Y811	RPS14	40S ribosomal protein S14	2;3	9.6571e-91	215.8	92475000	196030000	193130000	346230000	340490000	323870000	90362000	42595000	178340000	69649000	172640000	97736000
ADRPSSLPLDFNDEFSDLDGVVQQR	2819.34	D6REP5;B7Z527;B7Z4W8;B7Z2F0;E9PD09;Q96HH9	D6REP5	GRAMD3	GRAM domain-containing protein 3	3	0.00026083	45.972	0	0	0	7455800	7727200	7063500	0	0	0	0	6141500	0
ADSELQLVEQR	1286.65	P07741;H3BQF1;H3BQZ9;Q12898;H3BSW3	P07741	APRT	Adenine phosphoribosyltransferase	2	7.3397e-06	101.65	7274400	0	0	0	4795000	4233900	4871900	3367000	3503900	3819500	0	3843500
ADSGLREPQEDSQK	1558.72	A0A024R957;Q8NFQ8	A0A024R957	TOR1AIP2	Torsin-1A-interacting protein 2	2	6.481e-06	93.345	0	0	0	12944000	12952000	11262000	0	0	0	0	0	0
ADSINKPFAQQCQDLVK	1947.97	H7BXF4;Q9NXE4	H7BXF4	SMPD4	Sphingomyelin phosphodiesterase 4	3	0.00015701	61.127	0	0	0	9791500	0	0	0	0	0	0	20159000	0
ADSLLAVVK	914.544	B7ZLP5;A8K329;Q15424;B7Z2Z1;B7Z5X3;B7Z1C7;B7Z2F6;Q14151;A0PJ47	B7ZLP5	SAFB;SAFB2	Scaffold attachment factor B1;Scaffold attachment factor B2	2	2.3164e-05	132.08	23304000	22047000	26023000	36209000	33439000	35772000	18824000	16806000	0	0	0	7372000
ADTDGGLIFR	1063.53	P08582	P08582	MFI2	Melanotransferrin	2	0.0015018	78.334	0	0	0	12087000	9942700	9321400	0	0	0	0	3932600	0
ADTEEEFLAFR	1326.61	P46013	P46013	MKI67	Antigen KI-67	2	0.012876	56.916	2714800	0	4032100	0	0	0	0	2299400	0	0	0	0
ADTEEEFLAFRK	1454.7	P46013	P46013	MKI67	Antigen KI-67	3	0.025589	21.395	0	5597600	0	0	0	0	0	0	0	0	0	0
ADTLTDEINFLR	1406.7	B4DRR0;CON__P02538;A8K2I0;A0A0S2Z428;P02538;B4DWU6;CON__P48668;P48668;B4DRY0;B2R853;P04259	B4DRR0	KRT6A;KRT6C;KRT6B	Keratin, type II cytoskeletal 6A;Keratin, type II cytoskeletal 6C;Keratin, type II cytoskeletal 6B	2	9.1019e-67	270.06	6578800	8901700	0	0	0	0	13777000	33242000	9495200	6975700	0	0
ADTLTLEER	1046.52	A0A024R8V0;A0A0S2Z5A5;Q9UHD8;A0A024R8Q0;A0A0S2Z5W9;K7EL40	A0A024R8V0	2019-09-09	Septin-9	2	0.00015585	121.09	6112700	11546000	0	0	31730000	25177000	0	0	11976000	6195800	14253000	6036300
ADTLTPEECQQFK	1552.71	B4DUD6;Q8TC62;E7ES33;Q3LIE9;A4GYY8;E7EPK1;Q16181;Q59EY4;A8K3D0;B4DNE4;A0A024RA87;G3V1Q4;A0A023T695;B4DPQ6;Q3B7A3;A0A0U1RRE1	B4DUD6	SEPT7;Nbla02942;DKFZp686F17268	Septin-7	2	5.8253e-09	120.68	0	0	0	20694000	21833000	21691000	0	0	0	4853400	8581700	0
ADTNLGNILLNVLIPPNMPCTR	2422.27	A0A024R4X7;Q9UKX7;B4E2D3	A0A024R4X7	hCG_1989366;NUP50	Nuclear pore complex protein Nup50	3	9.0588e-09	64.522	0	0	0	0	0	0	0	0	0	0	17852000	0
ADTQTYQPYNK	1327.6	A0A024R6D4;P84090	A0A024R6D4	ERH	Enhancer of rudimentary homolog	2	1.3281e-09	136.99	21199000	14067000	0	0	0	0	25762000	18431000	16410000	0	0	0
ADTQTYQPYNKDWIK	1869.89	A0A024R6D4;P84090	A0A024R6D4	ERH	Enhancer of rudimentary homolog	2;3	2.5169e-23	193.23	58159000	96228000	104620000	0	0	0	16361000	0	24772000	0	0	0
ADTSQEICSPR	1249.56	P52948;H7C3P6;A0A3B3ITD8;A0A024RCC4	P52948	NUP98	Nuclear pore complex protein Nup98-Nup96;Nuclear pore complex protein Nup98;Nuclear pore complex protein Nup96	2	0.0010499	67.704	0	0	0	0	0	0	0	0	0	6174900	19295000	12684000
ADTTPNGPQGAGAVQFMMTNK	2134.98	A0A024R9W7;P57088;D6RAA6;J3KN43;D6RBY2	A0A024R9W7	TMEM33	Transmembrane protein 33	2	0.00049206	46.964	0	0	0	6762100	0	0	0	0	0	0	8543700	0
ADTTTPTTIDPIHEPPSLPPEPK	2453.23	O60885;A0A024R7H8;Q6PIS5;Q6NXE4;Q05BM2;Q5BJ26;M0QZD9	O60885	BRD4	Bromodomain-containing protein 4	3	0.092098	6.9526	0	0	0	7898900	0	0	0	0	0	0	10713000	0
ADTTTPTTSAITASR	1492.74	A0A024R8H6;Q15059;A0A140F1N4	A0A024R8H6	BRD3	Bromodomain-containing protein 3	2	0.0018031	50.354	0	0	0	0	0	0	0	0	0	0	9208600	0
ADVDISGPK	900.455	Q09666;B4DTV0;Q8N274	Q09666	AHNAK	Neuroblast differentiation-associated protein AHNAK	2	0.00014207	114.28	204370000	0	0	0	0	0	0	0	229770000	41165000	0	0
ADVDVQPYAFTTK	1453.71	Q8N4P8;D2CFK9;Q9BZE4;Q53GS0;O60747;B4DHR2	Q8N4P8	GTPBP4	Nucleolar GTP-binding protein 1	2	1.6035e-09	125.74	0	0	15863000	23935000	25961000	19582000	10663000	4469500	15097000	8336100	0	0
ADVEEEFLAFR	1324.63	P46013	P46013	MKI67	Antigen KI-67	2	0.00045437	78.934	0	3540600	4296500	5973300	0	9449700	2037200	0	3089200	3170500	7810000	3811200
ADVEEEFLALR	1290.65	P46013	P46013	MKI67	Antigen KI-67	2	0.0030634	54.066	0	6666600	0	0	0	0	0	3347100	0	0	10655000	0
ADVEEEFLALRK	1418.74	P46013	P46013	MKI67	Antigen KI-67	2;3	0.0013795	53.967	5885000	12897000	17939000	20577000	15724000	12830000	0	3745800	0	0	0	0
ADVEEESLALRK	1358.7	P46013	P46013	MKI67	Antigen KI-67	2	0.0061447	54.608	0	0	0	0	5182100	0	0	0	0	0	0	0
ADVFHAYLSLLK	1375.75	A8K8U1;Q86VP6;A0A0C4DGH5;H0YH27	A8K8U1	CAND1	Cullin-associated NEDD8-dissociated protein 1	3	0.019772	26.627	0	0	0	6845900	7288800	5793100	0	0	0	0	0	0
ADVFPGNDSTASQDVANR	1862.84	L7RSM7;P17252;Q2TSD3;J3KRN5;B0LPH5	L7RSM7	PRKCA	Protein kinase C;Protein kinase C alpha type	2	0.00044144	50.207	0	0	0	7393200	7455700	6963500	0	3963900	0	0	0	0
ADVIQATGDAICIFR	1635.83	A0A024R4Z6;Q08945;E9PMD4	A0A024R4Z6	SSRP1	FACT complex subunit SSRP1	2;3	5.8112e-20	145.91	2669800	4778300	3515200	58207000	35889000	31220000	1969400	0	0	0	42258000	20811000
ADVIVLAGTVCDFR	1521.79	A1L0T0;M0R026;Q59GP4;M0QZX5	A1L0T0	ILVBL	Acetolactate synthase-like protein	2	0.0036599	60.434	0	0	0	0	0	0	0	0	0	0	5906400	4497600
ADVLDLHEAGGEDFAMDEDGDESIHK	2814.19	A0A023T787;Q9Y5S9	A0A023T787	RBM8;RBM8A	RNA-binding protein 8A	3	1.8212e-52	161.53	71244000	48784000	67108000	90227000	89533000	83609000	45979000	35561000	49366000	0	0	0
ADVLSVLR	871.513	A0A3B3IRP5;Q6P1J9;A0A1B0GUB2;B4DV47;A0A2R8YHB3;A0A2R8Y640;A0A3B3ISN2	A0A3B3IRP5	CDC73	Parafibromin	2	0.0041119	63.565	0	0	0	2597400	0	3257700	0	0	0	0	0	0
ADVLTTGAGNPVGDK	1413.71	A0A384P5Q0;P04040	A0A384P5Q0	CAT	Catalase	2	8.7612e-20	142.08	11615000	8874200	12702000	37730000	31152000	32284000	21263000	20828000	19820000	20939000	39884000	20442000
ADVLTTGAGNPVGDKLNVITVGPR	2363.28	A0A384P5Q0;P04040	A0A384P5Q0	CAT	Catalase	3	1.8832e-12	76.02	0	0	0	0	0	0	0	0	0	0	0	0
ADVQSIIGLQR	1198.67	B2R8R5;Q13263;M0R0K9	B2R8R5	TRIM28	Transcription intermediary factor 1-beta	2	7.24e-09	126.31	10413000	0	13227000	35153000	35204000	32782000	10569000	9292400	10990000	11693000	31237000	0
ADVVESWIGEK	1231.61	A0A384P5S9;A0A024R889;A0A0D9SF54;Q9UG16;Q14917;Q13813;A0A0D9SGF6	A0A384P5S9	SPTAN1;DKFZp564P0562	Spectrin alpha chain, non-erythrocytic 1	2	0.00024686	85.958	11642000	0	0	0	17472000	19866000	8213300	5521200	9396200	0	0	0
ADVVESWIGEKENSLK	1802.9	A0A384P5S9;A0A024R889;A0A0D9SF54;Q9UG16;Q14917;Q13813;A0A0D9SGF6	A0A384P5S9	SPTAN1;DKFZp564P0562	Spectrin alpha chain, non-erythrocytic 1	2	0.026972	68.44	0	0	4360200	0	0	10793000	0	0	0	0	0	0
ADWLSHYWMPK	1432.66	P08243	P08243	ASNS	Asparagine synthetase [glutamine-hydrolyzing]	3	0.078677	14.876	0	0	0	0	5706400	0	0	0	0	0	0	0
ADWWTNTAHYNR	1533.67	Q6P2Q9;I3L0J9	Q6P2Q9	PRPF8	Pre-mRNA-processing-splicing factor 8	2	0.054184	25.386	0	0	0	0	0	0	0	0	0	0	0	2029700
ADYQAVDDEIEANLEEFDISEDDIDDGFRR	3503.51	Q59EF6;P17655;B2RCM3;B4DN77;B3KUH9;Q6ZVC6	Q59EF6	CAPN2	Calpain-2 catalytic subunit	3	1.8653e-05	48.634	0	0	0	24122000	32577000	24740000	0	0	0	0	17048000	10067000
AEAAASALADADADLEER	1787.82	A0A024R4S0;M0R1T5;O43633	A0A024R4S0	CHMP2A	Charged multivesicular body protein 2a	2	9.8761e-06	106.32	0	0	0	13980000	0	0	0	5258200	5473400	0	0	0
AEAAGLIGWLK	1127.63	O60287	O60287	URB1	Nucleolar pre-ribosomal-associated protein 1	2	0.00040282	79.906	0	1328300	0	0	3599600	2116300	0	0	0	1860400	4993800	2205800
AEAALLLLPEAAAER	1536.85	Q96JB2;B4DH72	Q96JB2	COG3	Conserved oligomeric Golgi complex subunit 3	2	3.988e-07	107.4	2491100	1929500	3325500	3872600	4523000	4366600	2124800	0	1916000	1175600	4433900	0
AEACFVNCVER	1327.59	O60220	O60220	TIMM8A	Mitochondrial import inner membrane translocase subunit Tim8 A	2	0.0070183	73.067	0	0	0	0	0	0	0	0	0	5646300	24727000	15294000
AEAEAQAEELSFPR	1546.73	A0A024R5C5;P11498;E9PS68	A0A024R5C5	PC	Pyruvate carboxylase;Pyruvate carboxylase, mitochondrial	2	7.5414e-61	240.8	24589000	33259000	32598000	0	110500000	0	29861000	22359000	25398000	39237000	121020000	0
AEAEAWYQTK	1195.55	CON__Q3KNV1;P08729;CON__P08729;B3KY79;Q96GE1;Q3KNV1;A0A1W2PRP1;CON__Q9DCV7;Q3B834;CON__Q5XKE5;Q5XKE5	CON__Q3KNV1	KRT7;KRT79	Keratin, type II cytoskeletal 7;Keratin, type II cytoskeletal 79	2	3.1841e-45	258.95	67303000	76745000	93165000	150030000	121570000	120540000	55292000	37482000	53544000	33124000	70279000	29864000
AEAEGVPTTPGPASGSTFR	1830.87	K7ENZ6;K7EMF4;K7ELM8;K7EJ34;K7ENF4;Q86VR2	K7ENZ6	FAM134C	Protein FAM134C	2	0.0010404	43.991	0	0	0	0	5574200	6006500	0	0	0	0	0	0
AEAELLQQQK	1156.61	Q15149	Q15149	PLEC	Plectin	2	2.7032e-09	188.98	47928000	41175000	46489000	124450000	105610000	100040000	36775000	29458000	43247000	23569000	69301000	30245000
AEAESDALPDDTVIESEALPSDIAAEAR	2884.35	B4DM03;G3V529;Q9GZR7;Q59FS7;A0A1W2PRR2;F5GYL3;B4DKV2;B4E300	B4DM03	DDX24	ATP-dependent RNA helicase DDX24	2	0.020126	33.307	0	0	0	6413500	5407100	5525600	0	0	0	0	0	0
AEAESLYQSK	1124.54	H6VRG3;H6VRG0;H6VRF8;H6VRG1;P04264;CON__P04264;H6VRF9	H6VRG3	KRT1	Keratin, type II cytoskeletal 1	2	3.1406e-08	156.92	0	0	0	0	0	0	0	56102000	26657000	0	0	5745000
AEAESMYQIK	1168.54	CON__H-INV:HIT000292931;CON__P05787;P05787;Q969I0;Q7L4M3;CON__Q9H552	CON__P05787	KRT8	Keratin, type II cytoskeletal 8	2	6.6402e-09	163.99	89466000	86022000	114390000	223740000	193430000	197300000	89040000	55583000	89346000	60541000	136270000	59070000
AEAESWYR	1010.45	A6NCN2;CON__O43790;B4DN72;A8K872;O43790;A0JNT2;CON__Q14533;A0A087X106;CON__P78385;Q14533;CON__P78386;P78386;F5GYI5;B7Z7N3	CON__P78386	KRT87P;KRT86;KRT83;KRT81;KRT85	Putative keratin-87 protein;Keratin, type II cuticular Hb6;Keratin, type II cuticular Hb1;Keratin, type II cuticular Hb5	2	0.019787	97.798	0	0	0	0	0	0	0	0	0	0	23636000	0
AEAETLPSLSITK	1358.73	Q5TB52;O95340;B4DWB5	Q5TB52	PAPSS2	Bifunctional 3-phosphoadenosine 5-phosphosulfate synthase 2;Sulfate adenylyltransferase;Adenylyl-sulfate kinase	2	0.00023066	69.979	0	0	0	0	0	0	0	0	0	3919000	10955000	0
AEAFQLYQEAAQLDMLLEK	2210.09	Q6IB58;Q5ST80;Q53HQ0;O75955;A0A140T9R1;A2VCL5;A0A140T9W4;A0A140T974	Q6IB58	FLOT1	Flotillin-1	2;3	7.2257e-17	159.02	0	0	0	18851000	17455000	18386000	4524000	0	0	5173600	12524000	7013400
AEAGAGSATEFQFR	1440.66	P46783;Q59GE4;Q9NQ39	P46783	RPS10;RPS10P5	40S ribosomal protein S10;Putative 40S ribosomal protein S10-like	2	6.6419e-41	214.82	17685000	20433000	18739000	83801000	114590000	101550000	26216000	19702000	25636000	32410000	58395000	28312000
AEAGDNLGALVR	1184.61	A0A384ME17;P49411	A0A384ME17	TUFM	Elongation factor Tu, mitochondrial	2	4.9052e-13	149.27	42335000	53756000	44389000	83238000	0	68608000	43341000	21639000	41182000	0	0	0
AEAGGGWEGSASYK	1368.59	A6NG10;K7EMC9;A0A024R8L1;Q969T9;K7EIJ0;K7ENL2;K7EIN1;K7ESN4;B4DFL8	A6NG10	WBP2	WW domain-binding protein 2	2	5.817e-06	90.653	7473900	6886200	8699300	16165000	16940000	15432000	5724900	4371900	5247700	3325400	5600300	3740600
AEAGPEGVAPAPEGEK	1507.72	A0A384P5T6;Q9Y4L1;A0A087X054;B7Z2N4;B3KXH0;B7Z766;B7Z602	A0A384P5T6	HYOU1	Hypoxia up-regulated protein 1	2	6.7277e-30	166.7	67869000	66203000	70229000	137220000	111070000	110120000	68187000	51524000	62722000	55744000	98891000	52367000
AEAGVPAEFSIWTR	1532.76	P21333;Q8TES4;Q6NXF2;Q96C61;B4E2F9;B4DTD5;H0Y5C6;Q2VP91;Q60FE6;Q60FE5	Q60FE6	FLNA;FLJ00119	Filamin-A	2	2.9054e-25	170.52	105910000	94739000	124080000	188060000	240250000	188240000	74550000	0	108520000	0	121260000	49797000
AEALEDLVGFK	1190.62	P46013	P46013	MKI67	Antigen KI-67	2	0.00025034	85.731	0	5487900	0	0	8991000	10132000	0	3160000	3332600	2953200	7156000	0
AEALPLQR	896.508	P23229	P23229	ITGA6	Integrin alpha-6;Integrin alpha-6 heavy chain;Integrin alpha-6 light chain;Processed integrin alpha-6	2	0.0023625	86.866	10557000	9211900	11709000	18741000	18670000	15988000	8906300	7304600	9840600	0	7837000	0
AEALTEPLNA	1027.52	Q9NX76	Q9NX76	CMTM6	CKLF-like MARVEL transmembrane domain-containing protein 6	2	0.060669	26.172	0	0	0	0	0	0	0	0	0	0	0	0
AEAPLPSPK	908.497	Q09666;Q6ZQN2	Q09666	AHNAK	Neuroblast differentiation-associated protein AHNAK	2	0.001858	90.601	0	28167000	0	56275000	0	0	22789000	0	24426000	0	0	0
AEASIQAGAGDGEWEESEVK	2061.91	Q09666;Q6ZQN2	Q09666	AHNAK	Neuroblast differentiation-associated protein AHNAK	2	5.7528e-81	225.13	25114000	34532000	34383000	0	54004000	52404000	23859000	23187000	26937000	6254300	16849000	0
AEASSPVPYLSPETNPASSTSAVNHNVNLTNVR	3422.67	A9CQZ8;G3V1L9;Q07157;Q9H317	A9CQZ8	TJP1	Tight junction protein ZO-1	3	0.083588	9.0653	0	0	0	0	8969200	0	0	0	0	0	0	0
AEATIPLVPGRDEDFVGRDDFDDADQLR	3131.48	Q9BT67	Q9BT67	NDFIP1	NEDD4 family-interacting protein 1	4	0.006938	30.749	0	15337000	12330000	0	0	0	0	0	0	0	0	0
AEAVVNTVDISER	1401.71	Q8IY81;B4DKU3	Q8IY81	FTSJ3	pre-rRNA processing protein FTSJ3	2	3.109e-05	93.058	5108700	0	7630500	10084000	0	12041000	3781900	5716600	6823500	0	0	0
AEAYLIEEMYDEAIQDYETAQEHNENDQQIR	3757.63	A8KA82;Q13217;X6R9L0	A8KA82	DNAJC3	DnaJ homolog subfamily C member 3	3	2.8265e-05	44.301	0	0	4050200	9562300	9307100	11667000	0	0	0	0	0	0
AEAYVLACTDQQYLVPK	1954.97	B7ZKR9;O95602;B7Z284;B9ZVN9	B7ZKR9	POLR1A	DNA-directed RNA polymerase;DNA-directed RNA polymerase I subunit RPA1	2	0.045963	21.873	0	0	0	4975800	0	0	0	0	0	0	0	0
AECEILMMVGLPAAGK	1675.83	A8K3W4;A0A024R0J9;A0A0A0MRA5;B7Z4B8;A8K6U7;Q9BUJ2;A8K5K0;M0R3F1;M0QYZ0	A8K3W4	HNRPUL1;HNRNPUL1	Heterogeneous nuclear ribonucleoprotein U-like protein 1	2	8.0126e-07	104.52	0	0	0	14559000	12845000	10379000	0	0	0	2451900	16916000	4416400
AEDDAYTTFISETGK	1646.73	A0A024R7E0;Q96RE7;K7ELC5	A0A024R7E0	BTBD14B;NACC1	Nucleus accumbens-associated protein 1	2	0.033913	27.681	0	0	0	0	0	0	0	0	0	0	5130900	0
AEDDQPLPGVLLSLSGGLFR	2083.09	Q5JPE7;J3KN36;P69849;A0A0G2JN29;A0A087X117;Q15155;A0A0G2JP90;A0A087WW46;Q1LZN2	Q5JPE7	NOMO2;NOMO3;NOMO1	Nodal modulator 2;Nodal modulator 3;Nodal modulator 1	2	2.3135e-07	119.87	2240800	5244600	5297100	12822000	14721000	9838000	3328100	0	4421800	2636300	16924000	7508200
AEDFQIEGYNPHPTIK	1857.89	Q53Y97;Q53FB7;A8K9A5;P04818	Q53Y97	TYMS	Thymidylate synthase	3	0.0010114	41.554	0	0	0	7852700	13785000	0	0	0	0	0	0	0
AEDGATPSPSNETPK	1499.67	Q6NVI1;P29966	Q6NVI1	MARCKS	Myristoylated alanine-rich C-kinase substrate	2	1.4048e-24	158.56	58944000	52899000	47870000	85537000	87726000	83668000	47452000	40619000	46644000	17690000	23141000	19434000
AEDGSVIDYELIDQDAR	1907.87	V9HW65;A0A024R5Z7;P07355;H0YN42;H0YMD0;H0YMU9;H0YM50;B3KRQ1;H0YNP5;H0YN28;H0YL33;H0YNA0	V9HW65	HEL-S-270;ANXA2	Annexin;Annexin A2	2;3	1.3086e-174	329.49	196150000	431760000	387120000	749430000	743790000	639080000	229050000	141490000	246030000	85508000	233490000	100480000
AEDGSVIDYELIDQDARDLYDAGVK	2769.3	V9HW65;A0A024R5Z7;P07355;H0YN42;H0YMD0;H0YMU9;H0YM50;B3KRQ1;H0YNP5;H0YN28;H0YL33	V9HW65	HEL-S-270;ANXA2	Annexin;Annexin A2	2;3	7.6826e-110	214.49	0	32247000	0	333300000	138110000	60543000	0	0	0	0	0	0
AEDGSVIDYELIDQDARDLYDAGVKR	2925.4	V9HW65;A0A024R5Z7;P07355;H0YN42;H0YMD0;H0YMU9;H0YM50;B3KRQ1;H0YNP5;H0YN28;H0YL33	V9HW65	HEL-S-270;ANXA2	Annexin;Annexin A2	4	1.4437e-08	72.584	0	19383000	0	68123000	39328000	0	0	0	0	0	0	0
AEDIPQMDDAFSQTVK	1793.81	Q9NZM1	Q9NZM1	MYOF	Myoferlin	2	4.6687e-14	131.37	13605000	33935000	32709000	58047000	59696000	61484000	18130000	14177000	27161000	17314000	48295000	18663000
AEDKEWMPVTK	1332.64	P15880;Q8N5L9;Q6IPX5;Q3KQT6;E9PQD7;E9PMM9;E9PPT0;Q8NI61;D3DU83	P15880	RPS2;OK/KNS-cl.7	40S ribosomal protein S2	2;3	6.2717e-08	136.02	51349000	102760000	92384000	0	0	0	40755000	32107000	81521000	0	0	0
AEDNADTLALVFEAPNQEK	2073.99	Q6FHF5;P12004;Q6FI35	Q6FHF5	PCNA	Proliferating cell nuclear antigen	2	5.0709e-170	311.66	44270000	28834000	44929000	49095000	68418000	64099000	24571000	17285000	19512000	14672000	27017000	16153000
AEDNFEDIITKPPVR	1742.88	Q9Y6G9;Q6MZE7;B3KM42;E9PHI6;B4DDM4	Q9Y6G9	DYNC1LI1;DKFZp686A1525	Cytoplasmic dynein 1 light intermediate chain 1	3	0.003604	45.33	0	0	0	0	0	0	6574400	0	10372000	0	0	0
AEDSGEYHCVYHFVSAPK	2081.92	Q9UFM8;Q9Y639;Q9Y499	Q9UFM8	DKFZp566H1924;NPTN	Neuroplastin	3	0.010986	24.041	0	0	0	0	0	0	0	0	0	0	0	7276200
AEDYEENLQVMR	1495.66	Q02241;A0A2U3TZL8;H7BYN4	Q02241	KIF23	Kinesin-like protein KIF23;Kinesin-like protein	2	1.9625e-05	116.3	0	3344100	3679300	8203400	9931000	7320700	0	0	0	3067300	6973500	0
AEDYPIDLYYLMDLSYSMKDDLENVK	3142.44	P05556;E7EQW5	P05556	ITGB1	Integrin beta-1;Integrin beta	3	0.00017403	48.097	0	0	9548900	0	0	0	0	0	0	0	0	0
AEEASHWLWSR	1370.64	O15031	O15031	PLXNB2	Plexin-B2	3	0.0055657	39.266	6739300	3298700	0	0	0	4208500	3656100	2921600	0	0	0	0
AEEDEILNR	1087.51	P27824	P27824	CANX	Calnexin	2	7.619e-20	227.71	55060000	109370000	93218000	137260000	156360000	144020000	45795000	54466000	66255000	73979000	199790000	84545000
AEEDKIPLLVVGNK	1523.86	A0A024RAG3;P11234;C9J6B1;B4E364;C9JQB3	A0A024RAG3	RALB	Ras-related protein Ral-B	3	0.00061093	55.213	0	0	0	0	0	0	0	0	0	0	0	0
AEEDTQFNYHR	1408.6	A0A384MR33;Q14683;G8JLG1;A8K7A6;Q6P2R1;Q6MZR8;Q68EN4;H0Y7K8;Q5H934	A0A384MR33	SMC1A;DKFZp686L19178	Structural maintenance of chromosomes protein 1A;Structural maintenance of chromosomes protein	3	0.0034488	51.092	3039200	0	4653500	5625800	0	0	0	0	0	1693500	0	0
AEEDVEPECIMEK	1564.66	Q9UJU6;B4DXL9;B4DDD6;Q59FH4;H0Y5J4;B4DDU5;B4DKZ4;B4DNX5;B4DUF9	Q9UJU6	DBNL	Drebrin-like protein	2	0.00050491	64.297	0	0	0	0	0	0	0	0	0	3850600	12246000	0
AEEELGELEAK	1216.58	Q86VX4;Q9UQE7;B0AZQ4	Q86VX4	SMC3	Structural maintenance of chromosomes protein;Structural maintenance of chromosomes protein 3	2	0.021192	35.944	0	0	0	0	0	0	0	0	0	2110500	0	0
AEEENEFQIPGR	1417.65	A8K6Q9;A0A024RDV9;Q8N0X7;B4DXT5;B3KML8;B3KMI3	A8K6Q9	SPG20	Spartin	2	0.0063491	62.823	0	0	0	5880400	0	0	0	0	0	0	0	0
AEEGFTQVTR	1136.55	B2R823;Q9NRX1;F8WBJ6	B2R823	PNO1	RNA-binding protein PNO1	2	0.047935	29.743	0	0	0	8315900	0	0	0	0	0	0	0	0
AEEGIAAGGVMDVNTALQEVLK	2214.12	P25398	P25398	RPS12	40S ribosomal protein S12	2;3	3.9734e-207	318.95	105760000	70846000	120810000	127070000	172060000	153670000	86365000	42598000	74618000	20090000	27256000	17640000
AEEHNIVFMPVIGK	1582.82	Q8N523;A0A024R1I7;Q9UBB9;B4DSX8;B4DPE5	Q8N523	TFIP11	Tuftelin-interacting protein 11	3	0.03773	17.252	0	1842400	0	3787900	0	0	0	0	0	0	0	0
AEEIANEMIEAAK	1417.68	P49588;H3BPK7	P49588	AARS	Alanine--tRNA ligase, cytoplasmic	2	0.00023472	69.721	0	0	0	6922800	7748200	8824100	0	1970800	0	0	5736200	0
AEELGLPILGVLR	1378.82	A0A024R2M6;P09110;C9JDE9;B4DEN6;Q8NCW8;H7C131	A0A024R2M6	ACAA1	3-ketoacyl-CoA thiolase, peroxisomal	2	1.9672e-05	90.906	0	12129000	11259000	23006000	18107000	21488000	8963100	0	9613600	12028000	26756000	11174000
AEELHYPLGER	1312.64	Q14257;A8MXP8;H0YL43	Q14257	RCN2	Reticulocalbin-2	3	0.015715	36.32	8637400	0	11759000	0	0	0	8797200	3966900	7097700	0	0	0
AEELIQQEHADQAEIR	1878.91	A0A087X279;Q8IZ03;P09913;Q05DN2	A0A087X279	IFIT2	Interferon-induced protein with tetratricopeptide repeats 2	3	8.3228e-06	59.862	0	0	0	9473500	0	0	0	0	0	0	7187800	0
AEELVLER	957.513	V9HWG3;P21980;B4DIT7;A2A299;A2A2A0	V9HWG3	HEL-S-45;TGM2	Protein-glutamine gamma-glutamyltransferase 2	1;2	7.8881e-05	155.75	28509000	16108000	31263000	0	24365000	23532000	23678000	17974000	20344000	20473000	66105000	20541000
AEEMDTEDRPEASGVDTEPR	2232.94	Q8N3D4;E9PIH6	Q8N3D4	EHBP1L1	EH domain-binding protein 1-like protein 1	3	0.091772	8.1875	0	0	0	0	0	5510000	0	0	0	0	0	0
AEEQPQVELFVK	1415.73	Q5SRT3;Q53FB0;O00299	Q5SRT3	CLIC1	Chloride intracellular channel protein;Chloride intracellular channel protein 1	2	1.5242e-10	126.29	81022000	0	82904000	0	0	0	0	44423000	0	0	0	0
AEETSSPVIGELWSPDQTAEASHVSR	2782.3	A0A220T1R9;Q86XL3	A0A220T1R9	ANKLE2	Ankyrin repeat and LEM domain-containing protein 2	3	0.00021627	29.918	0	0	0	8379300	10116000	8167800	0	0	0	0	0	0
AEEVATFFAK	1111.56	P11387;B9EG90	P11387	TOP1	DNA topoisomerase 1	2	0.00023431	105.52	0	0	35421000	0	0	0	0	0	0	14846000	47765000	19340000
AEEVEYYYR	1220.54	Q9H0B6;A8MZ87	Q9H0B6	KLC2	Kinesin light chain 2	2	0.047727	50.607	0	0	3745900	0	0	0	0	0	0	0	0	0
AEEVQAWAQR	1186.57	Q9BYN8	Q9BYN8	MRPS26	28S ribosomal protein S26, mitochondrial	2	1.0435e-05	119.27	0	0	0	0	0	0	4060100	3629400	4341300	6842000	18509000	8372600
AEEWGVQYVETSAK	1595.75	A0A024RAG3;P11234;C9J6B1;B4E364	A0A024RAG3	RALB	Ras-related protein Ral-B	2	2.558e-09	113.63	8948200	6101700	8345500	17692000	15824000	14946000	6579200	5334700	8306800	0	7174200	0
AEEYEFLTPVEEAPK	1750.83	V9HWE8;P52565;J3KRE2;J3KTF8;J3QQX2	V9HWE8	HEL-S-47e;ARHGDIA	Rho GDP-dissociation inhibitor 1	2	1.7671e-24	155.99	93142000	58455000	123650000	160360000	235480000	167070000	40462000	25487000	34841000	19129000	30423000	27548000
AEEYTEETEEREESTTGFDK	2378.99	A0A3B3ITZ9;Q9Y2W1	A0A3B3ITZ9	THRAP3	Thyroid hormone receptor-associated protein 3	3	0.015911	24.011	0	0	0	0	0	0	0	0	0	0	12567000	0
AEFAAPSTDAPDK	1318.6	Q96B26	Q96B26	EXOSC8	Exosome complex component RRP43	2	0.006765	54.259	0	0	0	0	0	0	0	0	0	2870900	3238800	0
AEFFADVVPAVR	1319.69	Q9UHY7;A0A0C4DGY8;D6RA00;Q7Z508	Q9UHY7	ENOPH1	Enolase-phosphatase E1	2	0.0017207	77.677	3485600	0	5521800	4136200	8804300	0	0	0	0	0	0	0
AEFFQHLIEDR	1403.68	O95487;B4E2E1;B4DTM6	O95487	SEC24B	Protein transport protein Sec24B	3	0.033814	23.118	0	0	3311400	0	4669000	3172100	0	0	0	0	4135100	0
AEFILPNGQEVDLPISYLTSVSSLIVWHPANPAEK	3833.99	A0A024RAM4;P46821;A2BDK6;Q05BW8;D6RA32;Q86X89;Q32NB7;Q6PJD3;A5D6X1;Q4VBY4;D6RA40;A5D8X6	A0A024RAM4	MAP1B	Microtubule-associated protein 1B;MAP1B heavy chain;MAP1 light chain LC1	3	6.025e-06	47.719	2729500	8079100	8291200	15792000	20854000	14688000	3140300	0	5358200	0	3925600	0
AEFSAGAWSEPR	1306.59	B3KMZ5;Q8N6S5	B3KMZ5	ARL6IP6	ADP-ribosylation factor-like protein 6-interacting protein 6	2	4.3988e-05	93.058	3391400	7970800	7771100	14498000	15758000	14766000	0	4085400	6435400	7234100	17037000	6973500
AEFTSPPSLFK	1222.62	Q6UN15;A0A0B4J203;B4DTW7	Q6UN15	FIP1L1	Pre-mRNA 3-end-processing factor FIP1	2	0.0080122	45.368	0	7455500	7174000	0	0	0	0	2980800	0	0	0	0
AEFVEVTK	921.481	CON__P02769	CON__P02769			2	0.0008793	113.41	0	0	0	0	0	0	0	0	0	40964000	0	91817000
AEGAATEEEGTPKESEPQAAAEPAEAK	2697.23	P80723	P80723	BASP1	Brain acid soluble protein 1	3	6.6665e-09	71.052	9564000	8672700	0	18922000	13552000	8160700	0	0	0	0	0	0
AEGDVAALNR	1014.51	B4DVY2;V9HW56;P67936;A0A2R8Y5V9;A0A2R8YGX3;B4DTB1;A0A2R8YH90	B4DVY2	HEL-S-108;TPM4	Tropomyosin alpha-4 chain	2	2.5632e-08	146.27	28677000	0	0	0	0	50514000	0	0	0	0	11028000	8215200
AEGIIYTTQSTIKP	1520.81	A4D0W4;Q9UDR5;B4DFY7;B3KN33	A4D0W4	AASS	Alpha-aminoadipic semialdehyde synthase, mitochondrial;Lysine ketoglutarate reductase;Saccharopine dehydrogenase	2	0.0084813	50.194	0	0	0	0	0	0	0	0	0	7228700	16561000	0
AEGLLDVFQAVK	1288.7	A8K2Z9;P23469	A8K2Z9	PTPRE	Receptor-type tyrosine-protein phosphatase;Receptor-type tyrosine-protein phosphatase epsilon	2	0.00072297	80.688	0	0	0	0	4849500	0	0	0	0	0	0	0
AEGPDVAVDLPK	1209.62	Q09666	Q09666	AHNAK	Neuroblast differentiation-associated protein AHNAK	2	3.4881e-05	94.297	0	37344000	39519000	87384000	90384000	76880000	38973000	27649000	42712000	8754400	0	0
AEGPEVDVNLPK	1266.65	Q09666;B4DTV0;Q8N274	Q09666	AHNAK	Neuroblast differentiation-associated protein AHNAK	2	1.8573e-10	125.48	264950000	337110000	306040000	533500000	480680000	401040000	241310000	209810000	247450000	50900000	104040000	43776000
AEGSDVANAVLDGADCIMLSGETAK	2480.14	A0A024R5Z9;B4DRT3;H3BTN5;Q504U3;H3BR70;V9HWB8;P14618;B4DNK4;Q8WUW7	V9HWB8	PKM2;PKM;HEL-S-30	Pyruvate kinase;Pyruvate kinase PKM	2;3	5.1805e-252	333.77	0	7501400	34342000	430220000	405440000	331560000	5735000	0	0	114450000	383890000	162400000
AEGTFPGKI	918.481	P14854	P14854	COX6B1	Cytochrome c oxidase subunit 6B1	2	0.024622	50.127	19990000	0	23737000	0	0	0	23100000	0	23288000	0	0	0
AEGYAEGDLTLYHR	1593.74	Q8IY81;B4DKU3	Q8IY81	FTSJ3	pre-rRNA processing protein FTSJ3	2;3	1.8382e-05	66.533	0	0	0	0	8177500	0	0	0	0	5095600	10908000	7635700
AEHDQLLLNYAK	1413.73	P20700;E9PBF6;A0A0D9SFE5;Q6DC98;A0A0D9SFY5	P20700	LMNB1	Lamin-B1	2;3	2.5736e-13	173.71	62644000	60939000	86235000	155800000	129880000	125960000	64463000	30191000	49018000	25737000	25281000	21274000
AEIDLVCELAK	1246.65	A0A087WVM4;B7ZM99;Q6UB35;B2RD24;Q4VXV2	A0A087WVM4	MTHFD1L	Monofunctional C1-tetrahydrofolate synthase, mitochondrial	2	0.0036067	52.278	0	0	0	6623200	0	3236800	0	0	0	0	0	3308600
AEIDMLDIR	1074.54	Q6LES2;P09525;V9HW59;Q6P452;B4DE02;B4DDZ4;Q59FK3;Q6MZI0	Q6LES2	ANXA4;HEL-S-274;DKFZp686H02120	Annexin;Annexin A4	2	0.0012044	105.57	6235700	15606000	7654700	15045000	14513000	9602100	8156300	7758200	8230100	0	8383900	5155000
AEIELFVNR	1089.58	A0A024QYR8;Q99805;B3KSG9	A0A024QYR8	TM9SF2	Transmembrane 9 superfamily member 2	2	0.0018415	91.318	0	5878200	6637300	0	8542900	11330000	6566300	0	9550400	0	0	0
AEIGDVSILVNNAGVVYTSDLFATQDPQIEK	3305.67	Q8NBQ5	Q8NBQ5	HSD17B11	Estradiol 17-beta-dehydrogenase 11	3	0.004682	28.181	0	6048100	0	0	0	0	0	0	0	0	0	6272100
AEIGIAMGSGTAVAK	1374.72	A0A0S2Z3L2;P16615;H7C5W9;Q8N3X5;Q7Z675;O14983;Q7Z6E5;A8K9K1;Q93084;B3KS35	A0A0S2Z3L2	ATP2A2;DKFZp779O2152;ATP2A1;DKFZp779G2251;ATP2A3	Sarcoplasmic/endoplasmic reticulum calcium ATPase 2;Calcium-transporting ATPase;Sarcoplasmic/endoplasmic reticulum calcium ATPase 1;Sarcoplasmic/endoplasmic reticulum calcium ATPase 3	2	1.888e-06	98.105	0	0	0	23815000	23091000	24039000	0	0	0	13204000	31709000	12861000
AEIIHHLADLLTDQRDEILLANK	2640.42	P54886	P54886	ALDH18A1	Delta-1-pyrroline-5-carboxylate synthase;Glutamate 5-kinase;Gamma-glutamyl phosphate reductase	3;4	9.5064e-06	65.25	21514000	6671600	0	0	0	0	15407000	18482000	13892000	0	0	22134000
AEIISLCK	919.505	Q9BXP5;H7C3A1;H7C1K0	Q9BXP5	SRRT	Serrate RNA effector molecule homolog	2	0.019711	53.891	0	0	0	0	0	0	0	0	0	0	0	0
AEIPCEDEQEQEHNGPLDNK	2338	H3BLV9;Q96SB4;A0A024RCU9;A8K8B2;H0Y932	H3BLV9	SRPK1	SRSF protein kinase 1	3	0.010408	30.416	0	0	0	11516000	11501000	8367000	0	0	0	0	11438000	0
AEISCIDNK	1035.49	O75369;A0A024R321;Q68CT4;E7EN95	O75369	FLNB;DKFZp686A1668	Filamin-B	2	0.0035979	57.59	0	0	0	0	0	0	0	0	0	0	0	7286200
AEISCIDNKDGTCTVTYLPTLPGDYSILVK	3316.65	O75369;A0A024R321;Q68CT4;E7EN95	O75369	FLNB;DKFZp686A1668	Filamin-B	3	0.0059778	29.617	0	0	0	28566000	11270000	0	0	0	0	0	10422000	0
AEISCTDNQDGTCSVSYLPVLPGDYSILVK	3274.56	P21333;Q8TES4;Q6NXF2;Q96C61;B4DTD5;Q60FE6;Q60FE5;A6NDY9;A0A087WWY3	Q60FE6	FLNA;FLJ00119	Filamin-A	3	0.0046658	29.346	0	0	0	31331000	0	0	0	0	0	0	32208000	15162000
AEISELPSIVQDLANGNITWADVEAR	2810.41	A0A090N8G0;P41250	A0A090N8G0	GARS	Glycine--tRNA ligase	2;3	9.02e-24	132.47	21597000	5743500	32838000	15410000	17042000	14492000	12949000	5567100	13223000	0	13031000	5100400
AEITDAEGLGLK	1215.63	E7EX90;Q6MZZ3;Q14203	E7EX90	DCTN1;DKFZp686I0746	Dynactin subunit 1	2	0.00029905	75.509	0	5624000	0	8866000	11159000	9718800	5725600	4315600	4971400	3084600	6411300	0
AEITFDDHK	1074.5	O75369;A0A024R321;Q68CT4;E7EN95	O75369	FLNB;DKFZp686A1668	Filamin-B	2	0.0014902	103.74	0	0	0	0	0	0	4655800	0	0	1770100	0	3610800
AEKDEPGAWEETFK	1635.74	V9HWJ0;B4DJ30;Q14697;F5H6X6;B4DSM6;A0A024R592;B4DIW2;E9PKU7;B4DZ53	V9HWJ0	HEL-S-164nA;GANAB	Neutral alpha-glucosidase AB	2;3	2.9688e-24	178.67	80117000	100320000	88385000	47850000	11678000	10902000	98378000	56528000	94730000	0	0	0
AELADQAASWLTR	1430.72	CON__ENSEMBL:ENSBTAP00000007350;CON__P01030	CON__ENSEMBL:ENSBTAP00000007350			2	0.0071322	59.542	0	0	0	0	0	0	0	0	0	0	2375700	0
AELAELPLR	1010.58	Q96QK1;Q53FR4;Q5HYM2	Q96QK1	VPS35;DKFZp686O2462	Vacuolar protein sorting-associated protein 35	2	0.0028709	72.485	3100600	2795500	4305900	6370400	7688400	5983300	0	1580500	2534800	0	6268000	0
AELATEEFLPVTPILEGFVILR	2456.36	Q13200;Q59EG8;B4DM22	Q13200	PSMD2	26S proteasome non-ATPase regulatory subunit 2	2;3	2.6195e-33	145.17	13847000	11660000	17454000	28649000	38741000	30031000	11583000	7740800	12059000	1604300	18297000	7694700
AELDDTPMR	1046.47	Q86VG2;A0A384N5Z8;P23246;Q9BSV4;Q6PIX2	Q86VG2	SFPQ	Splicing factor, proline- and glutamine-rich	2	0.01766	61.999	0	55295000	0	0	0	0	0	0	0	23511000	70348000	26988000
AELDGTILK	958.534	B4DWI8;Q8WXF1;A0A024RDP4;X6RDA4	B4DWI8	PSPC1	Paraspeckle component 1	2	0.0018075	83.265	12784000	14918000	0	25369000	26186000	0	13485000	0	13236000	9622600	26901000	0
AELDNELMEGK	1247.57	B4DZQ5;A0A024QZY5;Q13523	B4DZQ5	PRPF4B	Serine/threonine-protein kinase PRP4 homolog	2	2.5264e-06	111.65	0	6007400	0	12096000	14260000	10150000	4863200	0	5604700	2888100	7925100	3192300
AELEEVTLDGKPLQALR	1881.02	S4R3H4;B4DQZ7	S4R3H4	ACIN1		2	3.174e-35	184.03	18698000	23065000	28846000	42297000	0	0	12246000	11059000	16119000	0	0	0
AELELELGR	1028.55	Q15149	Q15149	PLEC	Plectin	2	3.2718e-05	128.69	31364000	25839000	39128000	75361000	49380000	50196000	19321000	21912000	29421000	14217000	49652000	14626000
AELFTQSCADLDK	1483.69	D6W5C0;B2ZZ89;Q01082;A0A087WUZ3;K9MS24	D6W5C0	SPTBN1	Spectrin beta chain, non-erythrocytic 1	2	3.8753e-05	87.184	0	0	0	8989200	14172000	10262000	0	0	0	0	5705100	2962300
AELGALPDDFIDSLEK	1731.86	E9PCB6;B3KU23;A8K9T8;Q9BYT8	E9PCB6	NLN	Neurolysin, mitochondrial	2	0.0019726	47.288	0	0	0	0	8762900	9793600	0	0	0	0	0	0
AELGEADEAELQR	1429.67	Q9Y5J9;E9PIR3	Q9Y5J9	TIMM8B	Mitochondrial import inner membrane translocase subunit Tim8 B	2	1.15e-17	141.88	15526000	0	0	0	0	0	12793000	12049000	13262000	16058000	0	0
AELGIPLEEVPPEEINYLTR	2281.18	Q13907	Q13907	IDI1	Isopentenyl-diphosphate Delta-isomerase 1	2	0.00077945	58.21	0	3335300	0	10997000	0	0	4593500	0	0	3763600	8577500	3809700
AELIVQPELK	1138.66	P15924;Q4LE79;B4E2A0;Q6ZP16;G1UI31	P15924	DSP;DSP variant protein	Desmoplakin	2	0.0019125	87.308	0	5273200	0	15589000	13352000	9966000	0	4687400	5931200	3271600	9492200	0
AELLDNEKPAAVVAPITTGYTVK	2399.29	Q6NVY0;A0A024R904;Q9HB71;B4DFD3	Q6NVY0	CACYBP	Calcyclin-binding protein	2;3	3.2377e-14	109.41	25887000	20569000	29270000	77837000	99476000	64805000	16884000	15027000	21426000	11075000	18081000	14300000
AELLQGGDLLR	1183.66	Q12981	Q12981	BNIP1	Vesicle transport protein SEC20	2	0.0041585	72.643	0	0	0	0	0	0	0	0	0	0	0	0
AELLSLTQMER	1289.66	Q59EC6;A0A1U9X8R9;P14373;A0A0G2JIZ4	Q59EC6	TRIM27	Zinc finger protein RFP	2	0.0054119	66.435	0	0	0	0	0	0	0	0	0	0	0	0
AELMEISEDK	1163.54	B5BUB5;P05455;E7ERC4;E9PGX9;E9PFL9	B5BUB5	SSB	Lupus La protein	2	0.030323	50.805	0	0	0	0	4962600	0	0	0	0	0	0	0
AELMEISEDKTK	1392.68	B5BUB5;P05455;E7ERC4;E9PGX9;E9PFL9	B5BUB5	SSB	Lupus La protein	2;3	0.001521	91.549	0	0	0	30066000	41446000	33420000	0	3635200	0	0	0	0
AELNEFLTR	1091.56	P23396;Q53G83;E9PL09;E9PPU1;H0YEU2;F2Z2S8;H0YCJ7;H0YF32;E9PQ96;E9PJH4;E9PK82;E9PQX2;H0YES8	P23396	RPS3	40S ribosomal protein S3	2	2.9303e-06	188.98	42476000	93465000	84003000	139160000	172080000	141370000	0	41060000	84901000	41162000	140310000	50497000
AELNPWPEYIYTR	1650.8	Q53GX7;P26639;B2RDX5;Q5M7Z9;D6R9F8;D6RCA5;D6RDJ6	Q53GX7	TARS	Threonine--tRNA ligase, cytoplasmic	2	1.6508e-17	150.46	12010000	8768300	18061000	22482000	36123000	38967000	8210700	4527200	8378200	7551800	14918000	8896400
AELNTHVNVK	1123.6	A0A024R3V0;Q9NUQ6;F8W6C2;F8VZ02;C9JGM8;F2Z2S1;C9JKE4;F8VT91;C9J8M7;C9IZC3;Q4ZFW0;F8WAV0	A0A024R3V0	DNAPTP6;SPATS2L;DKFZP564A2416	SPATS2-like protein	2	0.0081915	71.451	0	0	0	0	0	0	0	0	0	0	0	0
AELQLPPPPPPGHYGAWAAQELQAK	2665.37	Q13435;E9PPJ0;Q7Z3K9;E9PJ04;H0YCG1;E9PJT3	Q13435	SF3B2;DKFZp781L0540	Splicing factor 3B subunit 2	3	5.8568e-13	94.542	16643000	27729000	39921000	69939000	76571000	81136000	21625000	0	14389000	22593000	61072000	18520000
AELQMLLEEEIPSGK	1685.85	B6VEX5;B6VEX4;B6VEX3;A0A0A0MRT6;Q8IZP0	B6VEX5	ABI1	Abl interactor 1	2	0.0016143	68.069	0	0	0	4158400	0	0	0	0	0	0	0	2231000
AELQQLR	856.477	Q96C01;E7EQY1;C9J2Y4	Q96C01	FAM136A	Protein FAM136A	2	0.0055573	89.673	0	0	0	0	0	0	7166600	6245400	6669100	6392800	0	5379000
AELRDDPIISTHLAK	1677.9	O00231	O00231	PSMD11	26S proteasome non-ATPase regulatory subunit 11	3	0.0011828	38.376	0	0	0	0	0	0	0	0	10994000	0	0	8324300
AELSEEALLSVLPTIR	1739.97	A0A140VJZ1;P45974;F5H571	A0A140VJZ1	USP5	Ubiquitin carboxyl-terminal hydrolase 5	2	4.5265e-29	191.26	7383700	3634500	8018000	11357000	13401000	12497000	5518100	4406200	4306000	2123400	5247600	0
AELTALESLIEMGFPR	1775.91	E9PJ81;E9PRQ7;A0A024R598;A0A024R539;Q04323;A0A087WTZ5;B4DU88;B4DNC6	E9PJ81	UBXN1;LOC51035	UBX domain-containing protein 1	2	4.8958e-29	158.42	8761600	0	1943700	0	0	0	6614100	4112100	1634800	0	3051000	1140800
AELTSQESQISTYEEELAK	2155.02	P42566;B7Z240	P42566	EPS15	Epidermal growth factor receptor substrate 15	2	0.019564	27.409	0	0	0	3643500	4414100	0	0	0	0	0	0	0
AELTVEVR	915.503	A0A0F7KYT8;A0A0F7L0Q8;A0A0F7L1S3;P51114;E9PFF5;B4DM21;C9JYQ6;A0A0F7L2Z7	A0A0F7KYT8	FXR1	Fragile X mental retardation syndrome-related protein 1	2	0.040125	45.081	0	0	0	0	0	0	0	0	0	0	0	0
AELVAISSSEDEGNLR	1688.82	H3BPE1;H3BQK9;E9PNZ4;E9PLY0;Q6ZSD7;E9PLY5	H3BPE1	MACF1		2	9.524e-09	96.103	0	4115700	0	5438100	4365100	5099900	2122400	0	0	0	4041600	0
AELVQGQSAPVGMK	1413.73	A0A024R8A7;Q96I24	A0A024R8A7	hCG_31253;FUBP3	Far upstream element-binding protein 3	2	6.4329e-06	107.24	4497900	4468200	5836200	9033800	7790100	7834800	3818200	2696100	4506300	2935200	4582400	2924800
AELYKEPTNEELNR	1704.83	Q9H6R4;A0A0A0MRW6;B4DF80	Q9H6R4	NOL6	Nucleolar protein 6	3	0.02673	22.365	0	0	0	0	0	8227400	0	0	0	0	7432000	0
AEMDAAIASCK	1152.52	A0A024R6G4;Q02252;Q53H94;Q53FN8;O43573	A0A024R6G4	ALDH6A1;MMSADHA	Methylmalonate-semialdehyde dehydrogenase [acylating], mitochondrial	2	0.0048338	60.518	0	0	0	0	0	0	0	0	0	4492800	15238000	6648100
AEMELGLR	917.464	B4DG62;A8K7J7;P19367;A0A024QZK7;Q59FD4;B3KXY9;B3KRA9	B4DG62	HK1	Hexokinase;Hexokinase-1	2	0.0040773	84.097	0	5953700	0	0	0	0	0	6247300	0	0	8451500	0
AEMEVLLASK	1089.57	Q15149	Q15149	PLEC	Plectin	2	0.0033045	61.65	0	11695000	17007000	0	0	0	0	0	0	0	19160000	0
AEMVVPDFSELFK	1510.74	A0A024R7P3;A0A024R7N2;Q9HD20;H7C3H2	A0A024R7P3	ATP13A1	Manganese-transporting ATPase 13A1	2	0.0057764	43.512	0	0	0	0	0	0	0	0	0	2650300	0	0
AENDVDNELLDYEDDEVETAAGGDGAEAPAK	3221.36	A0A024RCM3;Q13838;Q5STU3;F6WLT2;A0A0A0MT12;F6TRA5;F6S4E6;F6R6M7;Q7KYK3;A0A0G2JHN7;F6U6E2;F6S2B7;B4DH55;A0A286SD52	A0A024RCM3	hCG_2005638;DDX39B;BAT1	Spliceosome RNA helicase DDX39B	3	1.2925e-10	72.603	14576000	0	15686000	20085000	20176000	22172000	0	0	0	0	0	0
AENFFILR	1008.54	F8WCF6;P59998;F8WDD7;A0A0A6YYG9;R4GN08	F8WCF6	ARPC4-TTLL3;ARPC4	Actin-related protein 2/3 complex subunit 4	2	0.00081885	117.17	12365000	0	14122000	19544000	23388000	0	0	0	0	0	0	0
AENIPAVVIEIK	1294.75	Q9Y6M5	Q9Y6M5	SLC30A1	Zinc transporter 1	2	0.0050773	46.955	0	0	0	0	0	0	0	0	0	0	0	0
AENLGEVLR	999.535	A0A0C4DFM1;A0A024QYR3;Q92544;B4DKC1;Q6ZTK5	A0A0C4DFM1	TM9SF4	Transmembrane 9 superfamily member 4	2	0.0018008	80.438	0	0	4393900	0	0	0	2654900	0	4995900	0	0	0
AENLQLLTENELHR	1678.86	B3KN49;O94992	B3KN49	HEXIM1	Protein HEXIM1	2	0.0039186	63.408	0	3968200	0	0	8748100	4342700	0	0	0	0	4983700	0
AENLVLSTNLR	1228.68	P49454	P49454	CENPF	Centromere protein F	2	0.033063	58.37	0	0	0	0	0	0	0	0	0	0	4886900	0
AENNPWVTPIADQFQLGVSHVFEYIR	3029.5	Q15404;Q32Q10	Q15404	RSU1	Ras suppressor protein 1	3	9.2796e-05	49.618	0	6528100	8171500	18328000	17985000	15045000	4396300	0	3871000	0	0	0
AENNSEVGASGYGVPGPTWDR	2161.97	Q08211;Q58F26;Q6PJK6	Q08211	DHX9	ATP-dependent RNA helicase A	2	1.009e-79	268.93	26404000	45418000	43854000	76724000	81779000	76666000	24589000	18280000	29320000	26854000	74385000	27820000
AENPQCLLGDFVTEFFK	2000.96	D3DP75;B9A6J2;Q15042	D3DP75	RAB3GAP1	Rab3 GTPase-activating protein catalytic subunit	2	0.0020027	41.052	0	0	0	3788100	2777800	2910500	0	0	0	0	3288300	0
AENQPIRDVLK	1281.7	E5KNY5;P42704;B4DSR0	E5KNY5	LRPPRC	Leucine-rich PPR motif-containing protein, mitochondrial	2;3	2.3933e-08	142.83	0	6175800	11787000	72936000	50731000	41245000	0	0	0	16896000	16519000	33558000
AENQVLAMR	1030.52	Q53HT6;Q53G72;P51572;A0A2R8Y5M6	Q53HT6	BCAP31	B-cell receptor-associated protein 31	2	9.4025e-09	198.07	86786000	126460000	111480000	235040000	212620000	194730000	64790000	72445000	89987000	87724000	281120000	103370000
AENSSLNLIGK	1144.61	I3L0N3;B7Z5J7;A0A384MTI6;P46459;B4DGR3;B7Z9U2;B4DH19;B4DSK5	I3L0N3	NSF	Vesicle-fusing ATPase	2	0.0028391	55.549	0	0	0	0	0	0	0	4445900	0	0	0	0
AENYDIPSADR	1249.56	A0A024R1A3;P22314;B4DDE4;B4DL67;Q5JRR6;B3KUJ2;Q8WY81	A0A024R1A3	UBE1;UBA1	Ubiquitin-like modifier-activating enzyme 1	2	3.3536e-05	98.044	0	11364000	21649000	27427000	32971000	34145000	9737800	0	9461600	8723400	17149000	11979000
AEPAAPPAAPSTPAPPPAVPK	1933.03	A0A1U9X9A9;A0A1U9X999;A0A1U9X998;A0A1U9X996;A0A1U9X993;A0A1U9X985;A0A1U9X982;A0A1U9X977;A0A1U9X975;A0A1U9X974;A0A1U9X972;P48634;A0A1U9X988	A0A1U9X9A9	PRRC2A	Protein PRRC2A	2	0.093711	19.323	0	0	0	6484300	0	0	0	0	0	0	0	0
AEPEAGEEQAGDDRDSGGPVLQFDYEAVANR	3291.46	B4DZM3;Q6PJJ2;P56182;Q96J73;Q53FR7	B4DZM3	RRP1	Ribosomal RNA processing protein 1 homolog A	3	4.2987e-05	42.973	0	8806000	9475600	13742000	13350000	13035000	0	0	0	0	11851000	9764500
AEPEDHYFLLTEPPLNTPENR	2481.18	A0A024RAI1;P61158;B4DXW1;Q59FV6;B4DT29;F8WDR7	A0A024RAI1	ACTR3	Actin-related protein 3	2;3	4.2996e-38	142.78	0	0	21174000	28803000	44102000	36538000	0	0	0	9831000	20263000	14555000
AEPLETFPFDQSK	1507.72	Q9UHS8;Q53HW7;B2R7T6;A0A024R5X2;Q9Y6N5;H3BNP9	Q9UHS8	hCG_2001986;SQRDL	Sulfide:quinone oxidoreductase, mitochondrial	2	0.00013382	76.143	0	0	6416500	0	0	0	4350300	0	7138000	0	0	0
AEPLNSVAH	936.466	A4D0W0;O95777;C9JIZ0	A4D0W0	LSM8	U6 snRNA-associated Sm-like protein LSm8	2	0.0043332	53.166	4683200	0	0	0	0	0	4649500	0	5069500	0	0	0
AEPMPSASSAPPASSLYSSPVNSSAPLAEDIDPELAR	3710.76	B4E1E2;A0A0S2Z4R4;O14964;I3L1E3	B4E1E2	HGS	Hepatocyte growth factor-regulated tyrosine kinase substrate	3	0.060826	12.499	0	0	0	0	0	7379700	0	0	0	0	0	0
AEPMQWASLELPAAK	1640.82	A0A024R3C3;A0A024R394;Q9UHD1;Q9NZ93;E9PHZ2	A0A024R3C3	CHORDC1	Cysteine and histidine-rich domain-containing protein 1	2	0.0014966	51.286	0	0	0	0	9098600	5161800	0	0	0	0	0	0
AEPPKAPEQEQAAPGPAAGGEAPK	2297.13	P80723	P80723	BASP1	Brain acid soluble protein 1	2;3	6.391e-12	96.993	74429000	66879000	65985000	91144000	64869000	83022000	42602000	37647000	66399000	8192000	10400000	11151000
AEPPLNASASDQGEK	1512.71	A0A384P5T6;Q9Y4L1;A0A087X054;B7Z2N4;B3KXH0;B7Z766	A0A384P5T6	HYOU1	Hypoxia up-regulated protein 1	2	0.0037931	44.299	5792700	4530100	5561400	4767200	6880600	3503100	0	0	0	0	0	0
AEPPQAMNALMR	1327.64	A0A024R7C7;Q12906;F4ZW64;A8K590;F4ZW65;B4DFG4;F4ZW66	A0A024R7C7	ILF3	Interleukin enhancer-binding factor 3	2	4.1088e-13	148.05	43526000	36541000	45050000	92197000	88488000	74795000	26834000	21958000	36754000	8558300	20815000	9252100
AEPPQCTSLAWSADGQTLFAGYTDNLVR	3054.44	E9KL35;P63244;J3KPE3;H0YAF8;D6RAC2;D6RF23;D6RHJ5	E9KL35	GNB2L1	Guanine nucleotide-binding protein subunit beta-2-like 1;Guanine nucleotide-binding protein subunit beta-2-like 1, N-terminally processed	2;3	1.3757e-29	90.793	0	0	7864200	94884000	94655000	72767000	4486200	0	0	11013000	60448000	20046000
AEPSAATQSHSISSSSFGAEPSAPGGGGSPGACPALGTK	3556.64	A0A024R5C4;B7Z3E3;B7Z8W8;O95197;Q7RTN4;B7Z4M1;F5H891;F5GWG7;F5H617	A0A024R5C4	RTN3	Reticulon;Reticulon-3	3	1.4943e-19	90.338	0	0	0	40062000	0	0	0	0	0	0	72286000	25758000
AEPSISYSCNPLYFDFK	2023.92	Q9UKJ3	Q9UKJ3	GPATCH8	G patch domain-containing protein 8	2	0.0015653	43.991	0	0	0	0	0	0	0	0	0	0	7992500	0
AEPVEVVAPR	1065.58	B2R5W3;A0A024R3T8;P09874;B4E0E1	B2R5W3	PARP1	Poly [ADP-ribose] polymerase 1	2	0.0015018	78.334	0	33386000	0	0	0	0	0	15759000	21349000	0	0	0
AEPWLSQPASGSAYATPGAYGDIRPSAASWVGSR	3462.66	A0A024RCZ1;Q8NC56	A0A024RCZ1	LEMD2	LEM domain-containing protein 2	3	3.2636e-09	64.914	11324000	14420000	25638000	40267000	45245000	38557000	0	0	0	0	26945000	8445900
AEPYCSVLPGFTFIQHLPLSER	2547.28	A8K3W4;A0A024R0J9;A0A0A0MRA5;B7Z4B8;A8K6U7;Q9BUJ2;A8K5K0;M0R3F1;M0QYZ0	A8K3W4	HNRPUL1;HNRNPUL1	Heterogeneous nuclear ribonucleoprotein U-like protein 1	2;3	5.3767e-13	83.453	0	8327700	10527000	113000000	75720000	61082000	0	0	0	12907000	90603000	31131000
AEQDITTLEQSISR	1589.79	A0A1S5UZ17;A0A024R2K4;Q9Y608	A0A1S5UZ17	LRRFIP2	Leucine-rich repeat flightless-interacting protein 2	2	4.3175e-05	78.908	0	3960600	0	0	7918000	4225400	3237200	0	4099800	0	0	0
AEQDVENDLLDYDEEEEPQAPQESTPAPPK	3382.48	O00148;A0A024R7H0;K7EQN7;K7EN69;K7ENP6;K7EL56;K7EIL8;B4DF34	O00148	DDX39A;DDX39	ATP-dependent RNA helicase DDX39A	3	5.7617e-05	40.837	0	0	0	0	15714000	0	0	0	0	0	0	0
AEQEEEFISNTLFK	1683.8	A0A024QZJ7;Q16204;Q05CP8	A0A024QZJ7	CCDC6	Coiled-coil domain-containing protein 6	2	7.9118e-06	88.441	6583700	8532600	0	0	0	16400000	6332600	3825800	8022900	0	0	0
AEQEPTAEQLAQIAAENEEDEHSVNYKPPAQK	3563.67	V9HWE8;P52565;J3KRE2;J3KTF8;J3QQX2;J3QW41;A0A0S2Z3D9;J3KRY1;J3KS60	V9HWE8	HEL-S-47e;ARHGDIA	Rho GDP-dissociation inhibitor 1	3;4	3.235e-135	214.74	242100000	105160000	249130000	257110000	0	257650000	81318000	47023000	59420000	0	0	39052000
AEQFYCGDTEGK	1390.57	Q02218;A0A0D9SFS3;E9PCR7;E9PDF2;B4DF00;B4DH65;B4DZ95;B4E3E9;E9PFG7;B4DK55;A2VCT3;A2VCT2;A0A140VJQ5	Q02218	OGDH	2-oxoglutarate dehydrogenase, mitochondrial	2	3.4009e-12	155.15	0	0	0	14788000	0	9834900	0	0	0	7487500	26610000	11782000
AEQINQAAGEASAVLAK	1669.86	Q9UJZ1;A0A087WYB4;Q6ZNW0;F2Z2I8	Q9UJZ1	STOML2	Stomatin-like protein 2, mitochondrial	2	6.1027e-54	224.42	0	0	0	0	0	0	0	0	0	68515000	146430000	67886000
AEQLGAEGNVDESQK	1573.72	Q1W6G4;Q53G47;Q9NQ29;B8ZZ10;A8MYV2;D3DU41;B8ZZ09	Q1W6G4	LUC7L	Putative RNA-binding protein Luc7-like 1	2	1.6698e-06	99.522	6560300	5631200	6882100	11502000	9958800	9417500	7950200	5231300	13845000	3983500	8083900	0
AEQMFGEMEVWNAISER	2025.89	O75400;A0A3F2YNY6;B4DPY2	O75400	PRPF40A	Pre-mRNA-processing factor 40 homolog A	2	6.3807e-06	71.241	0	0	0	2774100	0	3553900	0	0	0	0	0	2651200
AEQVALSR	872.472	A8K8D9;A0A384NL00;P11413;B4DYA7;E7EUI8;E9PD92;E7EM57	A8K8D9	G6PD	Glucose-6-phosphate 1-dehydrogenase	2	0.014932	61.679	10164000	0	10320000	13144000	18025000	11090000	0	5438200	5615700	0	0	0
AEQVDPNFYSK	1296.6	Q96DB5;H0YC27;H0YC67;H0YBD9	Q96DB5	RMDN1	Regulator of microtubule dynamics protein 1	2	0.068239	43.308	0	0	0	0	0	0	0	0	0	0	0	0
AEQVIFVR	960.539	Q92692;K7EKE8	Q92692	PVRL2	Nectin-2	2	0.024682	79.597	0	5650900	0	0	0	0	4305100	0	3843600	0	0	0
AEQWNVNYVETSAK	1637.77	P11233;H7C3P7	P11233	RALA	Ras-related protein Ral-A	2	2.7185e-19	140.39	12102000	11884000	15733000	18972000	20203000	22602000	9114300	0	9655400	3588500	9574200	3696800
AERGELDLTGAK	1258.65	A0A024RDU9;P13984	A0A024RDU9	GTF2F2	General transcription factor IIF subunit 2	2	0.015181	47.844	0	0	0	0	0	0	0	0	31912000	0	0	0
AERPEDLNLPNAVITR	1806.96	A0A024R829;Q9NRF9	A0A024R829	POLE3	DNA polymerase epsilon subunit 3	2	7.3944e-07	107.65	11653000	8987900	14313000	20536000	23003000	21154000	9300700	6311100	8937400	0	0	0
AERRLAYNEEQIHK	1755.9	B4E164;Q9UHD2	B4E164	TBK1	Serine/threonine-protein kinase TBK1	4	0.060807	32.624	0	0	0	0	0	0	0	0	0	0	0	0
AESAPLPVSADDTPEVLNR	1979.98	B3KNK4;B3KM95;O95674	B3KNK4	CDS2	Phosphatidate cytidylyltransferase;Phosphatidate cytidylyltransferase 2	2	4.1402e-08	97.86	0	3893600	5237300	6003400	5012100	7402200	0	0	2924700	3919000	11230000	4108800
AESCGSGNSTGYQIR	1572.68	E7EWK3;B7Z8P5;Q9H2U1	E7EWK3	DHX36	ATP-dependent RNA helicase DHX36	2	0.0036401	44.765	0	0	0	3294400	3370600	0	0	0	0	0	0	0
AESDWDTVTVLR	1390.67	O60869	O60869	EDF1	Endothelial differentiation-related factor 1	2	0.00064498	76.228	0	0	9524900	10064000	16271000	16542000	0	0	0	3085200	8033800	3301100
AESEEGPDVLR	1200.56	B4DRA5;A0A2R8YFH5;Q15437;B4DJW8;B4DS04;Q5QPE1	B4DRA5	SEC23B	Protein transport protein Sec23B	2	0.010873	59.245	0	0	0	7336300	0	7145800	0	0	0	2682600	5970700	0
AESGDSLGSEDRDLLYSIDAYR	2431.11	B4DSL6;A8K5D9;A0A024RA49;Q9NQW6	B4DSL6	ANLN	Actin-binding protein anillin	3	0.011924	29.84	3796600	0	0	0	0	0	0	0	0	3718500	9155500	0
AESLIGVYPEQGDCVISK	1950.96	A0A384MR33;Q14683;G8JLG1	A0A384MR33	SMC1A	Structural maintenance of chromosomes protein 1A;Structural maintenance of chromosomes protein	2	6.6712e-05	85.288	0	0	0	12776000	11216000	8264000	0	0	0	3137900	11891000	5758100
AESMFTNAVQILEQFK	1854.92	A0A1W2PRH3;K7EPJ2;K7EMD7;K7ELE1;A0A1W2PNW5;A0A1W2PPB6;A0A1W2PR74;A0A1W2PPR7;A0A1W2PQZ1;A0A1W2PNQ8;A0A1W2PQR8;A0A1W2PQP4;A0A1W2PNR0;A0A1W2PNH8;B2RCI8;A0A024R2C3;A0A1W2PS19;A0A1W2PQA9;O95427	A0A1W2PRH3	PIGN	GPI ethanolamine phosphate transferase 1	2;3	0.00011833	67.153	57322000	85991000	43620000	0	0	0	124090000	52997000	94788000	0	0	0
AESMLQQADK	1119.52	P13797;B4DPW9;A0A0A0MSQ0;Q53GY0;Q96HI1;B4DG31;H7C4N2	P13797	PLS3	Plastin-3	2	0.0015359	77.732	0	0	0	0	0	0	0	0	0	0	0	0
AESSESFTMASSPAQR	1684.74	B3KXZ4;P49736;B7Z8Z6;F8WDM3	B3KXZ4	MCM2	DNA helicase;DNA replication licensing factor MCM2	2	0.00094079	78.692	0	3620800	0	0	0	0	2496500	0	2886800	0	0	0
AESTFLFLVGQDDHNWK	2005.95	A0A087X0W7;E9KL42;A1L172;A0A087WT95;Q86TX2;P49753;B4DV16;G3V4F2;B7ZMC1;B3KSA0	A0A087X0W7	ACOT2;ACOT1	Acyl-coenzyme A thioesterase 1;Acyl-coenzyme A thioesterase 2, mitochondrial	3	0.015893	19.715	0	0	0	6614300	0	0	0	0	0	0	0	8939400
AETDHLFDLSR	1302.62	B4DQG8;Q9NPF5;Q5TG38;Q5TG39;Q5TG40;Q5TG37	B4DQG8	DMAP1	DNA methyltransferase 1-associated protein 1	3	0.045157	19.099	0	0	0	0	0	1862000	0	0	0	0	2064700	0
AETECQNTEYQQLLDIK	2068.96	CON__P13645;P13645	CON__P13645	KRT10	Keratin, type I cytoskeletal 10	2	3.9883e-31	167.44	0	0	0	0	0	0	0	0	0	15977000	10555000	8965900
AETEEGPDVLR	1214.58	F5H365;Q15436;B4DSQ5;B4DF60	F5H365	SEC23A	Protein transport protein Sec23A	2	0.0024273	71.614	0	0	5237900	0	0	0	0	0	0	0	8644000	0
AETEELIR	959.492	P29590;Q9BZY1;H3BT29;Q59GQ8;H3BT57;Q59H09;Q15156;H3BUJ5	P29590	PML;PML-RAR	Protein PML	2	0.042553	63.48	0	0	0	0	0	0	0	0	0	0	12263000	4646000
AETLEFNDVYQEVK	1683.8	A0A024R4Z6;Q08945	A0A024R4Z6	SSRP1	FACT complex subunit SSRP1	2	1.9965e-25	166.14	32022000	38406000	47160000	98172000	81524000	87141000	27021000	15500000	30282000	20934000	51210000	25260000
AETLMTVTDPVHDIAFAPNLGR	2367.19	Q96EE3;K7ELV2	Q96EE3	SEH1L	Nucleoporin SEH1	2;3	4.7645e-25	103.85	0	0	0	20711000	24115000	17822000	7632300	0	7779700	11911000	35210000	13333000
AETLPEVEAELAQR	1554.79	A0A2R8Y7R9;Q13136;H0YEF9;E9PJZ7;H0YH95;B4DIS5;M0QZB5;H0YHK3;B7Z7Y5;B1APN9;G3V200;Q4LE62;O75335;O75334	A0A2R8Y7R9	PPFIA1;PPFIA2;PPFIA4;PPFIA2 variant protein	Liprin-alpha-1;Liprin-alpha-4;Liprin-alpha-2	2	0.021153	49.35	0	0	0	0	4732600	0	0	0	0	0	0	0
AETLSGLGDSGAAGAAALSSASSETGTR	2494.18	B7ZLP5;A8K329;Q15424;B7Z2Z1;B7Z959;B7Z2H3;K7ES42	B7ZLP5	SAFB	Scaffold attachment factor B1	2;3	8.8539e-14	91.317	0	0	0	0	0	12668000	0	0	0	0	0	0
AETSEGSGSAPAVPEASASPK	1928.9	A0A140VKC4;D5L9I5;D3YJ43;D0UU70;A8K079;E9LUH4;P51608;A0A087WVW7;B5MCB4;I6LM39;D6QZ43;A0A087X1U4;C6KG44;A0A0S2Z401;E1B2J3;E9LUH3;D9ZNA4;C6KG45;A0A0D9SFX7;D5L9I4;A0A0S2Z3U3;A0A075BPH5	A0A140VKC4	MECP2	Methyl-CpG-binding protein 2	2	0.00043613	48.704	0	0	0	8140800	0	0	0	0	0	0	7364000	0
AEVAAIYEPPQIGTQNSLELLEDPK	2724.39	A0A024R8R4;Q8TAT6;B4DG89	A0A024R8R4	NPLOC4	Nuclear protein localization protein 4 homolog	2	0.06032	18.364	0	0	0	0	2528800	0	0	0	0	0	0	0
AEVAAIYEPPQIGTQNSLELLEDPKAEVVDEIAAK	3749.93	A0A024R8R4;Q8TAT6;B4DG89	A0A024R8R4	NPLOC4	Nuclear protein localization protein 4 homolog	3	0.0021433	33.234	8785200	7322700	12249000	0	0	0	0	0	0	0	0	0
AEVDDVIQVR	1142.59	CON__Q28107;A0A0A0MRJ7;P12259	CON__Q28107	F5	Coagulation factor V;Coagulation factor V heavy chain;Coagulation factor V light chain	2	2.7199e-05	110.41	0	0	0	0	0	0	0	0	0	19936000	29379000	16906000
AEVDMDTDAPQVSHKPGGEPK	2207.02	Q14204	Q14204	DYNC1H1	Cytoplasmic dynein 1 heavy chain 1	3	0.062899	17.148	0	0	0	0	6763400	0	0	0	0	0	0	0
AEVEETLK	917.471	Q9NP97;B4DFR2;A0A140VJH9;Q8TF09;H3BNG9;H3BPA0;Q7Z4M1	Q9NP97	DYNLRB1;DYNLRB2	Dynein light chain roadblock-type 1;Dynein light chain roadblock-type 2	1	0.0010012	109.86	0	6326500	0	9823700	0	9957700	5983600	3735000	0	0	0	0
AEVEETLKR	1073.57	Q9NP97;B4DFR2;A0A140VJH9;Q8TF09;H3BNG9;H3BPA0;Q7Z4M1	Q9NP97	DYNLRB1;DYNLRB2	Dynein light chain roadblock-type 1;Dynein light chain roadblock-type 2	2	0.00059544	101.64	0	0	0	13777000	18024000	14621000	0	0	0	0	0	0
AEVLISTVGPEDCVVPFLTRPK	2413.29	A8K492;P56192;A0A024RBA2;F5H2V6;F8VS26;F8W0M7;F8W0S4;F8VZZ9	A8K492	MARS	Methionine--tRNA ligase, cytoplasmic	3	8.4909e-05	54.637	0	0	0	7302900	8804800	8570900	0	0	0	0	11878000	0
AEVLSEEPILK	1226.68	A0A024R3Z6;Q53FN7;Q7L1Q6;D3DN77	A0A024R3Z6	BZW1;hCG_2022736	Basic leucine zipper and W2 domain-containing protein 1	2	0.00025056	85.716	5245900	12413000	12115000	21801000	29248000	21270000	5232300	3597400	10461000	5244200	20521000	11469000
AEVLSFILEDVR	1389.75	B7Z6F7;A0A024R0R6;Q92797;A0A087WUE9;Q4LE61;M0R3C7	B7Z6F7	SYMPK;SYMPK variant protein	Symplekin	2	0.019739	43.512	0	0	0	0	0	0	0	0	0	1364900	3678100	1689000
AEVLSPVVSVFVPPR	1594.91	CON__Q1RMK2	CON__Q1RMK2			2;3	1.252e-05	109.6	0	0	0	0	0	0	8644100	6583900	7060500	17791000	43713000	21750000
AEVLWLMGAK	1116.6	O94906	O94906	PRPF6	Pre-mRNA-processing factor 6	2	0.0018327	72.485	0	0	3954000	0	6543400	6868700	0	1441800	0	0	9108300	3652200
AEVQNLGGELVVSGVDSAMSLIQAAK	2585.34	A0A384MDY0;P35221;B4E2G8;B4DKT9;B4DU00;B3KSR8	A0A384MDY0	CTNNA1	Catenin alpha-1	2;3	9.6595e-33	100.08	3995700	6165400	7004100	19064000	21976000	11148000	0	1571800	4488300	0	4981600	0
AEVQVLVLDGR	1197.67	Q5QTS3;Q53H34;A0A384ME37;P40429;B4DNC8;M0QZU1;A0A096LPE0	Q5QTS3	RPL13A	60S ribosomal protein L13a	2	2.9286e-10	202.2	25472000	84284000	65222000	118370000	137740000	104500000	34350000	25114000	55608000	34950000	117530000	47960000
AEVSPMYGVQK	1207.59	B4DSV8;Q6FIA7;B4DPG9;Q9H3K2;B4DNL0;Q658I8	B4DSV8	GHITM;DKFZp566C0746	Growth hormone-inducible transmembrane protein	2	0.0003852	80.239	0	0	0	0	0	0	0	0	0	5452900	10450000	4645500
AEVTLDGVWPTDK	1429.71	P52948;A0A3B3ITD8;A0A024RCC4;A8KA17;B4DWF8	P52948	NUP98	Nuclear pore complex protein Nup98-Nup96;Nuclear pore complex protein Nup98;Nuclear pore complex protein Nup96	2	0.0014786	93.058	6749700	4345000	6910200	12921000	8584100	11255000	4982200	4444100	5027000	5027600	12445000	6034500
AEVVETTQVYTEEETR	1882.88	Q15149;D3DWL0;Q96IE3;H0YDN1	Q15149	PLEC;PLEC1	Plectin	2	0.0005671	76.533	0	3026500	7808300	0	4753800	11976000	0	0	2803100	0	4813900	3257900
AEVVETTQVYTEEETRR	2038.98	Q15149;D3DWL0;Q96IE3;H0YDN1	Q15149	PLEC;PLEC1	Plectin	3	1.1167e-14	114.59	38149000	28104000	31077000	33218000	32333000	37751000	31173000	30348000	42480000	18040000	20926000	32744000
AEWLLAVR	956.544	Q9NRN7	Q9NRN7	AASDHPPT	L-aminoadipate-semialdehyde dehydrogenase-phosphopantetheinyl transferase	2	0.0024239	86.086	2576000	0	2669700	4068500	4852300	4084100	0	1674200	0	1889700	5084300	1832700
AEWQVYK	922.455	Q6LES8;E5KSX8;E5KSU5;Q00059;H7BYN3	Q6LES8	TFAM	Transcription factor A, mitochondrial	2	0.0043991	102.98	6030200	8117000	8753400	39553000	42503000	36399000	6507600	4947200	7217400	23421000	60736000	25895000
AEWQVYKEEISR	1536.76	Q6LES8;E5KSX8;E5KSU5;Q00059;H7BYN3	Q6LES8	TFAM	Transcription factor A, mitochondrial	2;3	0.0011999	99.283	6492600	13867000	16031000	10115000	0	10311000	0	0	14638000	0	0	0
AEWSDSAQGSESHSL	1589.66	Q29939;Q59EE1;S5RFZ0;Q6DU50;A0A0F7WBW2;Q2L6I5;B4DL31;P13747;B4DVK7;B4DQ91;A8K8M6;A0A0F7W1Q1;Q30171;O19682;O19683	Q29939	HLA-B;HLA-E	HLA class I histocompatibility antigen, alpha chain E	2	0.0020836	49.5	0	5202000	0	8790300	5089800	6779800	0	0	0	0	7415200	0
AEYDLTTR	967.461	Q6IAX5;P60228;B2R806;A0A161SXE1;E5RHS5;E5RII3;E5RIP5;E5RJ25	Q6IAX5	EIF3E	Eukaryotic translation initiation factor 3 subunit E	1;2	0.0026414	78.77	0	0	0	12225000	16211000	12791000	0	0	0	0	18836000	0
AEYGTLLQDLTNNITLEDLEQLK	2633.34	B1AKZ4;Q15121;B1AKZ5	B1AKZ4	PEA15	Astrocytic phosphoprotein PEA-15	2;3	2.7968e-05	83.499	0	0	3799100	0	0	10007000	0	0	0	0	0	0
AEYLASIFGTEK	1327.67	P0DN76;B5BU08;Q01081;A0A1B0GW87;M0QYK5;Q69YM7;M0R2N4;Q8WU68;K7EJH3;K7EJM7	P0DN76	U2AF1;U2AF1L4;DKFZp313J1712	Splicing factor U2AF 35 kDa subunit;Splicing factor U2AF 26 kDa subunit	1;2	3.5529e-13	159.83	6311800	10672000	13327000	34599000	37763000	44363000	8250200	3931600	9576300	17564000	52035000	30390000
AEYLASIFGTEKDK	1570.79	P0DN76;B5BU08;Q01081;A0A1B0GW87;M0QYK5;Q69YM7;M0R2N4;Q8WU68;K7EJH3;K7EJM7	P0DN76	U2AF1;U2AF1L4;DKFZp313J1712	Splicing factor U2AF 35 kDa subunit;Splicing factor U2AF 26 kDa subunit	2	8.1516e-26	169.52	10968000	24247000	24623000	68145000	70439000	61607000	14371000	7876200	11276000	27836000	0	39853000
AEYLHTWGGLLPVISK	1782.97	P22413;B2RBY8;E9PE72	P22413	ENPP1	Ectonucleotide pyrophosphatase/phosphodiesterase family member 1;Alkaline phosphodiesterase I;Nucleotide pyrophosphatase	3	9.0028e-05	67.605	0	4491400	4922700	14616000	12284000	11175000	0	0	0	0	0	0
AEYWAVSSLTGENVR	1680.81	A0A024QZ68;B4DNC0;Q9BZG1;C9JY26;Q6NXT3;C9JBG0;J3QLC6	A0A024QZ68	RAB34	Ras-related protein Rab-34	2	0.0028108	59.198	0	0	0	0	0	0	0	0	0	5973500	14887000	6538500
AFAAGADIK	862.455	A0A384MDW7;P30084	A0A384MDW7	ECHS1	Enoyl-CoA hydratase, mitochondrial	2	0.0018878	74.301	0	22958000	0	55360000	46369000	0	25253000	17197000	20478000	26762000	56894000	29629000
AFAAQEDLEK	1120.54	B0YJ88;A0A2R8Y5S7;P35241;A0A2R8Y7M3;B7Z2S7	B0YJ88	RDX	Radixin	2	0.0035203	78.334	10592000	7674300	9908800	15959000	21568000	18885000	7765100	6230100	7179100	0	0	0
AFAAVPTSHPPEDAPAQPPTPGPAASPEQLSFR	3337.64	A0A0G2JNZ2;A0A0G2JPP5;Q14160;A0A0G2JMS7;H0YCG0;A0PJK8	A0A0G2JNZ2	SCRIB	Protein scribble homolog	3	0.08299	9.2214	0	0	0	7732700	5979600	0	0	0	0	0	0	0
AFADALEVIPMALSENSGMNPIQTMTEVR	3134.51	V9HW37;P48643;Q9BU08;B7ZAR1;B4DDU6;B4DZT5;B4DXI1;E9PCA1;E7ENZ3;B4DE30;B4DYC8;B4DX08;Q96GI1;Q9HB74	V9HW37	HEL-S-69;CCT5	T-complex protein 1 subunit epsilon	2;3	9.157e-30	114.91	15415000	15353000	24293000	68784000	70848000	56230000	11973000	7483500	10348000	8747600	59661000	16644000
AFADAMEVIPSTLAENAGLNPISTVTELR	3029.54	B7Z9L0;A8K3C3;P50991;B7Z2Z8;B7Z2F4	B7Z9L0	CCT4	T-complex protein 1 subunit delta	2;3	6.5397e-15	92.632	0	0	25515000	60649000	69421000	53659000	15580000	8867300	16187000	12920000	59918000	17891000
AFAFVTFADDQIAQSLCGEDLIIK	2658.33	A0A0A0N0L3;A0A024R4E2;Q13148;B1AKP7;G3V162;A0A087X260;A0A087WYY0;A0A0A0N0M3;B4DRW3;A0A087WXQ5;A0A087WV68;A0A087WW61;A0A087WX67;A0A087WXV3;A0A1W2PNU8;A0A087WZC9;A0A087WZM1;A0A087WYE7	A0A0A0N0L3	TDP43;TARDBP	TAR DNA-binding protein 43	2	0.017893	24.191	0	0	0	0	8727000	0	0	0	0	0	0	0
AFAGDIANQLATDAVQILGGNGFNTEYPVEK	3222.58	B7Z9I1;A0A0S2Z366;Q5T4U5;P11310;B4DWX6;Q5HYG7;B4DVB1;B4DJE7;B4DVE0	B7Z9I1	ACADM;DKFZp686M24262	Medium-chain specific acyl-CoA dehydrogenase, mitochondrial	3	1.0047e-70	153.97	10652000	15250000	21929000	47571000	43517000	28687000	12620000	5533100	11597000	7722500	39702000	17310000
AFAHITGGGLLENIPR	1664.9	Q3B7A7;Q59HH3;P22102;B4DJ93	Q3B7A7	GART	Trifunctional purine biosynthetic protein adenosine-3;Phosphoribosylamine--glycine ligase;Phosphoribosylformylglycinamidine cyclo-ligase;Phosphoribosylglycinamide formyltransferase	3	5.6655e-06	93.494	0	4677600	8260400	10848000	10797000	9130400	6257200	0	4800800	0	6274400	4261300
AFALEVIK	889.527	Q9H2U2;A8K0P2	Q9H2U2	PPA2	Inorganic pyrophosphatase 2, mitochondrial	2	0.0033417	75.189	12266000	0	0	0	0	0	10157000	0	0	8346100	0	12316000
AFAMIIDK	907.484	Q53SS8;Q15365;A0A384N6B9;Q15366;F8VZX2;H3BRU6;B4DRD7;F8W0G4;F8VXH9;F8W1G6;H3BND9;B4DLC0	Q53SS8	PCBP1;PCBP2	Poly(rC)-binding protein 1;Poly(rC)-binding protein 2	2	0.0015544	97.798	0	0	2406400	46903000	63352000	61174000	0	0	0	19686000	54611000	21787000
AFAMIIDKLEEDINSSMTNSTAASRPPVTLR	3377.7	Q53SS8;Q15365	Q53SS8	PCBP1	Poly(rC)-binding protein 1	4	3.4807e-06	52.122	0	0	0	0	0	0	0	17931000	23583000	0	0	0
AFAMIIDKLEEDISSSMTNSTAASRPPVTLR	3350.68	A0A384N6B9;Q15366;F8VZX2;H3BRU6;B4DRD7;F8W0G4;F8VXH9;F8W1G6;H3BND9;B4DLC0	A0A384N6B9	PCBP2	Poly(rC)-binding protein 2	3;4	8.5253e-16	82.849	30825000	71793000	69355000	0	0	0	29820000	25247000	31821000	0	0	0
AFANPEDALR	1102.54	A0A024R8D5;O14684	A0A024R8D5	hCG_30600;PTGES	Prostaglandin E synthase	2	1.5483e-07	124.98	0	15847000	0	29986000	30675000	0	0	0	0	12026000	36928000	14104000
AFAVGVQQVLLK	1271.76	O95373	O95373	IPO7	Importin-7	2	2.9819e-08	123.72	8167800	9175900	12645000	16673000	29023000	21584000	7395800	0	8276100	0	16884000	6769400
AFAVVASALGIPSLLPFLK	1913.14	O75533;Q7Z497	O75533	SF3B1	Splicing factor 3B subunit 1	2;3	0.00083366	65.563	0	0	1601800	0	0	0	0	0	0	0	8751300	0
AFAYTWFNLQAR	1486.74	Q6FI30;B7Z4T6;A0A286YEX4;P08651;B1AKN6;B1AKN7;B1AKN5;B4DRN9;B1AKN8;Q12857	Q6FI30	NFIC;NFIA	Nuclear factor 1;Nuclear factor 1 C-type;Nuclear factor 1 A-type	2	0.00051117	104.17	0	2613800	0	7558700	5234900	5515700	0	0	0	0	6371900	0
AFCADQLDVFLQK	1540.76	B3KY61;U3KPZ7;Q9P2N5;Q05DK9	B3KY61	RBM27	RNA-binding protein 27	2	0.070736	38.567	0	0	0	0	4745800	0	0	0	0	0	0	0
AFCEPGNVENNGVLSFIK	1980.96	A0A0S2Z4R1;P54577;A0A0C4DGZ5	A0A0S2Z4R1	YARS	Tyrosine--tRNA ligase, cytoplasmic;Tyrosine--tRNA ligase, cytoplasmic, N-terminally processed;Tyrosine--tRNA ligase	2	7.9611e-05	64.878	0	0	0	14055000	11786000	9074600	0	0	0	0	9053600	0
AFCGFEDPR	1084.46	Q15149;D3DWL0;Q96IE3;H0YDN1	Q15149	PLEC;PLEC1	Plectin	2	0.0018764	96.492	0	7501000	7798900	97769000	61005000	50605000	0	0	0	23187000	77638000	30335000
AFCQEMLQEEPR	1523.67	Q53RX3;Q9HBH5	Q53RX3	RDH14	Retinol dehydrogenase 14	2	0.0045416	61.353	0	0	0	0	0	0	0	0	0	0	0	0
AFDIIER	862.455	Q8N1F7;A8K897;H3BVG0;H3BV15;H3BRD9	Q8N1F7	NUP93	Nuclear pore complex protein Nup93	2	0.01163	69.998	0	0	0	0	0	0	0	0	0	4914200	0	6726500
AFDLFNPNFK	1211.6	J3QLR8;Q9Y3D9	J3QLR8	MRPS23	28S ribosomal protein S23, mitochondrial	2	5.0401e-06	122.13	7880100	9102500	9116500	15438000	14634000	14916000	6362000	5471300	6166700	8296100	17364000	9136600
AFDLIVDRPVTLVR	1612.93	H3BPJ9;A8K761;O96000;Q96RX5	H3BPJ9	NDUFB10	NADH dehydrogenase [ubiquinone] 1 beta subcomplex subunit 10	2;3	6.0513e-05	77.527	16297000	21855000	24731000	42327000	0	0	11918000	10018000	13195000	16277000	57441000	18542000
AFDLVPPEAVPEQKDPDPEFPTVK	2664.33	Q96G03;B4DN40	Q96G03	PGM2	Phosphoglucomutase-2	3	1.2444e-05	38.237	0	5280200	0	0	11876000	13476000	0	0	5065400	0	0	0
AFDLYFVLDK	1229.63	P58335	P58335	ANTXR2	Anthrax toxin receptor 2	2	0.0025246	77.677	0	1774300	0	4355600	4392500	0	0	0	0	0	4053100	1349200
AFDQGADAIYDHINEGK	1862.84	Q9UDW1	Q9UDW1	UQCR10	Cytochrome b-c1 complex subunit 9	2;3	4.5888e-08	90.714	0	25286000	23150000	39119000	34556000	29284000	7729100	0	9635000	24890000	65330000	25936000
AFDSGIIPMEFVNK	1566.78	A0A024R1T9;Q4LE36;P53396;A0A024R1Y2;Q8N9C4	A0A024R1T9	ACLY;ACLY variant protein	ATP-citrate synthase	2	6.1133e-15	138.76	13010000	20136000	21612000	38878000	54819000	46747000	11768000	9055400	20468000	12392000	35136000	0
AFDTAGNGYCR	1217.51	P49327;A0A0U1RQF0	P49327	FASN	Fatty acid synthase;[Acyl-carrier-protein] S-acetyltransferase;[Acyl-carrier-protein] S-malonyltransferase;3-oxoacyl-[acyl-carrier-protein] synthase;3-oxoacyl-[acyl-carrier-protein] reductase;3-hydroxyacyl-[acyl-carrier-protein] dehydratase;Enoyl-[acyl-carrier-protein] reductase;Oleoyl-[acyl-carrier-protein] hydrolase	2	2.6086e-09	185.84	0	0	0	13883000	0	0	0	0	0	6213100	23827000	10744000
AFDYFNLAANAGNSHAMAFLGK	2329.09	Q9UBV2	Q9UBV2	SEL1L	Protein sel-1 homolog 1	3	4.0632e-09	58.835	0	14041000	8894300	25372000	17196000	18961000	0	0	0	0	29274000	12644000
AFEALLSNIVKPVASDIQAR	2141.18	A0A024RDV5;A0A024RDT9;Q9Y2H6;G5E9X3;A0A087X1M6	A0A024RDV5	FNDC3A	Fibronectin type-III domain-containing protein 3A	3	7.7482e-06	78.021	0	0	0	14142000	0	8459700	0	0	0	3005400	14002000	5782200
AFEDWLNDDLGSYQGAQGNR	2254.99	Q8N6T3;F8W1U7;F8VWH9;Q53F62;E5RHT6;E5RHC5	Q8N6T3	ARFGAP1	ADP-ribosylation factor GTPase-activating protein 1	2	7.4098e-28	150.21	2107700	0	0	24051000	20563000	0	4267400	2837700	3547900	0	7089700	0
AFEESLSTLK	1123.58	B4DKB2;A0A024RAB2;A0A024RAF7;A0A3B3ISF9;P42892;A0A024RAB0	B4DKB2	ECE1	Endothelin-converting enzyme 1	2	0.0015871	88.948	6330000	10769000	9361700	0	0	0	5889000	6335800	0	0	0	0
AFEETQIDIPGGGSHGGSTMSLWEVMQSDLIPEEQR	3930.8	Q15149;D3DWL0;Q96IE3;H0YDN1	Q15149	PLEC;PLEC1	Plectin	3	2.2078e-37	121.45	33073000	45755000	48297000	93642000	86408000	81374000	30893000	19662000	32036000	14423000	49751000	38777000
AFENLLGQALTK	1303.71	A0A1P7ZIM8;F8WD26;F8J2B5;J3KP06;Q8WWI1;E9PMS6;B7Z8W3;E9PMP7	A0A1P7ZIM8	LMO7	LIM domain only protein 7	2	0.0015713	69.672	0	0	4920100	9180800	0	0	0	0	0	0	3353400	0
AFEPYLEILEVYSTK	1800.92	O95470	O95470	SGPL1	Sphingosine-1-phosphate lyase 1	2	0.00084479	57.802	0	0	0	0	0	9802100	0	0	0	0	0	0
AFEVMDEFDGR	1314.56	A0A024R233;A0A024R225;A0A3B3ISZ5;Q9UDY2;A0A3B3ISF1;B7Z2R3;A0A3B3IRI3;A0A3B3ITE1;A0A1B0GTW1;A0A2R8YDH4;A0A3B3IU51;B7Z954;A0A3B3IRV6;U3KQJ2;A0A3B3IU26;B1AN86	A0A024R233	TJP2	Tight junction protein ZO-2	2	0.0032538	84.213	0	1452500	2496500	2456200	4494300	4324900	1626200	0	2602800	0	0	0
AFEVSENGNLVVSGK	1548.78	P49327;A0A0U1RQF0	P49327	FASN	Fatty acid synthase;[Acyl-carrier-protein] S-acetyltransferase;[Acyl-carrier-protein] S-malonyltransferase;3-oxoacyl-[acyl-carrier-protein] synthase;3-oxoacyl-[acyl-carrier-protein] reductase;3-hydroxyacyl-[acyl-carrier-protein] dehydratase;Enoyl-[acyl-carrier-protein] reductase;Oleoyl-[acyl-carrier-protein] hydrolase	2	4.6761e-09	132.32	0	0	0	17063000	24416000	17116000	0	0	0	9828500	23896000	11022000
AFEYNMQIFNELDQAGSTLAR	2417.13	Q6IBP2;B3KSE0;P30519;A0A087WT44;Q53HF1;I3L1Y2	Q6IBP2	HMOX2	Heme oxygenase 2	2	1.0526e-70	197.47	0	11236000	16410000	0	0	0	9721200	6786100	0	16943000	32492000	17162000
AFFAGSQR	882.435	V9HWJ0;B4DJ30;Q14697;F5H6X6;B4DSM6;A0A024R592;B4DIW2;E9PKU7;B4DZ53	V9HWJ0	HEL-S-164nA;GANAB	Neutral alpha-glucosidase AB	2	0.00012163	142.64	33207000	0	0	0	0	0	34781000	27746000	33616000	24757000	0	24617000
AFFESHPAPSAER	1444.67	E9PLK3;B7Z899;P55786;B7Z4B2;B7Z1H4;B7Z1V9;H0YDG0	E9PLK3	NPEPPS	Puromycin-sensitive aminopeptidase	3	0.0050012	31.675	0	0	11423000	0	0	16861000	0	0	0	0	0	0
AFFSEVER	983.471	A0A024RB85;Q9UQ80;A8K6Y1;Q6PIN5;Q05D08;F8VR77	A0A024RB85	PA2G4	Proliferation-associated protein 2G4	2	8.1752e-05	157.21	28602000	28730000	37474000	42431000	59670000	49122000	24280000	18236000	25484000	7008700	15861000	8292100
AFFSPFR	870.439	Q92626	Q92626	PXDN	Peroxidasin homolog	2	0.031001	43	0	0	0	0	1515800	0	0	0	0	0	0	0
AFFSSYLK	961.491	Q6ZRP7;H0Y430	Q6ZRP7	QSOX2	Sulfhydryl oxidase 2;Sulfhydryl oxidase	2	0.012223	57.281	0	0	3491100	0	0	0	0	0	0	2241500	0	0
AFGAPVPSVQWLDEDGTTVLQDER	2629.27	Q7Z3Z9;A8K139;P32004;Q86SE4	Q7Z3Z9	L1CAM	Neural cell adhesion molecule L1	2	0.00031304	62.378	0	5229600	0	9995300	0	10941000	0	0	0	0	0	0
AFGFNVLFYDPYLSDGVER	2208.05	X5D8Y5;Q13363;X5D7T7;Q4KMQ8;H0Y8W7;H0Y9M9	X5D8Y5	CTBP1	C-terminal-binding protein 1	2	0.0015564	60.628	0	0	0	11311000	0	8359400	0	0	0	0	0	3209900
AFGFSHLEALLDDSK	1648.81	F5GYN4;J3KR44;B4DPD5;Q96FW1;F5H6Q1;F5GYJ8	F5GYN4	OTUB1	Ubiquitin thioesterase OTUB1	2;3	5.7372e-05	62.378	0	0	3464300	2750200	6894800	7589900	4021500	3139100	3445000	3207200	13965000	4112500
AFGFSHLEALLDDSKELQR	2175.1	F5GYN4;J3KR44;B4DPD5;Q96FW1;F5H6Q1;F5GYJ8	F5GYN4	OTUB1	Ubiquitin thioesterase OTUB1	3;4	1.7185e-08	105.38	0	19987000	17231000	0	0	0	12180000	9905000	22319000	0	0	0
AFGHHAVSLLDGGLR	1548.82	A0A140VJX3;P25325;Q2VEU1;B1AH49;Q59HD5	A0A140VJX3	MPST	3-mercaptopyruvate sulfurtransferase;Sulfurtransferase	3	0.00016391	46.797	0	0	0	0	0	0	0	0	0	0	0	0
AFGPGLEGGLVNK	1257.67	Q14315	Q14315	FLNC	Filamin-C	2	8.9228e-06	94.409	23570000	19346000	28755000	42077000	43908000	37335000	19506000	15593000	19588000	7658500	20587000	7510600
AFGPGLEPTGCIVDKPAEFTIDAR	2547.27	Q14315	Q14315	FLNC	Filamin-C	3	0.00032661	44.632	0	0	0	32480000	21822000	17083000	0	0	0	0	26202000	11519000
AFGPGLQGGSAGSPAR	1428.71	P21333;Q60FE6;Q60FE5;A6NDY9;A0A087WWY3	Q60FE6	FLNA	Filamin-A	2	1.5068e-20	144.7	144430000	113050000	151700000	205240000	263310000	211770000	94762000	80255000	121810000	48435000	119540000	47408000
AFGPSETNESPAVVLEPPVVSMEVSEPHILETLKPATK	4029.07	P18583;D3DSF7	P18583	SON	Protein SON	4	5.0792e-06	50.35	0	12777000	20044000	33055000	27540000	30583000	9280600	0	10122000	0	18197000	0
AFGSGIDIKPGTPPIAGR	1752.95	E7EPN9;Q9Y520;A0A2R8YET2;A0A2R8Y7F4;H7C5N8;A0A2R8Y424	E7EPN9	PRRC2C	Protein PRRC2C	3	0.053315	20.65	0	0	0	0	0	0	0	0	0	0	0	0
AFGYYGPLR	1042.52	A0A087X2D0;B2R6F3;P84103	A0A087X2D0	SRSF3;SFRS3	Serine/arginine-rich splicing factor 3	2	3.3525e-06	155.19	80278000	106140000	126390000	193860000	185290000	167570000	53295000	30708000	69016000	0	189040000	90757000
AFHITNDEPIPFWTFLSR	2190.09	A0A384NPZ7;Q15738	A0A384NPZ7	NSDHL	Sterol-4-alpha-carboxylate 3-dehydrogenase, decarboxylating	2;3	2.8236e-17	113.65	8414700	24449000	19949000	36566000	23576000	33889000	6918600	5057400	11563000	22838000	64343000	24579000
AFHNEAQVNPER	1410.66	P17987;E7EQR6;F5H282	P17987	TCP1	T-complex protein 1 subunit alpha	3	0.0029849	40.066	0	0	0	0	0	0	0	0	0	10330000	0	0
AFHPDLEFVGK	1258.63	O95864	O95864	FADS2	Fatty acid desaturase 2	3	7.9852e-05	79.659	5921500	12384000	10973000	25387000	18949000	15811000	4694400	5386900	9550400	13234000	34087000	15352000
AFHPFIAGPYNR	1388.7	B2R5V9;A0A024R4E5;Q00341;B4DKR8;H0Y394;H7C0A4;Q5HYC5	B2R5V9	HDLBP;DKFZp686L08115	Vigilin	3	0.0041204	46.706	0	0	5198500	10668000	9108800	0	0	0	0	2797500	0	0
AFIDVTAAAENIR	1389.73	P23229;H7BZ97	P23229	ITGA6	Integrin alpha-6;Integrin alpha-6 heavy chain;Integrin alpha-6 light chain;Processed integrin alpha-6	2	2.6893e-05	106.29	0	12172000	0	28277000	27717000	27899000	0	0	0	0	0	0
AFIGFEGVK	966.517	P15924;Q4LE79	P15924	DSP;DSP variant protein	Desmoplakin	2	0.0020052	67.169	3567700	0	0	0	12795000	9428900	5099900	3902100	0	0	0	0
AFIHWVSQPLMCEVR	1858.92	A8K3A8;P47897;Q53HS0;A0A1B0GVU9;Q96AW5;B4DNN3;Q9BUZ3;B4DDN1;Q9H3A5;H7C0R3;A0A0U1RQX5;A0A0U1RQX9	A8K3A8	QARS	Glutamine--tRNA ligase	2;3	9.3106e-06	83	0	0	0	5693300	12669000	0	0	0	1834500	0	12467000	5355800
AFIITLNSFGTELSK	1639.88	A0A024R991;Q8N8Y2	A0A024R991	ATP6V0D2	V-type proton ATPase subunit d 2	2	0.0027307	60.434	0	0	0	5163300	0	4921200	0	0	2878400	2513700	5272800	3454900
AFIITLNSFGTELSKEDR	2040.05	A0A024R991;Q8N8Y2	A0A024R991	ATP6V0D2	V-type proton ATPase subunit d 2	3	0.05476	27.149	0	0	0	0	0	0	0	0	0	0	0	0
AFIPAIDSFGFETDLR	1797.89	Q6IBM8;Q15029;A8KAP3;B3KX19;Q8IXJ3;B4DZB1	Q6IBM8	U5-116KD;EFTUD2;SNRP116	116 kDa U5 small nuclear ribonucleoprotein component	2;3	0.00010227	87.001	0	22529000	17573000	0	0	0	0	0	0	0	0	0
AFIPQLLSR	1043.61	A0A3B3ISG5;P14735;Q59GA5;B7Z7W6;B3KSB8	A0A3B3ISG5	IDE	Insulin-degrading enzyme	2	0.012658	43.808	0	0	0	6301200	5531800	3829200	0	0	0	0	0	0
AFITNIPFDVK	1263.69	P52272;A0A087X0X3;M0R019;B4DEG4;M0R2T0;M0R0N3;M0QYQ7;M0R0Y6	P52272	HNRNPM	Heterogeneous nuclear ribonucleoprotein M	2	1.4093e-14	209.21	54391000	73289000	88403000	183140000	171730000	154380000	53934000	42559000	64833000	34352000	101100000	38620000
AFIVWLANGDTLR	1474.79	B4DY59;E9PF19;A0A0S2Z5F3;Q8N2L6;B2RB52;A0A384MDS4;Q9Y4P3;B4DY50;Q96E41;A0A0S2Z5C1;A0A087WXC6	B4DY59	TBL2	Transducin beta-like protein 2	2	9.1076e-07	107.24	2942700	5935600	5687900	10954000	9738800	7351700	2920300	0	3342500	3848200	10783000	4573100
AFKDIDIEDLEELDPDFIMAK	2466.19	Q24JU4;J9R021;Q14152;Q7Z5T5	Q24JU4	EIF3A;eIF3a	Eukaryotic translation initiation factor 3 subunit A	3	1.194e-10	77.221	8616400	10466000	9342500	19954000	26672000	21852000	0	0	0	0	0	0
AFLADPSAFVAAAPVAAATTAAPAAAAAPAK	2751.46	Q53HW2;A8K4Z4;A0A024RBS2;P05388;Q6NSF2;F8VWS0;Q53HK9;B4E3D5;F8W1K8;Q3MHV2	Q53HW2	RPLP0	60S acidic ribosomal protein P0	2;3;4	4.8937e-135	188.41	181070000	200450000	257620000	342540000	464300000	353660000	165350000	105610000	212920000	49810000	117050000	58891000
AFLADPSAFVAAAPVAAATTAAPAAAAAPAKVEAK	3178.7	Q53HW2;A8K4Z4;A0A024RBS2;P05388;Q6NSF2;F8VWS0;Q53HK9;B4E3D5;F8W1K8;Q3MHV2	Q53HW2	RPLP0	60S acidic ribosomal protein P0	3	0.036482	19.505	0	8863900	0	0	0	0	0	0	0	0	0	0
AFLASPEYVNLPINGNGK	1902.98	V9HWE9;P09211;A8MX94	V9HWE9	HEL-S-22;GSTP1	Glutathione S-transferase P	2	3.7492e-17	174.84	30941000	18818000	41218000	34499000	42767000	50563000	18769000	11670000	16637000	6817800	0	7873300
AFLASPEYVNLPINGNGKQ	2031.04	V9HWE9;P09211;A8MX94	V9HWE9	HEL-S-22;GSTP1	Glutathione S-transferase P	2	4.334e-57	206.58	29468000	19334000	38216000	53127000	61289000	30477000	10181000	6617100	7162600	0	0	0
AFLDALQNQAEASSK	1591.78	Q9BV61;Q59EK6;Q53G55;A0A140VJY2;Q12931;Q53FS6;Q8N9Z3;K0A7K7	Q9BV61	TRAP1	Heat shock protein 75 kDa, mitochondrial	2	8.6888e-25	197.3	10888000	18272000	16552000	44908000	40249000	34974000	14921000	10125000	17686000	0	45275000	20037000
AFLDFHALPYQVVEVNPVR	2213.16	Q9H7Z7	Q9H7Z7	PTGES2	Prostaglandin E synthase 2;Prostaglandin E synthase 2 truncated form	3	1.7987e-07	94.882	7107800	0	10156000	22812000	18959000	20161000	0	0	5464400	8610800	29454000	0
AFLDFHALPYQVVEVNPVRR	2369.26	Q9H7Z7	Q9H7Z7	PTGES2	Prostaglandin E synthase 2;Prostaglandin E synthase 2 truncated form	3	0.077301	13.037	0	0	0	0	0	2705600	0	0	0	0	0	0
AFLDFYHSFLEK	1515.74	A0A024R0R1;M0QZR4;Q92888;Q8NF33	A0A024R0R1	ARHGEF1;FLJ00369	Rho guanine nucleotide exchange factor 1	3	0.00083329	50.207	0	0	0	6207000	0	6028400	0	0	0	0	4511900	0
AFLDNPGILSELCGTLSR	1948.99	Q6NXE6;B4E1N1;Q68CW5	Q6NXE6	ARMC6;DKFZp762A1314	Armadillo repeat-containing protein 6	2	8.3594e-14	106.17	0	0	0	0	0	0	0	0	0	0	0	0
AFLEPLGLAYTGPDNSSIDCR	2282.09	A0A024R4R9;Q96PV6	A0A024R4R9	LENG8	Leukocyte receptor cluster member 8	2	0.00084577	59.185	0	0	0	0	0	0	0	0	0	0	5273900	0
AFLEVNEEGSEAAASTVISIAGR	2320.15	CON__P41361	CON__P41361			2;3	0.0056674	45.434	0	0	0	0	0	0	0	4131500	0	0	0	0
AFLFDVVSK	1024.56	B4DQG4;Q9HB90;Q9NQL2;B4DQ03;D3DPT8	B4DQG4	RRAGC;RRAGD	Ras-related GTP-binding protein C;Ras-related GTP-binding protein D	2	0.0019636	69.423	3227600	3889800	3968800	7125000	10911000	6152600	2322600	1783400	2675000	2065700	5873600	2236200
AFLGQVLVR	1001.6	A2IDA3;Q1W6H1;P29372	A2IDA3	MPG	DNA-3-methyladenine glycosylase	2	0.079932	46.426	0	0	0	0	2447900	0	0	0	0	0	0	0
AFLIEEQK	976.523	A0A024RDH8;P49207;Q5MK14	A0A024RDH8	RPL34	60S ribosomal protein L34	2	0.00046672	130.77	0	0	0	0	0	0	0	0	37795000	16377000	0	18529000
AFLLMASQYQQPHENDVAALLKPISEK	3040.57	Q5JPJ8;A0A087X0J3;A0A087WZ15;P40123	Q5JPJ8	DKFZp686D0714;CAP2	Adenylyl cyclase-associated protein;Adenylyl cyclase-associated protein 2	4	0.0032458	35.628	0	0	6848500	10282000	12518000	8273600	0	0	0	0	0	0
AFLLSLAALR	1073.66	A0A024R0Q4;Q8IV08;B4DEL6	A0A024R0Q4	PLD3	Phospholipase D3	2	0.0012393	83.265	2534400	3434800	3876800	0	3746400	2910700	3022000	2643100	3370900	1724200	3842000	2191300
AFLNAIMR	934.506	A0A2R8Y425;A0A2R8Y5J0;A0A2R8YFK9;A0A2U3TZM0;F5GWX5;A0A2R8Y212;A0A2R8Y521;A0A0C4DGG9;Q14839;B3KY63;A0A2R8YFD8;A0A2R8YD40;A0A2R8Y4X2;A0A2R8YDJ9;A0A2R8YDW2;A0A2R8YER1;A0A2R8Y8C1;A0A2R8Y445;A0A2R8Y7M9;A0A2R8Y7I0;A0A2R8YE38;A0A2R8Y5M9;Q8TDI0;K7EMY3;Q659F1;Q659D0;B3KRD4;Q6ZU36	A0A2R8Y425	CHD4;CHD5;DKFZp434K213;DKFZp434P202	Chromodomain-helicase-DNA-binding protein 4;Chromodomain-helicase-DNA-binding protein 5	2	0.00049738	129.96	0	0	0	9805700	11870000	8474000	0	0	0	0	8899600	4503200
AFLPAMTK	877.473	Q8NBQ5;D6RCD0	Q8NBQ5	HSD17B11	Estradiol 17-beta-dehydrogenase 11	2	0.0035116	73.26	0	8461700	9127100	23922000	20211000	15785000	0	0	5884000	0	29230000	0
AFLPLLK	800.516	A0A3B3IUD7;Q14690;B4DH82;B4DES7	A0A3B3IUD7	PDCD11	Protein RRP5 homolog	2	0.012625	66.994	0	1488000	1788500	3609100	4029200	3580500	943790	0	0	1611600	6006600	1510900
AFLQGGQEATDIALLLR	1814.99	E7EX90;Q6MZZ3;Q14203;Q6AWB3;Q6AWB1;O95654	E7EX90	DCTN1;DKFZp686I0746;DKFZp686E191;DKFZp686E0752	Dynactin subunit 1	2	1.4411e-05	104.87	0	5133800	0	0	0	0	5546100	3987700	6129800	0	0	0
AFLSPPTLLEGPLR	1509.86	Q59FD2;G3V599;Q96PC5	Q59FD2	MIA2	Melanoma inhibitory activity protein 2	2	3.7215e-06	92.866	2548500	0	4802200	8096300	4977400	7574200	0	1723200	0	0	5256000	2087900
AFLTLAEDILR	1260.71	P61026;Q53T70	P61026	RAB10	Ras-related protein Rab-10	2	2.0053e-19	220.72	30523000	48145000	54511000	124500000	112110000	90013000	23239000	18561000	30167000	27523000	107530000	32465000
AFLTLAEDILRK	1388.8	P61026;Q53T70	P61026	RAB10	Ras-related protein Rab-10	3	0.0004703	55.452	1612400	3083300	2733300	5163000	5640200	5618100	0	0	0	0	3626700	1285900
AFMGPLKK	890.505	P39023;B3KS36;Q8TBW1;Q9NY85;G5E9G0;Q49AJ9;Q9BT63	P39023	RPL3;rpl3	60S ribosomal protein L3	2	0.01898	60.358	0	0	0	5390800	0	0	0	0	0	0	0	0
AFMGTPVQK	977.5	P46013	P46013	MKI67	Antigen KI-67	2	0.0018404	83.753	7444100	13632000	10690000	25186000	0	0	0	0	6967700	0	0	0
AFMIIQEQR	1134.59	A0A024R2T5;A0A172Q398;Q9H5V8;A0A0Y0BS51	A0A024R2T5	CDCP1	CUB domain-containing protein 1	2	0.0018905	86.794	5708900	8127000	8517800	22651000	23263000	20586000	0	3977700	5923700	0	0	0
AFMTADLPNELIELLEK	1946.01	A0A087WVQ6;Q00610;P53675;A0A087WX41	A0A087WVQ6	CLTC;CLTCL1	Clathrin heavy chain;Clathrin heavy chain 1;Clathrin heavy chain 2	2	2.5344e-35	179.67	64717000	88412000	109390000	271780000	242340000	244280000	50925000	25954000	60962000	24864000	118670000	45162000
AFNDPFIQK	1078.54	A0A024RDQ0;A0A024RDS1;Q92598;A0A0A0MSM0;B4DZB4;R4GN69	A0A024RDQ0	HSPH1	Heat shock protein 105 kDa	2	0.0018079	85.265	11749000	0	15630000	0	27507000	17510000	0	7262400	9347700	0	0	0
AFNFGNGLQMLGQKPK	1748.9	B3KN05;A0A024R497;O95573;B2RBE0	B3KN05	ACSL3	Long-chain-fatty-acid--CoA ligase 3	3	7.5716e-05	74.678	0	0	0	25371000	24050000	20762000	0	0	0	0	34524000	0
AFNFLNEIK	1094.58	B2R6P4;A0A024R061;P51809;B4DE96;B4DIH9;A0A024R074	B2R6P4	SYBL1;VAMP7	Vesicle-associated membrane protein 7	2	0.0024882	64.265	10120000	11520000	12571000	22627000	23695000	21228000	7371800	0	9685600	6153500	15254000	7783100
AFNFLNEIKK	1222.67	B2R6P4;A0A024R061;P51809;B4DE96;B4DIH9;A0A024R074	B2R6P4	SYBL1;VAMP7	Vesicle-associated membrane protein 7	3	0.0049552	42.336	0	2425100	1961900	8288500	6407000	7075200	0	0	0	0	6245900	0
AFNSSSFNSNTFLTR	1691.79	A0A024R1U0;P46060;B4DY16;B4E0U0;Q9BSK3	A0A024R1U0	RANGAP1	Ran GTPase-activating protein 1	2	3.3521e-09	114.72	0	0	15146000	22294000	0	0	0	0	0	5897600	20220000	8416800
AFNTFIDDVFAFIITMPTSHR	2442.2	G5E9Z2;Q96KA5;B3KY18	G5E9Z2	CLPTM1L	Cleft lip and palate transmembrane protein 1-like protein	3	0.084321	7.5332	0	1869100	0	0	0	0	0	0	0	0	0	0
AFPAQTASGFK	1123.57	I3L4C2;Q9UQB8;B4DQ43;B4DMV0;B4DWA1;B3KPV9;I3L3C6	I3L4C2	BAIAP2	Brain-specific angiogenesis inhibitor 1-associated protein 2	2	0.037085	31.379	0	0	0	0	0	0	0	0	0	0	0	0
AFPAWADTSVLSR	1419.71	A0A024R6G4;Q02252;Q53H94;Q53FN8;O43573	A0A024R6G4	ALDH6A1;MMSADHA	Methylmalonate-semialdehyde dehydrogenase [acylating], mitochondrial	2	0.0003494	66.262	0	4429300	5103900	8133100	6886400	8617000	3990100	0	0	5078600	11511000	5031200
AFPMPGFDEH	1146.48	Q5HYG8;A0A024RB99;V9HW06;Q53ET4;P34897;B4DJQ3;Q5BJF5;B4DP88;B4E1G2;B4DW25;B4DWA7;B4DJ63;B4DLV4	Q5HYG8	DKFZp686P09201;SHMT2;HEL-S-51e	Serine hydroxymethyltransferase;Serine hydroxymethyltransferase, mitochondrial	2	2.6773e-05	110.63	28492000	31583000	32411000	64120000	56301000	53469000	28270000	20177000	26352000	29297000	76484000	32612000
AFPVLLLDTVPWYLR	1802.01	A0A1W2PQN1;A0A1W2PP57;A0A1W2PPC3;A0A1W2PPS0;A0A1W2PPR6;A0A1W2PNP0;Q969N2;B7Z3L1;B7Z1F1;A0A1W2PRZ8;A0A1W2PP53;A0A1W2PQY1;B7ZAP3;B7Z1N3;A0A1W2PQ52;F6W983;A0A1W2PPQ7;A0A1W2PSC5;A0A1W2PPK4	A0A1W2PQN1	PIGT	GPI transamidase component PIG-T	2	9.6798e-14	130.94	0	5571600	4030100	13982000	9926400	8650600	1254100	0	2514900	3259000	17892000	6739000
AFPYGNVAFPHLPGSAPSWPSLVDTSK	2841.41	Q6UN15;H0Y8P7	Q6UN15	FIP1L1	Pre-mRNA 3-end-processing factor FIP1	3	0.00029734	40.428	0	11825000	10980000	30904000	24506000	26457000	0	0	0	0	0	0
AFQAAFR	809.418	Q15021;B3KMS0;B3KY03;E7EN77;Q6ZV00;F5GZK7;A0PJ76;F5H431	Q15021	NCAPD2	Condensin complex subunit 1	2	0.029234	61.997	0	0	0	0	0	0	0	0	0	0	0	0
AFQNVFAPR	1048.55	B4DTT0;Q7Z3X3;H7C3P4;A8K6V6;A0A024RBC5;F6S8M0;B4E284;P15586;F5H4C6;H0YFA9	B4DTT0	DKFZp686E12166;GNS	N-acetylglucosamine-6-sulfatase	2	0.0040258	84.244	0	0	5687200	0	0	6163200	0	0	0	0	0	0
AFQSLLTEVNK	1248.67	A0A024QZT4;P50453	A0A024QZT4	SERPINB9	Serpin B9	2	5.5536e-12	129.38	0	0	0	8873700	14817000	9735200	4151600	3610900	0	2324300	5214100	0
AFQYVETHGEVCPANWTPDSPTIKPSPAASK	3371.61	A0A384MTR2;P30048	A0A384MTR2	PRDX3	Thioredoxin-dependent peroxide reductase, mitochondrial	3;4	2.9957e-71	164.7	0	0	0	569850000	501480000	517100000	0	0	0	224270000	315850000	330350000
AFSDLTSQLHITPGTAYQSFEQVVNELFR	3297.63	Q5QP56;Q9H1R6;Q5TE64;A0A0S2Z3C5;Q07817	Q5QP56	BCL2L1	Bcl-2-like protein 1	3	0.0041628	31.896	0	5604500	10244000	0	0	0	3770200	0	3071800	0	0	0
AFSDPFVEAEK	1238.58	B4DH02;P34932;Q59GF8;V9HW33;A0A087WYC1;O14992;A0A087WTS8;Q7KYN0	B4DH02	HSPA4;HEL-S-5a;HS24/p52;HS24/P52	Heat shock 70 kDa protein 4	2	0.00035782	80.755	19693000	0	0	44760000	55880000	44408000	21600000	13602000	26140000	0	0	0
AFSPTTVNTGR	1149.58	B3KNF6;B4DR61;P61619	B3KNF6	SEC61A1	Protein transport protein Sec61 subunit alpha isoform 1	2	0.00070725	82.749	0	0	0	0	0	0	0	0	0	0	30067000	0
AFSQFVRPLIAAK	1446.83	A0A2R8Y425;A0A2R8Y5J0;A0A2R8YFK9;A0A2U3TZM0;F5GWX5;A0A2R8Y212;A0A2R8Y521;A0A0C4DGG9;Q14839;B3KY63;A0A2R8YFD8;A0A2R8YER1;A0A2R8Y8C1;A0A2R8Y445;A0A2R8Y5Z7;A0A2R8Y685;A0A2R8Y8B3;F5H6N4;Q05CG6	A0A2R8Y425	CHD4	Chromodomain-helicase-DNA-binding protein 4	2;3	0.001011	58.699	0	0	0	21602000	14629000	9666600	0	0	0	0	0	0
AFSVFLFNTENK	1415.71	Q13907;C9JD53;C9JKM8	Q13907	IDI1	Isopentenyl-diphosphate Delta-isomerase 1	2	1.5512e-11	137.95	6225500	6096100	7943200	10046000	12020000	10381000	4943400	4201500	6056800	0	8851600	4256300
AFSVNIFK	924.507	B3KRY3;A0A024RDY3;P11279	B3KRY3	LAMP1	Lysosome-associated membrane glycoprotein 1	2	0.0017685	94.407	8440100	8197900	11115000	17936000	14683000	16269000	7551800	10054000	8608700	7007800	18951000	0
AFSYYGPLR	1072.53	A0A0B4J1Z1;B4DEK2;C9JAB2;Q16629;Q8NB80	A0A0B4J1Z1	SRSF7	Serine/arginine-rich splicing factor 7	2	3.412e-06	158.12	44794000	48213000	58417000	107600000	99414000	90908000	24789000	20556000	33387000	28613000	85033000	37591000
AFTGFIVEADTPGIQIGR	1890.98	B7Z9I1;A0A0S2Z366;Q5T4U5;P11310;B4DWX6;Q5HYG7;B4DVB1;B4DJE7;B4DVE0;A0A0S2Z3A5	B7Z9I1	ACADM;DKFZp686M24262	Medium-chain specific acyl-CoA dehydrogenase, mitochondrial	2	1.5985e-56	200.44	0	11461000	12277000	22886000	18982000	23724000	14589000	0	14818000	11596000	45786000	16659000
AFTHTAQYDEAISDYFR	2033.91	V9HWH7;B2R7P8;P31939;C9JLK0	V9HWH7	HEL-S-70p;ATIC	Bifunctional purine biosynthesis protein PURH;Phosphoribosylaminoimidazolecarboxamide formyltransferase;IMP cyclohydrolase	3	0.0004641	41.348	5497600	0	7898300	9704600	9650000	9012900	0	0	0	0	6442900	0
AFTKPEEACSFILSADFPALVVK	2526.31	Q3B7A7;Q59HH3;P22102;Q15374;F8WD69;C9JBJ1;C9JTV6;H7C366	Q3B7A7	GART	Trifunctional purine biosynthetic protein adenosine-3;Phosphoribosylamine--glycine ligase;Phosphoribosylformylglycinamidine cyclo-ligase;Phosphoribosylglycinamide formyltransferase	3	9.9125e-07	50.202	0	0	0	13089000	10503000	8394200	0	0	0	0	8626400	4647900
AFTMDCITLEGDQVSHR	1965.89	Q86VX4;Q9UQE7;B0AZQ4	Q86VX4	SMC3	Structural maintenance of chromosomes protein;Structural maintenance of chromosomes protein 3	3	0.028901	42.338	0	0	0	0	0	0	0	0	0	0	4961200	3582700
AFTSWTANTGIEACR	1670.77	A0A024R8T3;A0A024R8L7;Q15067;B4DU07	A0A024R8T3	ACOX1	Acyl-coenzyme A oxidase;Peroxisomal acyl-coenzyme A oxidase 1	2	2.1236e-05	87.184	0	0	0	0	0	0	0	0	0	0	8051200	0
AFTYINLDK	1083.56	A8K6Q8;P02786;G3V0E5;B7Z2I6	A8K6Q8	TFRC	Transferrin receptor protein 1;Transferrin receptor protein 1, serum form	2	4.1695e-05	125.49	14464000	0	32449000	66726000	57849000	0	10890000	9057200	15339000	15909000	51312000	19848000
AFVAGVLPFK	1047.61	A8K8K1;O00442	A8K8K1	RTCA	RNA 3-terminal phosphate cyclase	2	0.0020874	67.981	0	2468200	2886000	5223600	6603100	0	1778000	0	2100800	0	0	0
AFVAIGDYNGHVGLGVK	1715.9	P15880;Q8N5L9;Q6IPX5;Q3KQT6;Q8J014;H0YEN5;E9PMM9;E9PPT0;Q8NI61;I3L404;E9PM36	P15880	RPS2;rps2;OK/KNS-cl.7	40S ribosomal protein S2	2;3	9.9822e-22	162.36	23057000	53630000	64287000	78970000	106050000	71744000	17525000	9326200	32374000	33469000	102410000	43379000
AFVDFLSDEIK	1282.64	Q07021;A8K651	Q07021	C1QBP	Complement component 1 Q subcomponent-binding protein, mitochondrial	2	2.2765e-10	138.98	4849500	0	0	35906000	38635000	35535000	0	9499300	0	29157000	57734000	26383000
AFVDFLSDEIKEER	1696.83	Q07021;A8K651	Q07021	C1QBP	Complement component 1 Q subcomponent-binding protein, mitochondrial	2;3	1.6215e-50	272.32	203530000	147370000	197340000	512630000	515540000	616660000	366540000	293630000	296090000	521110000	648420000	495630000
AFVDFLSDEIKEERK	1824.93	Q07021;A8K651	Q07021	C1QBP	Complement component 1 Q subcomponent-binding protein, mitochondrial	3;4	8.3123e-05	74.678	7572300	7248200	6205300	11838000	16295000	8471500	10401000	0	0	3535600	4547000	6450800
AFVDLTLSPSVR	1303.71	D6W5X5;Q9H7L3;Q9H7Q8;D6W5X3;Q9H7I6;Q9H7Q7;Q9BXP2;Q8NF23	D6W5X5	SLC12A9;FLJ00059;FLJ00009;FLJ00100;FLJ00010;FLJ00379	Solute carrier family 12 member 9	2	0.00071264	99.653	0	0	0	0	0	0	0	0	0	1517200	4349400	1509600
AFVEDSEDEDGAGEGGSSLLQK	2238.98	A0A024R7C4;Q8N9T8;B7ZLF4;B4DUY9;H0YFD2;F8WFC1	A0A024R7C4	FLJ12949;KRI1	Protein KRI1 homolog	2	0.013707	27.969	0	3612300	0	4889900	0	0	0	0	0	0	0	0
AFVGNQLPFIGFTYYR	1891.96	A0A2P9DU05;O75116;E9PF63;D6REE7	A0A2P9DU05	ROCK2	Rho-associated protein kinase 2	2	0.050232	22.198	0	0	3707600	0	0	0	0	0	0	0	0	0
AFVHWYVGEGMEEGEFSEAR	2329.01	F5H5D3;Q9BQE3;B7Z1K5;Q53GA7;P68363;A8JZY9;B3KT06;B3KPS3;B4DDU2;B4DN58;Q15670;P68366;Q71U36;B4DQK4;Q9UQM3;Q1ZYQ1;P0DPH8;P0DPH7	P68363	TUBA1C;TUBA1B;TUBA4A;TUBA1A;TUBA2	Tubulin alpha-1C chain;Tubulin alpha-1B chain;Tubulin alpha-4A chain;Tubulin alpha-1A chain	2;3	1.4693e-70	155.03	113320000	112690000	244680000	28145000	68501000	104640000	113630000	34152000	77055000	69934000	64868000	115370000
AFVHWYVGEGMEEGEFSEAREDMAALEK	3216.42	F5H5D3;Q9BQE3;B7Z1K5;Q53GA7;P68363;A8JZY9;B3KT06;B3KPS3;B4DDU2;B4DN58;P68366;Q71U36;B4DQK4;Q9UQM3	P68363	TUBA1C;TUBA1B;TUBA4A;TUBA1A	Tubulin alpha-1C chain;Tubulin alpha-1B chain;Tubulin alpha-4A chain;Tubulin alpha-1A chain	3;4	1.706e-29	117.36	15117000	11089000	30428000	21666000	70944000	69133000	8833400	0	0	13412000	15450000	80816000
AFVNLPTENELTFNAEEYSDISEMR	2918.33	Q9Y2A7;B3KMK7;B3KM75	Q9Y2A7	NCKAP1	Nck-associated protein 1	2	0.058852	26.729	0	0	0	0	4282500	0	0	0	0	0	0	0
AFVSGLLIGQCSSQK	1580.82	Q5SWX8;A0A024R973	Q5SWX8	ODR4;C1orf27	Protein odr-4 homolog	2	0.00036961	63.408	0	0	0	0	5380200	4056000	0	0	0	0	7146900	4308500
AFVSMVYSEEGAEDR	1688.74	A0A384MR33;Q14683;G8JLG1;A8K7A6;Q6P2R1;Q6MZR8;B7Z709;Q68EN4;Q7Z4C6;H0Y7K8;Q5H934	A0A384MR33	SMC1A;DKFZp686L19178	Structural maintenance of chromosomes protein 1A;Structural maintenance of chromosomes protein	2	3.8542e-09	113.22	2821900	4935200	6560200	6546600	6521500	6135800	0	0	4477000	3363400	8356600	3715000
AFVTDWDK	980.46	H0Y2W2;Q9NVI7	Q9NVI7	ATAD3A	ATPase family AAA domain-containing protein 3A	2	0.069627	53.166	0	0	0	0	11170000	0	0	0	0	0	0	0
AFWDDWMR	1125.47	B3KQ18;Q59G70;P26572;B3KQW5;Q8NBL8	B3KQ18	MGAT1	Alpha-1,3-mannosyl-glycoprotein 2-beta-N-acetylglucosaminyltransferase	2	0.0092401	50.127	0	0	0	2542300	2035800	0	0	0	0	0	2070700	0
AFYAELYHIISSNLEK	1896.96	Q86SZ7;Q6FHK9;Q2TNB3;A0A087X1Z3;Q9UL46;H0YM70	Q86SZ7	PSME2	Proteasome activator complex subunit 2	2;3	5.9124e-06	89.403	6087200	8299700	22295000	31833000	44535000	43884000	3280600	0	0	4348100	0	8081800
AFYECLAACEGSR	1506.65	B3KX16;Q8NB01;B3KME2;O75718;B3KS71;C9JP16;B4DPA3	B3KX16	CRTAP	Cartilage-associated protein	2	0.00057527	63.408	0	0	0	9688600	0	0	0	0	0	0	13151000	5977100
AFYGDTLVTGFAR	1416.7	A0A140VK29;Q9HCC0	A0A140VK29	MCCC2	Methylcrotonoyl-CoA carboxylase beta chain, mitochondrial	2	0.00032304	69.979	0	0	0	0	0	0	0	0	0	11158000	22806000	0
AFYLEAR	868.444	Q8WUY1;H0YAR9	Q8WUY1	THEM6	Protein THEM6	2	0.021368	50.966	0	0	0	0	0	0	0	0	0	0	0	4413100
AFYNNVLGEYEEYITK	1951.92	A0A140VJQ4;P04181	A0A140VJQ4	OAT	Ornithine aminotransferase, mitochondrial;Ornithine aminotransferase, hepatic form;Ornithine aminotransferase, renal form	2	1.6518e-44	203.51	6754400	0	31136000	96926000	88320000	71154000	0	0	0	40590000	127050000	51317000
AFYPEEISSMVLTK	1613.8	A8K5I0;A0A1U9X7W4;A0A0G2JIW1;Q59EJ3;P0DMV9;P0DMV8;B4DNT8;B4DWK5;B4DI39;Q9UQC1	A8K5I0	HEL-S-103;HSPA1B;HSPA1A;HSP70-1	Heat shock 70 kDa protein 1B;Heat shock 70 kDa protein 1A	2	0.00083456	70.942	20405000	21411000	44948000	118660000	128260000	115820000	15945000	0	14871000	24322000	56583000	27596000
AFYVNVLNEEQR	1480.73	A0A384P5Q0;P04040;B4DWK8;Q8TAK2	A0A384P5Q0	CAT	Catalase	2	1.6684e-05	99.815	0	0	0	0	15659000	21627000	0	0	0	11840000	25644000	0
AGAAAGGPGVSGVCVCK	1490.72	A0A024RDA6;Q16270	A0A024RDA6	IGFBP7	Insulin-like growth factor-binding protein 7	2	0.047671	21.631	0	0	0	0	0	0	0	0	0	0	3741300	0
AGAAFFNEVR	1080.54	A0A0S2Z2Z3;O75027;B4DGL8;A0A087WW65;B3KM98;A0A2R8Y473;A0A0S2Z2W5;E9PJR8	A0A0S2Z2Z3	ABCB7	ATP-binding cassette sub-family B member 7, mitochondrial	2	0.03138	34.387	0	0	0	0	0	2816900	0	0	0	0	0	0
AGAANSQLSTSQPSLR	1586.8	G5EA44;B4DWJ9;F5H7W8;Q96C57	G5EA44	C12orf43	Uncharacterized protein C12orf43	2	0.00086804	51.841	2811300	2985600	3844300	6422100	5868800	4974400	2232900	0	0	0	2935200	0
AGAAPYVQAFDSLLAGPVAEYLK	2350.22	D3DPU2;B4DI38;B2RDY9;Q01518;Q5T0R1;Q5T0R4;Q5T0R3;Q5T0R2;Q5T0R7;Q5T0R6;Q5T0R5	D3DPU2	CAP1	Adenylyl cyclase-associated protein;Adenylyl cyclase-associated protein 1	2;3	1.1909e-43	194.58	30043000	21588000	51089000	116980000	145370000	96566000	15216000	8805800	16277000	7378000	17560000	5667700
AGAATQASLESAPR	1328.67	B2RAR3;Q9BXR0	B2RAR3	QTRT1	Queuine tRNA-ribosyltransferase	2	0.00099242	70.942	0	0	0	0	6336900	0	0	0	0	0	0	0
AGAGAPVVGSGSSGGGNAFTGLGPVSTLPSLHGK	2963.51	A0A087X295;Q9NNW5;Q8NDH0;E9PDU5;B4E256	A0A087X295	WDR6;DKFZp434F1720	WD repeat-containing protein 6	3	0.055726	14.159	0	0	4537200	6251300	0	0	0	0	0	0	0	0
AGAGGGNDIQWCFSQVK	1780.82	A0A140VJT0;P63151;Q56VW8;E5RIY1;E5RHQ2;E5RJV2	A0A140VJT0	PPP2R2A	Serine/threonine-protein phosphatase 2A 55 kDa regulatory subunit B alpha isoform;Serine/threonine-protein phosphatase 2A 55 kDa regulatory subunit B	2	0.0002996	89.805	0	0	0	5951000	6113100	3624800	0	0	0	0	5554200	0
AGAGSAAVSGAGTPVAGPTGR	1710.86	O95295	O95295	SNAPIN	SNARE-associated protein Snapin	2	0.012239	49.929	0	0	0	0	0	0	0	0	0	0	0	0
AGAGSATLSMAYAGAR	1453.7	Q0QF37;Q75MT9;Q6FHZ0;A0A024R4K3;P40926;G3XAL0;B3KTM1	Q0QF37	MDH2	Malate dehydrogenase;Malate dehydrogenase, mitochondrial	2	3.723e-62	235.06	214870000	209990000	205670000	381380000	319640000	289980000	163650000	111300000	172900000	92146000	198360000	105910000
AGAIAPCEVTVPAQNTGLGPEK	2166.1	Q53HW2;A8K4Z4;A0A024RBS2;P05388;Q6NSF2;F8VWS0;Q53HK9;B4E3D5;F8VW21;F8VU65;F8VPE8;G3V210;Q8NHW5;F8VQY6;F8VRK7	Q53HW2	RPLP0;RPLP0P6	60S acidic ribosomal protein P0;60S acidic ribosomal protein P0-like	2	8.7766e-96	222.16	8137100	18454000	18026000	209860000	199780000	146280000	10180000	0	9192600	28931000	94688000	51890000
AGAISASGPELQGAGHSK	1636.82	Q09666;B4DTV0	Q09666	AHNAK	Neuroblast differentiation-associated protein AHNAK	2;3	3.8107e-33	166.7	8665900	13522000	9536800	109360000	90570000	26271000	10079000	9979800	18883000	0	0	0
AGALMMPLVDQLENR	1656.83	B2RWN5;B4E263;Q96ES5	B2RWN5	HEATR1		2	0.0088424	56.783	0	0	0	4052700	0	0	0	0	0	0	4982400	2373700
AGALQCSPSDAYTK	1454.67	Q9Y490;A0A1S5UZ07	Q9Y490	TLN1	Talin-1	2	2.246e-07	106.29	0	3655400	0	21731000	18015000	15655000	0	0	0	5236200	22707000	0
AGATLDLLVENMGR	1458.75	Q53G40;B7Z6Q5;P16278;E7EQ29;B7Z5H9;Q53H18	Q53G40	GLB1	Beta-galactosidase	2	0.0083461	56.359	0	0	0	0	0	12804000	0	0	0	0	0	0
AGAYDFPSPEWDTVTPEAK	2079.94	D6R938;A0A024RDK3;E9PBG7;E9PF82;Q13557;B7Z2B0;H0Y9C2;Q4G1A8;Q8IWE0;Q7LDD5;A8K161;Q9UQM7	D6R938	CAMK2D;CAMK2A	Calcium/calmodulin-dependent protein kinase type II subunit delta;Calcium/calmodulin-dependent protein kinase type II subunit alpha	2	2.5076e-05	96.734	5369000	9550000	10119000	21459000	26538000	21287000	8617300	4799500	7314200	9644500	27685000	10334000
AGCAVTSLLASELTK	1506.8	H9KV28;A0A140T8Z0;Q6URC4;A0A0G2JH68;O60610;A0RZB8;Q96IL1;B4DVR3;Q7KZJ7;H7C2W8	H9KV28	DIAPH1	Protein diaphanous homolog 1	2	1.9064e-05	88.187	0	0	0	7771100	8476300	10984000	0	0	0	0	0	0
AGDFLENHYR	1220.56	CON__Q2UVX4	CON__Q2UVX4			2	0.0039317	58.676	0	0	0	0	0	0	0	0	0	4682900	0	6232200
AGDGDGWVSLAELR	1444.69	Q96D15;M0QYB8;M0QZH0	Q96D15	RCN3	Reticulocalbin-3	2	0.0034218	51.927	3651700	0	0	0	0	0	4155300	3366000	4467100	0	0	0
AGDISCNADINPLK	1473.71	P17301	P17301	ITGA2	Integrin alpha-2	2	2.0667e-07	106.62	0	0	0	36601000	21906000	21785000	0	0	0	0	17629000	6701900
AGDLLEDSPK	1043.51	B2RDE8;A0A384NPW1;P51858;A8K8G0;B7Z958;B7Z525	B2RDE8	HDGF	Hepatoma-derived growth factor	2	0.0017376	74.165	0	0	0	9259600	14910000	10762000	0	0	0	0	0	0
AGDLSAGFFMEELNTYR	1919.87	Q8IW76;B7ZKK7;P19525;Q05CP4;Q6PK38;C9JZT2;F8WBH4	Q8IW76	EIF2AK2	Interferon-induced, double-stranded RNA-activated protein kinase	2	1.1083e-10	122.42	1474000	1815300	0	4169400	4653400	3212600	1259500	1067700	2116900	0	0	0
AGDMENAENILTVMR	1662.77	E5KNY5;P42704;B4DSR0;A0A0C4DG06;B8ZZ38;C9JCA9	E5KNY5	LRPPRC	Leucine-rich PPR motif-containing protein, mitochondrial	2	3.9856e-51	237.08	28700000	34989000	31838000	88253000	71131000	15126000	28129000	23069000	31373000	42939000	132050000	39581000
AGDNIPEEQPVASTPTTVSDGENK	2455.14	Q9Y320;B7Z4Y0	Q9Y320	TMX2	Thioredoxin-related transmembrane protein 2	2	1.4948e-06	66.022	5092000	4535800	4955600	17271000	14053000	12520000	4259900	0	4658200	0	9535900	3597600
AGDPVILYVNK	1187.65	E9PSI1;B7Z6C9;E9PQY7;E9PS99;E9PL78;E9PJM1;E9PMQ9;O15321;E9PJC4;A8K7U5	E9PSI1	TM9SF1	Transmembrane 9 superfamily member 1	2	0.00022367	87.476	0	0	0	12864000	0	9736400	0	0	0	4470700	12868000	4570000
AGDTLSGTCLLIANK	1519.79	Q86X55	Q86X55	CARM1	Histone-arginine methyltransferase CARM1	2	0.0024321	48.44	0	0	0	0	0	0	0	0	0	0	6715600	0
AGEAAELQDAEVESSAK	1703.79	Q6PK21;A0A0A0MRN5;Q05BV5;Q9NZT2	Q6PK21	OGFR	Opioid growth factor receptor	2	8.9108e-05	83.617	0	5981800	0	14004000	7841700	7769300	4656300	4199100	6416700	0	4953100	0
AGEAPTENPAPPTQQSSAE	1880.84	A0A024RAQ1;P16989;A0A024RAV4;Q96GD7	A0A024RAQ1	CSDA;YBX3	Y-box-binding protein 3	2	0.0011224	44.616	9873200	8525600	9019700	9926600	10470000	8103400	0	0	6090400	0	0	0
AGEARPGPTAESASGPSEDPSVNFLK	2570.22	Q13501;E7EMC7;E3WH17;B4E3V2;E9PFW8	Q13501	SQSTM1;SQSTM1-ALK	Sequestosome-1;Tyrosine-protein kinase receptor	2;3	2.0729e-110	171.16	112920000	144420000	153460000	309150000	293450000	256650000	104300000	0	108260000	57855000	117120000	57254000
AGEGTYALDSESCMEK	1733.71	B5MCF9;B2RDF2;O00541;B3KXD6	B5MCF9	PES1	Pescadillo homolog	2	8.1828e-06	93.011	0	0	0	18617000	17370000	16417000	0	0	0	4092800	7750800	2704400
AGEIITVLDDSDPNWWK	1957.94	B2RAY1;Q92783;B4DZT2;A6NMU3	B2RAY1	STAM	Signal transducing adapter molecule 1	2	4.3432e-06	93.011	0	3616100	4715600	12479000	14596000	15014000	5773100	0	5423400	4382300	10474000	3234700
AGEMELKPFNGEDYTCITFQPDLSK	2876.32	P11388	P11388	TOP2A	DNA topoisomerase 2-alpha	3	3.0457e-08	72.033	0	0	0	35382000	23323000	24589000	0	0	0	0	37917000	16787000
AGEQLAPFLPQLVPR	1634.91	J3KN16;Q5VYK3;B3KXF2	J3KN16	KIAA0368;ECM29	Proteasome-associated protein ECM29 homolog	2	4.7327e-06	94.801	2570400	2895300	0	7265800	9374100	7590500	1657100	0	2219400	2210200	0	0
AGEVINQPMMMAAR	1517.72	A0A384NYN5;A0A024QZN4;V9HWK2;P18206;B3KXA2;B4E3Q9;B4DKC9;B4DTM7	A0A384NYN5	VCL;HEL114	Vinculin	2	1.8759e-34	163.38	9170800	0	18597000	0	0	0	0	0	0	0	0	0
AGEVVPPAMYQFSQYVCQQTGLQIPQLPAPPK	3528.78	A0A140TA86;Q5XKP0;K7EIR2;A0A140TA84	A0A140TA86	QIL1;C19orf70	Protein QIL1	3;4	6.2423e-17	94.006	0	4659400	5529500	54997000	38414000	39786000	0	0	0	16661000	98120000	28907000
AGEYIFER	983.471	A0A024R6G4;Q02252;Q53H94;Q53FN8	A0A024R6G4	ALDH6A1	Methylmalonate-semialdehyde dehydrogenase [acylating], mitochondrial	2	0.0049973	61.999	0	0	0	0	0	0	0	0	0	5379000	0	0
AGFAALQLEYFFTAGPDEVR	2201.08	J3KQ32;Q9NTK5;Q53SQ6	J3KQ32	OLA1;PTD004	Obg-like ATPase 1	2	2.2109e-05	70.412	0	0	0	0	0	0	0	0	0	0	0	0
AGFAGDDAPR	975.441	A8K3K1;P68032;D2JYH4;P63267;P62736;B7Z6P1;P68133;Q13707;B3KW67;B3KUD3;Q7Z7J6;A6NL76;F8WB63;B8ZZJ2;C9JFL5;F6UVQ4;F6QUT6;B7Z6I1;F8WCH0;Q53G99;Q1KLZ0;P60709;B4E335;Q8WVW5;Q53GK6;Q53G76;B4DW52;A0A2R8Y793;E7EVS6;A0A2R8YGF8;G5E9R0;Q6S8J3;C9JUM1;C9JZR7;A5A3E0;P0CG38;C9JTX5;L0R5C4;P0CG39;P63261;B4E3A4;B4DVQ0;I3L3I0;I3L1U9;I3L4N8;I3L3R2;K7EM38;J3KT65;A1E282	Q53G99	ACTC1;ACTA2;ACTG2;ACTA1;PS1TP5BP1;ACTB;POTEE;POTEF;POTEI;POTEM;POTEJ;ACTG1	Actin, alpha cardiac muscle 1;Actin, gamma-enteric smooth muscle;Actin, aortic smooth muscle;Actin, alpha skeletal muscle;Actin, cytoplasmic 1;Actin, cytoplasmic 1, N-terminally processed;POTE ankyrin domain family member E;POTE ankyrin domain family member F;POTE ankyrin domain family member I;POTE ankyrin domain family member J;Actin, cytoplasmic 2;Actin, cytoplasmic 2, N-terminally processed	2	6.7664e-09	174.16	479510000	467100000	59223000	30798000	66084000	0	489190000	201360000	233050000	27893000	0	0
AGFAGDQIPK	1002.51	A0A384NQ21;P61163;B4DM97;R4GMT0;A0A1B0GVS3;P42025	A0A384NQ21	ACTR1A;ACTR1B	Alpha-centractin;Beta-centractin	2	0.0010113	88.136	17667000	19138000	21963000	33236000	38842000	39018000	20105000	15143000	23578000	11526000	0	12828000
AGFFGTVVEYGAER	1501.72	Q9NVH1;B4DPK2;B4DGD5	Q9NVH1	DNAJC11	DnaJ homolog subfamily C member 11	2	0.0062483	61.344	0	0	0	0	0	0	0	0	0	0	11519000	0
AGFIQDTSLILYEEVKPNLTER	2535.32	B7Z855;B7ZAX6;Q93009;B7Z7T5;H3BND8;Q6U8A4	B7Z855	USP7	Ubiquitin carboxyl-terminal hydrolase;Ubiquitin carboxyl-terminal hydrolase 7	3	3.2944e-06	64.265	4256100	0	4944800	6634100	7668800	8253800	0	0	4589600	0	5778400	3284000
AGFLAFTQLPK	1191.67	O75165;A0A3B3IRM0;Q8N7A5	O75165	DNAJC13	DnaJ homolog subfamily C member 13	2	0.051844	46.158	0	3776600	0	0	0	0	0	0	0	0	0	0
AGFLDLKDFLPK	1362.75	Q9Y490;A0A1S5UZ07	Q9Y490	TLN1	Talin-1	3	0.010051	28.624	0	6165100	5553700	0	0	0	0	0	0	0	0	0
AGFVPVYLR	1020.58	Q9H0A0;A0A087WV29	Q9H0A0	NAT10	N-acetyltransferase 10	2	0.0017775	81.635	0	5127300	5257200	0	0	7906500	1992500	0	3373800	5894100	16204000	0
AGGAAVVITEPEHTK	1478.77	A0A024RAC5;Q9P258;A5PLK7	A0A024RAC5	RCC2	Protein RCC2	2;3	0.0014834	48.44	0	0	0	0	3024500	3091000	0	0	11185000	0	0	14035000
AGGADAVQTVTGGLR	1371.71	A8K9B9;A0A024R9N6;Q9H223	A8K9B9	EHD4	EH domain-containing protein 4	2	6.4827e-07	106.16	4649400	4992000	6051900	0	33922000	23281000	0	3921100	7620400	0	0	0
AGGAGVPAFYTPTGYGTLVQEGGSPIK	2594.3	A0A024R040;P55809;Q6IAV5;A1E286	A0A024R040	OXCT1;OXCT	Succinyl-CoA:3-ketoacid-coenzyme A transferase;Succinyl-CoA:3-ketoacid coenzyme A transferase 1, mitochondrial	2	0.010541	44.294	0	0	0	10415000	0	0	0	0	0	0	9534000	0
AGGEAGVTLGQPHLSR	1548.8	P41091;Q2VIR3	P41091	EIF2S3;EIF2S3L	Eukaryotic translation initiation factor 2 subunit 3;Putative eukaryotic translation initiation factor 2 subunit 3-like protein	2	9.6803e-87	256.52	41127000	61779000	56624000	79084000	111530000	96122000	38283000	31174000	52621000	15850000	32264000	15598000
AGGEELDEGVAK	1173.55	A0A0F7NGI8;Q32MZ4	A0A0F7NGI8	LRRFIP1	Leucine-rich repeat flightless-interacting protein 1	2	0.017249	51.276	0	0	0	4776000	6785700	5259700	0	0	4802700	0	0	0
AGGFASALER	977.493	A0A0S2Z5D2;Q53G62;A0A0S2Z563;A0A0S2Z5H0;Q9Y2Q9;H7C5V3;E5RFT8	A0A0S2Z5D2	MRPS28	28S ribosomal protein S28, mitochondrial	2	0.0070061	64.841	9224500	10095000	9105900	13868000	13354000	0	8885000	7285700	7853000	7931900	16641000	7708700
AGGGAGDPGLGAAAAPAPETR	1762.86	Q13637;B2R5I8	Q13637	RAB32	Ras-related protein Rab-32	2	0.051966	19.578	0	0	0	0	0	0	0	0	0	0	0	3436400
AGGGGGGDYGLVTAGCGFGK	1743.79	Q8NI37	Q8NI37	PPTC7	Protein phosphatase PTC7 homolog	2	0.021098	24.935	0	0	0	0	0	0	0	0	0	0	3848700	0
AGGGPTLQCPPPSSPEK	1665.8	Q96N66;B4DDH8	Q96N66	MBOAT7	Lysophospholipid acyltransferase 7	2	1.5376e-35	173.19	0	5273200	0	48824000	35478000	28241000	0	0	0	19026000	89904000	34373000
AGGIETIANEFSDR	1478.7	A0A024RDQ0;A0A024RDS1;Q92598;R4GN69	A0A024RDQ0	HSPH1	Heat shock protein 105 kDa	2	1.0016e-13	133.81	0	0	25750000	34531000	35901000	30589000	0	14433000	0	0	0	0
AGGIETIANEYSDR	1494.7	B4DH02;P34932;Q59GF8;V9HW33;A0A087WYC1;O14992;A0A087WTS8	B4DH02	HSPA4;HEL-S-5a;HS24/p52	Heat shock 70 kDa protein 4	2	6.7274e-24	155.15	15494000	14619000	28347000	36162000	42599000	31768000	10294000	5235700	9412400	6828300	14060000	8035600
AGGPATPLSPTR	1123.6	A0A384NPH0;Q03252	A0A384NPH0	LMNB2	Lamin-B2	2	1.5455e-10	127.76	58498000	0	64024000	0	0	0	0	30873000	0	0	0	0
AGGPTTPLSPTR	1153.61	P20700;E9PBF6;A0A0D9SFE5;Q6DC98;A0A0D9SFY5	P20700	LMNB1	Lamin-B1	2	2.016e-05	97.565	68113000	69889000	92041000	126290000	0	0	0	0	0	0	0	0
AGGSFDLR	821.403	A0A024R8T9;O43760;K7ELD9;K7ENG9;K7ELS8	A0A024R8T9	SYNGR2	Synaptogyrin;Synaptogyrin-2	2	0.065189	40.067	0	0	0	0	0	0	0	0	0	0	0	0
AGGVFTPGAAFSK	1208.62	A0A384NPM7;Q8NBX0	A0A384NPM7	SCCPDH	Saccharopine dehydrogenase-like oxidoreductase	2	1.2572e-12	131.09	0	0	18772000	38542000	33590000	34950000	0	0	0	0	58184000	0
AGHFDKEIVPVLVSTR	1766.97	A8K4W5;Q59GW6;Q9BWD1	A8K4W5	ACAT2	Acetyl-CoA acetyltransferase, cytosolic	3;4	0.00059959	54.281	16328000	0	14724000	0	0	0	0	4495300	0	0	0	0
AGIATHFVDSEK	1273.63	A0A140VJL0;Q6NVY1;H7C400	A0A140VJL0	HIBCH	3-hydroxyisobutyryl-CoA hydrolase, mitochondrial	2	0.0051512	46.819	0	0	2999300	0	0	0	0	0	0	0	0	0
AGIEGPLLASDVGR	1353.73	H7C1M2;P18583	P18583	SON	Protein SON	2	0.00024237	82.171	0	11139000	0	13494000	0	14730000	7531000	0	8132400	6536700	18476000	6273900
AGIIQDTWHK	1167.6	A7BI36;Q9P2E9;A1A5C4;A0A087WVV2;F8W7S5	A7BI36	RRBP1	Ribosome-binding protein 1	2	0.018842	53.968	0	0	0	0	0	0	0	0	0	0	0	0
AGIISTVEVLK	1128.68	E9PLK3;B7Z899;P55786;B7Z4B2;B3KU93;B7Z1H4;B7Z1V9	E9PLK3	NPEPPS	Puromycin-sensitive aminopeptidase	2	0.002732	56.258	6845600	0	10522000	0	18411000	0	0	3429100	0	0	0	0
AGILFEDIFDVK	1365.72	C9JLU1;P52434	C9JLU1	POLR2H	DNA-directed RNA polymerases I, II, and III subunit RPABC3	2	4.7852e-05	91.584	5566900	3798300	6650700	5092400	9646400	8113200	6421900	3858700	6643700	0	4981300	3732500
AGILFEDIFDVKDIDPEGK	2120.07	C9JLU1;P52434	C9JLU1	POLR2H	DNA-directed RNA polymerases I, II, and III subunit RPABC3	2	0.0017731	64.65	0	0	0	6276300	0	3283800	0	0	0	0	0	0
AGILTTLNAR	1028.6	B2RBA6;A0A0S2Z4A5;P33993;C6EMX8;B4DDF5;B3KUD7;Q9H4N9	B2RBA6	MCM7	DNA helicase;DNA replication licensing factor MCM7	2	0.0018327	72.485	4918100	8121900	8959900	0	0	0	4249300	4695400	5551900	0	0	0
AGINQNMDAVTEELQAK	1830.88	H3BPE1;H3BQK9	H3BPE1	MACF1		2	2.491e-07	105.17	0	0	0	8076400	10593000	8584900	0	0	0	0	0	0
AGIPVYAWK	1003.55	A0A384MTQ3;P23526	A0A384MTQ3	AHCY	Adenosylhomocysteinase	2	0.0041033	54.549	15377000	7834000	16852000	21916000	28033000	17002000	7461800	0	0	6541300	0	8116400
AGIQQVYTR	1034.55	A0A0C4DGX4;A0A090N7U0;Q13616;B4DLA3	A0A0C4DGX4	CUL1	Cullin-1	2	0.024916	57.96	0	0	0	0	6093300	0	0	0	0	0	0	0
AGISFIIK	847.517	X5D2J9;X5D939;X5DNP5;B4DH52;X5DR09;P78347;Q499G6;A8K9W7;A0A1W6S962;X5D7Q9;A0A0A0VEB4	X5D2J9	GTF2I;GTF2I-RARA	General transcription factor II-I	2	0.0080958	51.335	0	0	0	0	0	7292800	0	0	0	0	0	0
AGITTIEAVK	1001.58	A0A087WWU8;A0A0S2Z4G4;Q5HYB6;B2RDE1;A0A0S2Z4I4;A0A0S2Z4G8;B4DWT5;Q5VU61;D6R904;Q8NAG3;D6RFM2	A0A087WWU8	TPM3;DKFZp686J1372		1;2	9.4969e-18	149.94	125520000	71972000	120870000	183290000	126410000	133250000	74027000	52274000	40793000	31257000	52809000	23896000
AGITTIEAVKR	1157.68	A0A087WWU8;A0A0S2Z4G4;Q5HYB6;B2RDE1;A0A0S2Z4I4;A0A0S2Z4G8;B4DWT5;Q5VU61;D6R904;Q8NAG3;D6RFM2	A0A087WWU8	TPM3;DKFZp686J1372		2	6.5504e-09	136.21	52797000	0	62912000	0	52576000	0	25955000	18817000	19237000	0	0	0
AGKEPGLQIWR	1253.69	A0A0A0MS51;B7Z9A0;B7Z6N2;A0A0A0MT01;A0A384MEF1;P06396;B7Z4U6;A0A0U1RQL8;V9H1C1;CON__Q3SX14	A0A0A0MS51	GSN	Gelsolin	3	6.5819e-09	104.82	0	0	0	31377000	31085000	22352000	0	0	0	8640100	0	9852500
AGKFPSLLTHNENMVAK	1855.96	P62906;Q1JQ76;A0A024RCW3	P62906	RPL10A	60S ribosomal protein L10a;Ribosomal protein	3;4	4.668e-07	79.317	54098000	114000000	94217000	25673000	89152000	37081000	21573000	20057000	37112000	0	8102100	18434000
AGKPGLPAPDELVYQVPQSTQEVSGAGR	2850.45	B7Z7Y3;Q96PD2	B7Z7Y3	DCBLD2	Discoidin, CUB and LCCL domain-containing protein 2	3	0.076641	16.276	0	0	0	0	0	0	0	0	0	0	0	0
AGKPVICATQMLESMIK	1862.97	A0A024R5Z9;B4DRT3;H3BTN5;Q504U3;H3BR70;V9HWB8;P14618;B4DNK4;Q8WUW7	V9HWB8	PKM2;PKM;HEL-S-30	Pyruvate kinase;Pyruvate kinase PKM	2;3	2.3052e-39	173.25	20209000	31973000	36062000	308030000	296220000	244020000	15114000	0	10699000	46070000	171750000	145260000
AGLAMPGPPLGPVLGQR	1629.9	Q53G19;Q9Y3B7;E9PQB6	Q53G19	MRPL11	39S ribosomal protein L11, mitochondrial	2	2.0872e-05	81.017	8083400	10457000	10538000	14985000	18651000	13542000	6938300	0	7398500	7353900	22373000	0
AGLAPLEVR	924.539	O75369;A0A024R321;Q68CT4;E7EN95	O75369	FLNB;DKFZp686A1668	Filamin-B	2	0.00027011	117.4	51256000	25440000	52805000	75941000	85133000	81111000	22689000	0	23064000	12616000	23851000	13455000
AGLELLSDQGYR	1320.67	Q9NPD3;E9PPI9	Q9NPD3	EXOSC4	Exosome complex component RRP41	2	7.0365e-06	107.15	5472000	5993800	8687000	10458000	13665000	11049000	5385800	0	5312500	4154000	9279600	2863600
AGLEPFFDFIVSINGSR	1867.95	B4DEI4;Q9H8Y8	B4DEI4	GORASP2	Golgi reassembly-stacking protein 2	2	3.4106e-06	110.07	6346900	8341500	10024000	22586000	13554000	11125000	7648200	3776100	7793000	0	0	0
AGLESGAEPGDGDSDTTK	1705.73	O60832	O60832	DKC1	H/ACA ribonucleoprotein complex subunit 4	2	9.6859e-11	113.77	4810700	5692300	6663000	11819000	12933000	9830100	4384200	0	4213900	0	0	0
AGLGHPAAFGR	1052.55	B1AKK2;O94760	B1AKK2	DDAH1	N(G),N(G)-dimethylarginine dimethylaminohydrolase 1	2	0.0011987	65.246	13026000	0	0	0	0	14974000	0	0	0	0	0	0
AGLGSGLSLSGLVHPELSR	1849.01	P49748;B3KPA6;Q53HR2;B4DEA8;B3KPX1;G3V1M7	P49748	ACADVL	Very long-chain specific acyl-CoA dehydrogenase, mitochondrial	2;3	1.9266e-06	81.606	13712000	29829000	24163000	45976000	46927000	45341000	17148000	14744000	19259000	26424000	82265000	30440000
AGLIDWNMFVK	1292.66	K7EQ71;K7EKI8;O60437	K7EQ71	PPL	Periplakin	2	0.013014	38.293	0	0	0	2834700	2371500	0	0	0	0	0	0	0
AGLLEPEVFHLNPAK	1633.88	A0A1B0GTB8;A0A1B0GWC0;A0A140VK13;A0A1B0GVF3;P23786;A0A1B0GV75;Q53G79	A0A1B0GTB8	CPT2	Carnitine O-palmitoyltransferase 2, mitochondrial	3	0.00014522	50.843	3703800	5280000	6513500	8207000	8831800	9462400	5503100	0	5681400	5432700	10979000	0
AGLLHNILPSQSTDLHHSVGTELLSLVYK	3141.68	P78527	P78527	PRKDC	DNA-dependent protein kinase catalytic subunit	4	0.0036303	32.708	0	12041000	16607000	0	0	0	0	0	10169000	0	0	11993000
AGLLQPPVR	949.571	Q8IX12;A0A0C4DGG8;F5H2E6;F5H1H2;F5H3E1	Q8IX12	CCAR1	Cell division cycle and apoptosis regulator protein 1	2	0.01145	63.148	0	0	0	0	0	0	0	0	0	0	0	0
AGLLVLAVLSDGAGDHIR	1775.99	Q8TEX9;B3KQ33;H0YN14;Q59FI4;D3DS63;B3KTB3;B3KT38;B3KPS9;B3KPY9;Q6I9Y8;B3KSQ4	Q8TEX9	IPO4	Importin-4	3	0.0075847	34.094	3035700	0	1986600	0	0	0	2562400	2475700	2660000	0	0	3352600
AGLNCSTENMPIK	1420.67	Q53XC0;P05198;G3V4T5;H0YJS4	Q53XC0	EIF2S1	Eukaryotic translation initiation factor 2 subunit 1	2	9.6657e-18	140.45	0	5800600	0	46076000	31528000	29027000	0	0	0	5320300	20145000	9265400
AGLNEMVEYITHSR	1618.78	B4DSD7;E9PFR3;A0A024RD11;Q14738;Q59EF0;H0Y8C4	B4DSD7	PPP2R5D	Serine/threonine-protein phosphatase 2A 56 kDa regulatory subunit delta isoform	3	0.0078457	47.201	0	0	0	0	5851800	0	0	0	0	0	3782500	0
AGLNGLQLAVLAR	1294.77	Q96S55;B3KT25	Q96S55	WRNIP1	ATPase WRNIP1	2	0.084331	37.344	0	0	2597600	0	0	0	0	0	0	0	0	0
AGLNSLEAVK	1000.56	B4DVY2;V9HW56;P67936;A0A2R8Y5V9;A0A2R8YGX3;B4DTB1	B4DVY2	HEL-S-108;TPM4	Tropomyosin alpha-4 chain	1;2	9.3901e-09	180.67	97955000	59407000	105040000	116220000	83749000	85073000	50151000	39779000	39540000	18868000	16935000	12727000
AGLNSLEAVKR	1156.66	B4DVY2;V9HW56;P67936;A0A2R8Y5V9;A0A2R8YGX3;B4DTB1	B4DVY2	HEL-S-108;TPM4	Tropomyosin alpha-4 chain	2	0.00068033	90.15	0	14958000	0	0	0	0	9404400	0	0	0	0	0
AGLPCQDLEFVQFHPTGIYGAGCLITEGCR	3326.58	A0A024QZ30;P31040;D6RFM5;Q0QF12;B3KT34;A0A087X1I3;B4DYN5	A0A024QZ30	SDHA	Succinate dehydrogenase [ubiquinone] flavoprotein subunit, mitochondrial	3;4	1.4624e-117	207.13	0	0	0	36403000	15123000	13442000	0	0	0	0	170420000	71462000
AGLQEGDQVLAVNDVDFQDIEHSK	2626.25	Q5EBL8	Q5EBL8	PDZD11	PDZ domain-containing protein 11	3	7.5344e-06	59.324	14175000	11578000	0	0	20013000	17258000	9266000	0	0	0	0	0
AGLQFPVGR	943.524	Q08AJ9;A0A024R017;Q93077;Q7L7L0;P04908;A0A3B3IS11;A3KPC7;A0A024RAS2;B2R5B3;A4FTV9;A0A0U1RR32;A0A0U1RRH7;Q99878;Q96KK5;Q9BTM1;P20671;P0C0S8;B2R5B6;Q71UI9;P0C0S5;C9J0D1;P16104;Q96QV6;Q16777;Q6FI13;Q8IUE6	Q16777	HIST1H2AB;HIST1H2AC;HIST3H2A;HIST1H2AH;H2AFJ;HIST1H2AK;HIST1H2AJ;HIST1H2AD;HIST1H2AG;H2AFV;H2AFZ;H2AFX;HIST1H2AA;HIST2H2AC;HIST2H2AA3;HIST2H2AB	Histone H2A;Histone H2A type 1-C;Histone H2A type 3;Histone H2A type 1-B/E;Histone H2A type 1-J;Histone H2A type 1-H;Histone H2A.J;Histone H2A type 1-D;Histone H2A type 1;Histone H2A.V;Histone H2A.Z;Histone H2AX;Histone H2A type 1-A;Histone H2A type 2-C;Histone H2A type 2-A;Histone H2A type 2-B	2	3.3758e-06	177.65	2666300000	4807400000	4476100000	7645000000	6632200000	6547800000	3185300000	2576700000	5239800000	6107700000	12695000000	7733000000
AGLQVYNK	891.481	E9PNW4;A0A2U3TZL5;Q6FHM9;P13987	E9PNW4	CD59	CD59 glycoprotein	2	5.4566e-05	151.14	16376000	28162000	0	0	0	0	25752000	20334000	31112000	0	0	11329000
AGLRPGDVILAIGEQMVQNAEDVYEAVR	3012.53	A0A0C4DG44;A0A384MDW9;O43464;A8K7G2	A0A0C4DG44	HTRA2	Serine protease HTRA2, mitochondrial	3	5.5797e-07	53.679	0	5405300	9466700	0	0	0	5289900	0	3901000	0	0	0
AGLSAGYVDAGAEPGR	1489.72	A0A0C4DGT4;B7ZM32;Q643R3	A0A0C4DGT4	LPCAT4	Lysophospholipid acyltransferase LPCAT4	2	0.003059	51.841	0	0	0	4320800	4435000	3038200	0	0	0	0	0	0
AGLSDLELR	972.524	A0A024RCZ1;Q8NC56;A0A220T1R7;D6RBV0	A0A024RCZ1	LEMD2	LEM domain-containing protein 2	2	0.0029001	59.245	0	0	0	4116400	5880000	5366600	0	2965900	3511300	0	3971000	0
AGLSQSLFER	1106.57	A0A024R7L5;A0A024R7L8;Q92900	A0A024R7L5	UPF1	Regulator of nonsense transcripts 1	2	0.0025505	65.224	0	0	0	0	0	0	0	0	6387100	0	0	0
AGLSVLLK	799.517	A0A1W2PQN1;A0A1W2PP57;A0A1W2PPC3;A0A1W2PPS0;A0A1W2PPR6;A0A1W2PNP0;Q969N2;H7C2Y2;A0A1W2PRZ8;A0A1W2PR92;A0A1W2PRH2;A0A1W2PQ29;A0A1W2PPI8;A0A1W2PRV7;A0A1W2PRG1;A0A1W2PNW9	A0A1W2PQN1	PIGT	GPI transamidase component PIG-T	2	0.0044026	65.252	0	3289000	2089700	0	3472500	3759700	0	0	2004800	0	7486800	2566100
AGLTDLQR	872.472	X6RA56;A0A0A0MRV8;Q8NB28;X6RLR1;O75935	X6RA56	DCTN3	Dynactin subunit 3	2	0.011123	46.426	0	0	0	0	0	0	2694400	0	0	0	0	0
AGLTEPVLIR	1067.63	Q8TDD1	Q8TDD1	DDX54	ATP-dependent RNA helicase DDX54	2	0.00272	64.42	0	0	0	0	0	0	0	0	0	3019000	10267000	4251700
AGLVDDFEK	992.481	O75947;F5H608;A0PJH2	O75947	ATP5H	ATP synthase subunit d, mitochondrial	1;2	0.0016628	102.51	16209000	14629000	20866000	37132000	23931000	29314000	18452000	20985000	12790000	18295000	44401000	19864000
AGLVDDFEKK	1120.58	O75947;F5H608;A0PJH2	O75947	ATP5H	ATP synthase subunit d, mitochondrial	2	0.086116	36.447	0	0	0	11773000	0	0	0	0	0	0	0	0
AGLVELLLR	982.618	A0A024R732;Q13425;A0A140TA73	A0A024R732	SNTB2	Beta-2-syntrophin	2	0.0018905	74.127	2037500	2628800	2751600	6338000	6049900	4212500	2057400	0	2177500	938690	1772600	0
AGLVGPEFHEK	1182.6	Q15149;D3DWL0;H0YDN1	Q15149	PLEC;PLEC1	Plectin	2	0.00018684	89.886	0	21021000	19548000	49326000	45811000	34466000	13862000	7132500	11400000	0	28447000	13622000
AGLYGLPR	845.476	P49327;A0A0U1RQF0;A0A0U1RRG3	P49327	FASN	Fatty acid synthase;[Acyl-carrier-protein] S-acetyltransferase;[Acyl-carrier-protein] S-malonyltransferase;3-oxoacyl-[acyl-carrier-protein] synthase;3-oxoacyl-[acyl-carrier-protein] reductase;3-hydroxyacyl-[acyl-carrier-protein] dehydratase;Enoyl-[acyl-carrier-protein] reductase;Oleoyl-[acyl-carrier-protein] hydrolase	2	0.0039321	68.485	25163000	0	0	49758000	0	0	0	0	0	0	0	0
AGMAAVASPTGNCDLER	1705.78	A0A024R8D2;Q6P1M0;B3KNH1;B3KQE8;Q9BTA1	A0A024R8D2	SLC27A4	Long-chain fatty acid transport protein 4	2	3.503e-05	77.64	0	0	0	9857900	9431900	6380100	0	0	0	3751300	12512000	5911700
AGMQTPFLIVDR	1346.7	CON__Q28107	CON__Q28107			2	0.030437	59.426	0	0	0	0	0	0	0	0	0	0	15557000	0
AGMSAEQAQGLLEK	1431.7	Q6FII1;Q9Y2Q3;Q2NLC8;E9PFN5	Q6FII1	LOC51064;GSTK1	Glutathione S-transferase kappa 1	2	2.5365e-13	125.72	24805000	18270000	26887000	0	48734000	43531000	15078000	24344000	12114000	0	0	22965000
AGMVNAWTPSSNDDNPWIQVNLLR	2697.3	A0A024RC55;B4E396;Q08431;A0A024RC59;X6R3G6;H0YKS8	A0A024RC55	MFGE8	Lactadherin;Lactadherin short form;Medin	2	0.00049765	39.509	0	0	0	0	0	0	0	0	0	0	0	0
AGNAIHAILLYR	1310.75	B2RAQ8;A0A024R5F4;P50416;H3BMD2	B2RAQ8	CPT1A	Carnitine O-palmitoyltransferase 1, liver isoform	3	0.0011345	45.077	0	0	0	0	0	0	0	0	0	0	0	5018200
AGNEKEEGETADTVGCCSLR	2155.94	P11387;B9EG90	P11387	TOP1	DNA topoisomerase 1	3	0.00012982	43.12	0	0	0	0	0	0	0	0	0	0	11155000	5883000
AGNELLESSAGDDASSLR	1790.83	H3BPE1;H3BQK9	H3BPE1	MACF1		2	5.2845e-08	107.37	3688500	6915800	4697000	12517000	17359000	12983000	9032900	0	5410900	0	0	0
AGNFYVPAEPK	1191.59	P18124;A0A024R814;A8MUD9;C9JIJ5;C9JZ88	P18124	RPL7	60S ribosomal protein L7	2	0.00031699	81.525	0	49800000	47811000	158500000	216080000	160240000	0	28063000	0	52495000	76006000	41021000
AGNGQWASVIR	1157.59	Q15393;A8K6V3;B3KQH1;B3KM77	Q15393	SF3B3	Splicing factor 3B subunit 3	2	2.4577e-06	112.01	14296000	0	18695000	30374000	0	29564000	0	0	0	0	20798000	0
AGNILFTLDGDIK	1375.73	Q9H2G2;B4DZC9	Q9H2G2	SLK	STE20-like serine/threonine-protein kinase	2	0.013458	50.284	0	0	0	0	0	0	0	0	0	0	0	0
AGNLGGGVVTIER	1241.67	Q7Z4W8;P35268;K7ERI7;K7EP65;K7EKS7;K7ELC4;K7EMH1;K7EJT5	Q7Z4W8	RPL22	60S ribosomal protein L22	2	2.647e-17	147.3	90828000	134470000	150000000	269560000	295470000	252360000	83259000	75688000	117860000	46971000	72836000	29687000
AGNLTNAYVYEVGPGPGGITR	2105.05	E5KTM5;Q8WVM0;A8K0B9	E5KTM5	TFB1M	Dimethyladenosine transferase 1, mitochondrial	2	0.00093434	57.136	0	0	0	0	3311000	0	0	0	0	0	5888400	2733400
AGNNMLLVGVHGPR	1433.76	P21333;Q8TES4;Q6NXF2;Q96C61;B4E2F9;Q86TQ3;Q60FE6;Q60FE5;A6NDY9;A0A087WWY3	Q60FE6	FLNA;FLJ00119	Filamin-A	2;3	5.8397e-07	85.066	46436000	50064000	62839000	138650000	174630000	117170000	38681000	24568000	52338000	24088000	26570000	26080000
AGNVLMTLEGDIR	1387.71	O94804	O94804	STK10	Serine/threonine-protein kinase 10	2	0.0018389	51.927	0	0	0	0	0	0	0	1919100	0	0	0	0
AGPESDAQYQFTGIK	1610.76	Q96IX5	Q96IX5	USMG5	Up-regulated during skeletal muscle growth protein 5	2	1.5332e-61	244.44	14265000	24953000	25338000	39945000	45297000	44650000	14386000	12216000	16160000	32007000	85044000	35256000
AGPESDAQYQFTGIKK	1738.85	Q96IX5	Q96IX5	USMG5	Up-regulated during skeletal muscle growth protein 5	3	4.5574e-05	57.288	0	0	0	0	0	0	0	5376300	0	0	0	12607000
AGPGSEELTVTNAR	1400.69	A0A1U9X7Y0;A0A024RCS7;Q9BW19;B4DMA8;B4E063	A0A1U9X7Y0	KIFC1	Kinesin-like protein;Kinesin-like protein KIFC1	2	0.00072519	69.672	4129800	0	4662700	7860300	13132000	12057000	4157600	0	5757000	5202900	16020000	6338700
AGPGSSPLFSLLPGYR	1617.85	A0A024R0Q0;Q9H0W8	A0A024R0Q0	FLJ12886;SMG9	Protein SMG9	2	0.0026244	54.776	0	0	0	0	0	4543800	0	0	0	0	4099200	0
AGPGTLSVTIEGPSK	1412.75	O75369;A0A024R321;Q68CT4;E7EN95	O75369	FLNB;DKFZp686A1668	Filamin-B	2	9.307e-26	168.85	73148000	37083000	80102000	128740000	124590000	0	31468000	26319000	30791000	15873000	37602000	20818000
AGPILELEQWIDK	1510.8	B2R6J3;Q96EY8;B4DHP4;F5H4Z7;S4R3P5	B2R6J3	MMAB	Cob(I)yrinic acid a,c-diamide adenosyltransferase, mitochondrial	2	0.01862	58.37	0	0	0	0	0	0	0	0	0	0	0	0
AGPIWDLR	926.497	B2R8Z8;O60506;Q05CK9;Q59GL1;B7Z645;O43390;Q0VGD6;B4DMB1;Q6MZS5;B2R7W4;B4DT28	O43390	SYNCRIP;HNRNPR;HNRPR;DKFZp686A13234	Heterogeneous nuclear ribonucleoprotein Q;Heterogeneous nuclear ribonucleoprotein R	2	0.00076544	120.49	35489000	54361000	55401000	142230000	148200000	117950000	32991000	29379000	53829000	26997000	88120000	34761000
AGPNASIISLK	1069.61	Q9H0A0	Q9H0A0	NAT10	N-acetyltransferase 10	2	0.001251	66.056	6394700	8626000	0	13281000	14676000	11659000	5747400	0	7469500	0	0	0
AGPPVPASHIAPAPVQPPMIR	2102.15	A0A0S2Q0B1;O14497;H0Y488;A0A1B0GTU5;Q8NC65;Q4LE49;H0YEW5	A0A0S2Q0B1	ARID1A;ARID1A variant protein	AT-rich interactive domain-containing protein 1A	3	0.0065346	32.981	0	0	0	0	0	9558600	0	0	0	0	8207700	0
AGPSAQEPGSQTPLK	1466.74	O60271;A0A087X2D8;B4DS36;Q5JB53;Q7Z5Q8;Q719J0	O60271	SPAG9;HLC4	C-Jun-amino-terminal kinase-interacting protein 4	2	3.1012e-14	136.48	0	0	0	6733300	10384000	7502200	0	0	4299600	0	0	0
AGPVAVQVK	867.518	A0A3B3IS06;J3KQ96;E7ETY2;Q13428;B4DRA2;H0Y8Y7;Q59FZ2;B4DLB1	A0A3B3IS06	TCOF1	Treacle protein	2	0.032605	53.679	0	0	0	0	14585000	0	0	0	0	0	0	0
AGQAGLPCDYTANSK	1538.7	P07199	P07199	CENPB	Major centromere autoantigen B	2	3.1623e-09	115.29	0	0	0	8683400	6301500	4704400	0	0	0	0	14763000	7573400
AGQAVDDFIEK	1191.58	P52209;B4E2U0;K7EMN2;K7EM49;K7EPF6	P52209	PGD	6-phosphogluconate dehydrogenase, decarboxylating	2	0.00032693	81.338	9598500	0	0	19214000	29997000	18571000	6879400	0	0	0	0	0
AGQCVIGLQMGTNK	1462.73	B2RWM5;Q6FHE4;B4DUT8;Q99439;B4DDF4;B4DHU5;B4DN57;A0A087X271;A0A087X1X5;H3BVI6	B2RWM5	CNN2	Calponin;Calponin-2	2	1.7589e-09	117.09	0	0	0	22082000	0	15128000	0	0	0	0	0	0
AGQGNVGLALLWSEK	1541.82	Q5T440;B4E1G9	Q5T440	IBA57	Putative transferase CAF17, mitochondrial	2	0.054793	22.474	0	0	0	4583400	0	0	0	0	0	0	0	0
AGQGTSAPPEASPTAAPESSTSFPPAPTSGMSHPPPAAR	3698.73	A8K1J3;A0A024R7G8;P54725;K7ENJ0;K7ELW1	A8K1J3	RAD23A	UV excision repair protein RAD23 homolog A	3	0.09305	3.7756	0	0	0	0	5282300	0	0	0	0	0	0	0
AGQMVTVWAAGAGVAHSPPSTLVWK	2520.29	A0A384NPH0;A0A0A7M1X5;Q03252	A0A384NPH0	LMNB2	Lamin-B2	2;3	5.3977e-32	108.64	27350000	29551000	39112000	71174000	55315000	51518000	24055000	12133000	22429000	6336000	18460000	9851500
AGQPLQLLDASWYLPK	1798.96	A0A140VJX3;P25325;Q2VEU1;B1AH49;Q59HD5;Q2VEU0	A0A140VJX3	MPST	3-mercaptopyruvate sulfurtransferase;Sulfurtransferase	2	3.202e-05	81.676	0	0	7823200	21115000	15299000	14361000	0	0	0	9222300	24586000	12724000
AGQSAAGAAPGGGVDTR	1441.69	P21333	P21333	FLNA	Filamin-A	2	0.013635	44.511	0	0	0	0	0	0	0	0	0	0	0	0
AGQSVIGLQMGTNK	1402.72	Q15417;E9PDU6	Q15417	CNN3	Calponin-3;Calponin	2	3.3869e-34	206.97	48945000	23908000	35528000	86278000	65024000	68739000	0	12096000	0	0	0	0
AGQTQPNPGILPIQPALTPR	2068.14	Q9BUD9;E9PG46;D6W5G0;B7ZLC4;Q2M2I8	Q9BUD9	AAK1	AP2-associated protein kinase 1	2	0.00013734	70.622	0	2518000	0	0	5525200	4196600	2208700	0	0	0	0	0
AGQTTYSGVIDCFR	1560.72	Q53GR7;Q9UJS0;B7Z2E2;B3KMV8;O75746	Q53GR7	SLC25A13;SLC25A12	Calcium-binding mitochondrial carrier protein Aralar2;Calcium-binding mitochondrial carrier protein Aralar1	2	6.5871e-07	98.353	0	0	0	0	8067900	0	0	0	0	6446200	23229000	0
AGQTTYSGVIDCFRK	1688.82	Q53GR7;Q9UJS0;B7Z2E2;B3KMV8;O75746	Q53GR7	SLC25A13;SLC25A12	Calcium-binding mitochondrial carrier protein Aralar2;Calcium-binding mitochondrial carrier protein Aralar1	2	0.068884	56.094	0	0	0	0	0	0	0	0	0	0	4114100	0
AGQTVTIWAANAGVTASPPTDLIWK	2567.34	P20700;B4DZT3	P20700	LMNB1	Lamin-B1	2;3	6.1538e-17	130.29	12616000	23548000	18872000	42065000	19549000	13877000	17697000	5664500	18317000	0	13784000	0
AGQVFLEELGNHK	1440.74	A0A024R1T5;P09543	A0A024R1T5	CNP	2,3-cyclic-nucleotide 3-phosphodiesterase	3	1.3274e-08	85.672	0	0	0	41852000	29018000	30807000	0	0	0	9463100	18082000	0
AGQVVTIWAAGAGATHSPPTDLVWK	2532.31	A0A384MQX1;P02545;A0A0C4DGC5;W8QEH3	A0A384MQX1	LMNA	Prelamin-A/C;Lamin-A/C	2;3;4	1.0018e-138	241.87	265390000	328290000	367820000	573030000	542530000	504020000	241730000	148890000	282940000	78317000	189800000	103290000
AGRLPACVVDCGTGYTK	1797.88	A0A024RAI1;P61158;F8WEW2;F8WE84	A0A024RAI1	ACTR3	Actin-related protein 3	2	0.00016202	87.001	0	0	0	10055000	0	0	0	0	0	0	0	0
AGSALPGFANSPAGSTSVVLVPPAHGTLVPDGNK	3184.65	O15027;A0A3F2YNX0;A0A3F2YNZ0;F1T0I1;A4QN18	O15027	SEC16A	Protein transport protein Sec16A	3	0.014221	13.948	0	0	0	6848400	4776600	7084900	0	0	0	0	0	0
AGSDGESIGNCPFSQR	1667.72	Q6FIC5;Q9Y696;B4DWC4;Q9NVF8	Q6FIC5	CLIC4	Chloride intracellular channel protein;Chloride intracellular channel protein 4	2	4.6721e-29	159.99	4920600	3422500	5680400	24378000	24286000	21488000	2411600	0	1943900	4169500	0	3640700
AGSNMLLIGVHGPTTPCEEVSMK	2414.16	O75369;Q68CT4;E7EN95;A0A0A0MT44	O75369	FLNB;DKFZp686A1668	Filamin-B	2;3	5.5339e-10	99.566	0	0	0	95203000	59866000	60240000	0	0	0	0	25699000	13700000
AGSPTAPVHDESLVGPVDPSSGQQSR	2574.23	Q12913;A0A087WTK0;A0A087WVC6;Q9NPR5	Q12913	PTPRJ	Receptor-type tyrosine-protein phosphatase eta;Protein-tyrosine-phosphatase	3	0.00025501	28.93	0	7515000	6724900	0	0	0	0	5071200	0	0	0	0
AGSPTLLNCLMYK	1453.73	Q8TCJ2	Q8TCJ2	STT3B	Dolichyl-diphosphooligosaccharide--protein glycosyltransferase subunit STT3B	2	0.00066276	62.303	0	0	0	0	16698000	0	0	0	0	0	26406000	0
AGSSTPGDAPPAVAEVQGR	1765.86	A0A024R9Y3;A0A024R9U8;A0A024R9W5;Q7Z6Z7;Q5H924	A0A024R9Y3	HUWE1	E3 ubiquitin-protein ligase HUWE1	2	0.0001205	60.401	0	7878000	6485100	0	10093000	9534300	5013700	0	8019300	0	0	0
AGSSWQCDTCLLQNK	1740.78	A0A024QZW7;P49790	A0A024QZW7	NUP153	Nuclear pore complex protein Nup153	2	0.00063657	76.143	0	0	0	0	0	0	0	0	0	0	12606000	5162600
AGSVPSLAAGLLFGSLAGLGAYQLSQDPR	2815.49	Q53F27;A0A024R001;Q9P0S9	Q53F27	TMEM14C	Transmembrane protein 14C	3	1.4778e-09	72.474	0	0	0	0	0	0	0	0	0	29071000	0	0
AGTAGPGDALYAMLMK	1565.76	F8U8C0;C1K3N4;O00220	F8U8C0	TNFRSF10A	Tumor necrosis factor receptor superfamily member 10A	2	1.1572e-06	101.93	0	3692600	4607400	10273000	10412000	10354000	0	0	0	0	3597900	0
AGTDLLNFLSSFIDPK	1736.9	CON__P81644	CON__P81644			2	2.8236e-40	196.38	4729300	3893700	0	59653000	54318000	42885000	15084000	10951000	19440000	45988000	106460000	73524000
AGTDPSHMPTGPQAASCLDLNLVTR	2595.24	Q9BQG0;I3L1L3	Q9BQG0	MYBBP1A	Myb-binding protein 1A	3	1.7729e-23	88.168	0	0	0	0	0	8145500	0	0	0	0	31035000	12535000
AGTFQAFEQFGQQLLAHGHYASPEIK	2874.41	A0A384P5S9;A0A024R889;A0A0D9SF54;Q9UG16;Q13813;A0A0D9SGF6	A0A384P5S9	SPTAN1;DKFZp564P0562	Spectrin alpha chain, non-erythrocytic 1	3;4	7.399e-66	180.66	26068000	23676000	76223000	60098000	79550000	81174000	12317000	0	14582000	8370900	15216000	10557000
AGTGENAPWVVEDELVK	1812.89	Q9UIG0	Q9UIG0	BAZ1B	Tyrosine-protein kinase BAZ1B	2	4.6156e-05	74.987	0	0	0	14370000	15538000	13557000	0	0	0	5012300	9437000	0
AGTGLVAGEVVVDALPYFDQGYEAPGVR	2849.42	B2R7W3;O75934;Q53HE3	B2R7W3	BCAS2	Pre-mRNA-splicing factor SPF27	2;3	2.8146e-14	100.45	7190000	0	15037000	24683000	31088000	27695000	7826500	0	6563400	0	16821000	5673100
AGTLDLSLTVQGK	1301.72	P07996;A0A024R9Q1;CON__Q28194;A0PJG0	P07996	THBS1	Thrombospondin-1	2	0.0092804	54.784	0	0	11531000	0	0	0	0	0	0	0	4155700	2430100
AGTLLPVIQFLQK	1426.85	A0A096LPI6;A0A0B4J2E5;Q15269	A0A0B4J2E5	PWP2	Periodic tryptophan protein 2 homolog	2	0.00014085	92.062	2612500	6389200	5692300	10581000	12052000	11717000	0	0	0	6694300	17577000	8094300
AGTLSITEFADMLSGNAGGFR	2114.01	Q15149;D3DWL0;Q96IE3;H0YDN1	Q15149	PLEC;PLEC1	Plectin	2;3	5.6232e-149	289.89	42388000	62624000	72650000	153270000	119150000	114600000	55792000	31758000	60308000	32105000	96887000	40421000
AGTQIENIDEDFR	1506.7	A0A0S2Z3G9;O43707;B4E337;F5GXS2;B4DSX0;A0A0S2Z3C0;K7EP19;B3W6H4	A0A0S2Z3G9	ACTN4;MLL-ACTN4	Alpha-actinin-4	2	7.4178e-07	107.83	0	0	8029800	10484000	0	14358000	5363800	5632000	0	0	2434800	0
AGTQIENIDEDFRDGLK	1919.92	A0A0S2Z3G9;O43707;B4E337;F5GXS2;B4DSX0;A0A0S2Z3C0;K7EP19;B3W6H4	A0A0S2Z3G9	ACTN4;MLL-ACTN4	Alpha-actinin-4	2;3	2.4586e-115	286.88	262140000	141120000	278030000	527250000	539120000	471700000	88798000	79515000	98668000	26288000	0	25567000
AGTQIENIEEDFRDGLK	1933.94	A0A024R694;P12814;Q86TX4;G3V2N5;B4DRP5;G3V5M4;G3V380	A0A024R694	ACTN1	Alpha-actinin-1	2;3	1.6339e-43	198.14	83848000	0	105560000	205430000	220680000	166500000	31099000	0	0	11755000	0	0
AGTQYLLR	920.508	A0A024QZT4;P50453	A0A024QZT4	SERPINB9	Serpin B9	2	0.0024886	85.265	0	0	0	7738600	11510000	0	0	0	0	0	0	0
AGTVMFEYGMR	1260.56	Q12769;G3V198;E9PR16	Q12769	NUP160	Nuclear pore complex protein Nup160	2	0.059385	56.432	0	0	0	0	0	0	0	0	0	0	11617000	0
AGTVVLDDVELR	1285.69	Q53HJ4;B2R7C5;A0A0S2Z4T1;P25205;Q8NHX6;A0A0S2Z492	Q53HJ4	MCM3;HCC5	DNA helicase;DNA replication licensing factor MCM3	2	1.8329e-07	117.7	0	0	0	0	0	0	0	6145300	0	9619600	24329000	0
AGTYFSNQAVR	1212.59	A0A3B3IUD7;Q14690;B4DH82;B4DES7	A0A3B3IUD7	PDCD11	Protein RRP5 homolog	2	0.014144	47.603	0	0	0	0	0	0	0	0	0	0	0	7261700
AGVAAPATQVAQVTLQSVQR	1994.09	Q15149;E9PMV1;H0YDN1	Q15149	PLEC	Plectin	2;3	1.0579e-48	227.47	19394000	23107000	75980000	179400000	131010000	104720000	10442000	10217000	10893000	9213600	66403000	25847000
AGVAPLQVK	881.533	P21333;Q8TES4;Q60FE6;Q60FE5;A6NDY9;A0A087WWY3	Q60FE6	FLNA;FLJ00119	Filamin-A	2	0.00035295	114.72	58045000	45818000	64410000	87927000	106890000	87024000	39406000	27448000	51012000	0	0	0
AGVEEVAASGSHLNGDLDPDDREEGAASTAEEAAK	3467.56	A0A140VJE3;P50579;F8VRR3;G3V1U3;B3KWL6;F8VY03;F8VSC4;F8VQZ7	A0A140VJE3	METAP2	Methionine aminopeptidase 2;Methionine aminopeptidase	3	5.1305e-38	124.32	23864000	19486000	28845000	32059000	40380000	37014000	19355000	0	15195000	0	0	0
AGVENGKPTHFTVYTK	1747.89	O75369;A0A024R321;Q68CT4;E7EN95	O75369	FLNB;DKFZp686A1668	Filamin-B	4	0.00058754	52.887	39479000	0	0	0	21146000	0	0	0	0	0	0	0
AGVIFPVGR	914.534	O75367;B4DJC3;D6RCF2;Q9HA11;A0A024QZP6;Q9P0M6;Q5SQT3	O75367	H2AFY;H2AFY2	Core histone macro-H2A.1;Histone H2A;Core histone macro-H2A;Core histone macro-H2A.2	2	0.00026392	117.6	42513000	88828000	92957000	192940000	167900000	150530000	53979000	57650000	93674000	139680000	414070000	175480000
AGVLAHLEEER	1222.63	A0A024R1N1;P35579;Q86XU5;B4E3S1;A0A0U4BW16;P35580	A0A024R1N1	MYH9;MYH10	Myosin-9;Myosin-10	2;3	7.2372e-10	138.08	19909000	19624000	29702000	0	28365000	22981000	19044000	15659000	23566000	29867000	114440000	29937000
AGVLAHLEEERDLK	1578.84	A0A024R1N1;P35579;Q86XU5;B4E3S1;A0A0U4BW16;P35580	A0A024R1N1	MYH9;MYH10	Myosin-9;Myosin-10	3	7.4459e-06	89.26	27479000	0	39591000	0	27460000	14497000	0	0	0	12912000	0	35200000
AGVLSQADYLNLVQCETLEDLK	2465.24	B2R7M1;F5GYQ1;P61421;H3BQB4;H3BSG7	B2R7M1	ATP6V0D1	V-type proton ATPase subunit d 1	2;3	3.9761e-25	133.14	0	0	0	18416000	11761000	9113700	0	0	0	2964200	11904000	0
AGVMALANLLQIQR	1496.85	Q5RLJ0;Q549M8;Q9Y224;H0YJB9;G3V4C6	Q5RLJ0	C14orf166	UPF0568 protein C14orf166	2	0.00086818	84.213	5773800	5168700	9382300	12332000	17453000	9932200	4624500	2240300	0	0	0	0
AGVNFSEFTGVWK	1440.7	Q53FC3;O75340;A0A024QZ42	Q53FC3	PDCD6	Programmed cell death protein 6	2	5.0117e-07	108.67	0	19268000	0	31628000	35549000	0	11453000	0	13498000	0	23524000	9669100
AGVNTVTTLVENK	1344.72	P62424;Q5T8U3;Q9BY74;Q5T8U2	P62424	RPL7A;RP-L7a	60S ribosomal protein L7a	2	1.9333e-18	178.54	0	57024000	61828000	107380000	127540000	91546000	29982000	34076000	37895000	30306000	89445000	37572000
AGVNTVTTLVENKK	1472.82	P62424;Q5T8U3;Q9BY74;Q5T8U2	P62424	RPL7A;RP-L7a	60S ribosomal protein L7a	2;3	1.2567e-14	136.99	71411000	149550000	129260000	227520000	222580000	165630000	71169000	57307000	113050000	58506000	97571000	57534000
AGVPGVAAPGAPAAAPPAK	1568.87	B2R841;P53350;I3L387;Q58A51	B2R841	PLK1;Plk-1 delta	Serine/threonine-protein kinase PLK;Serine/threonine-protein kinase PLK1	2	0.038323	38.021	0	0	0	0	6433300	6098600	0	0	0	0	0	0
AGVPLPPNLKPAPPPTIEEK	2064.16	H7C1M2;H7C2G8;P18583;Q6ZRV7;J3QSZ5	P18583	SON	Protein SON	3	0.020574	37.999	0	7975200	0	19118000	15625000	0	4862700	0	0	0	0	6168500
AGVPMEVMGLMLGEFVDDYTVR	2428.15	A0A140VKF2;O00487;Q4ZG77;C9JW37	A0A140VKF2	PSMD14	26S proteasome non-ATPase regulatory subunit 14	2;3	4.8463e-09	90.334	3517000	1867200	8557600	15655000	17341000	11599000	1461400	0	0	0	5776200	2227400
AGVQQPVYATIGSGIVNTAFTVVSLFVVER	3121.68	B3KVN0;Q0P512;Q59GX2;P11166;B4DDR6	B3KVN0	SLC2A1	Solute carrier family 2, facilitated glucose transporter member 1	3	0.0039039	30.855	0	3515500	0	0	0	0	0	0	0	0	0	0
AGVQSGTNALLVVK	1355.78	A0A024R0H6;Q8N7H5	A0A024R0H6	PAF1	RNA polymerase II-associated factor 1 homolog	2	0.00093647	57.532	0	0	0	0	0	8011100	0	0	0	0	0	0
AGVSFSGHR	916.452	A0A2Z6ATB6;Q16643;D6R9W4;D6RFI1	A0A2Z6ATB6	DBN1	Drebrin	2	0.0015744	101.33	12584000	11444000	12991000	27360000	26945000	22391000	9502600	7986500	9910300	0	0	4858100
AGVSISVVHGNLSEEAAK	1766.92	P36551	P36551	CPOX	Oxygen-dependent coproporphyrinogen-III oxidase, mitochondrial	2;3	2.6542e-05	71.176	29298000	5122100	25778000	36352000	22128000	37396000	23201000	0	5466300	22869000	12539000	32320000
AGVVGPELHEQLLSAEK	1775.94	Q15149;D3DWL0;H0YDN1	Q15149	PLEC;PLEC1	Plectin	2;3	4.6416e-56	225.32	69363000	130410000	135010000	302890000	281810000	248500000	86902000	59321000	94221000	77005000	223470000	85154000
AGVVTPGITEDQLWR	1640.85	A0A0A0MS41;Q9BWM7;A0A1P0AYU5;B4DRS6;S4R3N9	A0A0A0MS41	SFXN3	Sideroflexin;Sideroflexin-3	2	4.2133e-09	126.19	14553000	0	22929000	0	41406000	38140000	0	16337000	0	25219000	74841000	0
AGVYPEKDQAENEDGAQENTFSMDPQLER	3267.43	P50570	P50570	DNM2	Dynamin-2	3	5.9998e-07	65.155	5730600	9859900	11032000	15945000	16042000	13893000	0	0	5693800	0	8837700	0
AGWNAYIDNLMADGTCQDAAIVGYK	2703.23	P07737;CON__P02584	P07737	PFN1	Profilin-1	2;3	9.1138e-65	210.1	2584500	1896600	15590000	310710000	279300000	210750000	0	0	0	24730000	100770000	70560000
AGYEYVSPEQLAGFDKYK	2063.98	C9JAG1;G1UI38;Q8WU57;C9J9I1;A0A087WW58;Q9C0D9	C9JAG1	EPT1;SELI	Ethanolaminephosphotransferase 1	2	0.00016365	64.55	0	0	0	0	0	0	0	0	0	0	15314000	0
AGYKPVAIQTYPILGEK	1847.02	Q8TED0;D6RF65	Q8TED0	UTP15	U3 small nucleolar RNA-associated protein 15 homolog	2	0.023921	51.875	0	0	7734100	0	0	0	0	0	0	0	0	0
AGYPLEHPFDFR	1447.69	O95470	O95470	SGPL1	Sphingosine-1-phosphate lyase 1	3	0.0058217	35.204	0	2651900	0	7411900	0	0	0	0	0	2365500	7998700	0
AGYPQYVSEILEK	1495.76	E5KNY5;P42704;B4DSR0;A0A0C4DG06;B8ZZ38;C9JCA9	E5KNY5	LRPPRC	Leucine-rich PPR motif-containing protein, mitochondrial	2	1.1851e-06	106.29	10675000	21147000	25916000	65917000	57946000	51784000	0	0	0	34115000	108780000	42317000
AGYQDMPEYENFK	1590.67	B4DRA5;A0A2R8YFH5;Q15437;B4DJW8;B4DS04;Q5QPE1	B4DRA5	SEC23B	Protein transport protein Sec23B	2	0.0018631	63.283	0	0	0	0	12301000	7718200	0	0	0	0	0	0
AGYSQGATQYTQAQQTR	1857.86	B2RNR6;Q96KR1;A8K849	B2RNR6	ZFR	Zinc finger RNA-binding protein	2	1.9132e-05	81.431	0	0	5399400	11494000	12600000	8639800	0	0	0	0	4332800	0
AGYTDKVVIGMDVAASEFFR	2175.07	A0A024R4F1;P06733;A0A2R8Y6G6;E2DRY6	A0A024R4F1	ENO1	Alpha-enolase;Enolase	3	3.9409e-05	49.089	3588000	3093500	4510800	0	0	0	0	0	0	0	0	0
AGYVDFENGQWATDDIPDDLNSIR	2710.21	Q59EC0;P55265;A0A024DAK3;D3DV75;B7Z8Y3;A0A3B3IRQ9;H0YCK3;A0A3B3ISX1;A0A3B3ITG9	Q59EC0	ADAR	Double-stranded RNA-specific adenosine deaminase	2	5.1861e-12	89.648	0	3154200	4412300	10500000	7500000	6492800	0	0	0	0	0	0
AHADDELAALR	1180.58	D3DVC4;P48681;Q05BW3;A5PKT9	D3DVC4	NES	Nestin	2	0.025117	50.805	0	0	0	0	8084700	0	0	0	0	0	0	0
AHAWPSPYK	1055.52	A8K556;Q8NFJ5	A8K556	GPRC5A	Retinoic acid-induced protein 3	2	3.3375e-06	163.77	16062000	17005000	14898000	32210000	41796000	37064000	15081000	0	16600000	3889200	0	0
AHAWPSPYKDYEVK	1689.82	A8K556;Q8NFJ5	A8K556	GPRC5A	Retinoic acid-induced protein 3	3	6.2169e-05	61.212	0	0	0	0	0	0	0	0	0	0	0	0
AHCQTSGWSLTEQDPYNNIVR	2462.13	A0A2S1PH16;A0A2S1PH34;A0A2S1PH23;A0A2S1PH20;A0A024RD82;P22033;B2R6K1;A0A2S1PH31;A0A0S2Z4X4;T1WHH0;A0A2S1PH13;A0A2S1PH09;A0A2S1PH46	A0A2S1PH16	MUT	Methylmalonyl-CoA mutase, mitochondrial	3	0.010954	28.65	0	0	0	0	0	0	0	0	0	0	8564000	7504100
AHDGGIYAISWSPDSTHLLSASGDK	2584.22	V9HWG7;Q53H17;Q53GN4;Q59ER5;O75083;B3KXN4;B4DY05	V9HWG7	HEL-S-52;WDR1	WD repeat-containing protein 1	3;4	7.0438e-24	119.02	55388000	20456000	45139000	0	23842000	0	30642000	13035000	23981000	7599500	7716400	34155000
AHEEQLKEAQAVPATLPELEATK	2502.3	Q15149;H0YDN1	Q15149	PLEC	Plectin	4	7.7999e-11	89.721	21108000	20594000	14912000	0	0	0	8329800	0	9736400	0	0	0
AHEILPNLVCCSAK	1584.8	P50990;Q53HU0;Q7Z759;H7C4C8	P50990	CCT8	T-complex protein 1 subunit theta	2	0.00012789	71.016	0	0	0	0	4117800	0	0	0	0	0	9256600	4223000
AHEPTYFTVDCAEAGQGDVSIGIK	2551.19	P21333;Q60FE6;Q60FE5;A6NDY9;A0A087WWY3	Q60FE6	FLNA	Filamin-A	3	0.082807	12.307	0	0	0	0	0	0	0	0	0	0	0	3963200
AHEWMFPV	1015.46	B3KSI3;O15382;Q53EW7;M0QXF9	B3KSI3	BCAT2	Branched-chain-amino-acid aminotransferase;Branched-chain-amino-acid aminotransferase, mitochondrial	2	0.0048433	62.842	3687400	3586200	3227000	10097000	8339000	7818500	0	2699200	4074600	4318300	9869000	4210400
AHFGLPSVEAEDKEGKPPISVK	2334.22	B3KNH5;A0A024R7K8;Q9BXS5;K7EJL1;B4DDG7;E7ENJ6;Q59EK3;B4DN99;K7EQX3	B3KNH5	AP1M1	AP-1 complex subunit mu-1	4	0.070499	16.299	0	0	0	0	0	0	0	0	0	0	0	0
AHFIMDDPAGNSYLQNVYAPEDDPEMK	3066.34	H7C0E5;B4DVT8;H7BZM7;O75312	H7C0E5	ZPR1	Zinc finger protein ZPR1	3	0.056217	16.938	0	0	0	0	0	6290800	0	0	0	0	0	0
AHFNLDESGVLSLDR	1671.82	A0A384P5T6;Q9Y4L1;A0A087X054;B7Z2N4;B3KXH0;B7Z766;E9PJ21;Q05D91;A0A087WWI4;Q6IN67;K7EQK2;B7Z602	A0A384P5T6	HYOU1	Hypoxia up-regulated protein 1	2;3	8.0064e-14	113.63	22890000	5162900	8405000	4019800	4570800	0	21218000	17652000	23396000	16079000	7407200	14529000
AHFNLDESGVLSLDRVESVFETLVEDSAEEESTLTK	3994.92	A0A384P5T6;Q9Y4L1;A0A087X054;B7Z2N4;B3KXH0;B7Z766;E9PJ21;Q05D91;A0A087WWI4;Q6IN67;K7EQK2;B7Z602	A0A384P5T6	HYOU1	Hypoxia up-regulated protein 1	4	5.3079e-49	135.75	23759000	34599000	28535000	0	11805000	0	20164000	10524000	18539000	0	0	9428200
AHFQNFPNGVTDFIK	1733.85	A0A024RAM0;Q92973;B4DSC0;E7EW37	A0A024RAM0	TNPO1	Transportin-1	2;3	9.9699e-05	69.92	0	10451000	8370800	24264000	23103000	18293000	4809400	0	6898600	2928900	4527900	7401000
AHFTIWDK	1016.51	Q9NYK5	Q9NYK5	MRPL39	39S ribosomal protein L39, mitochondrial	2	0.0044418	65.038	0	5358500	0	0	0	0	0	0	0	0	0	0
AHGFTFTR	935.461	A0A024RBX9;P08559;Q53GE3;Q5JPT9;Q5JPU0;Q5JPU1	A0A024RBX9	PDHA1	Pyruvate dehydrogenase E1 component subunit alpha;Pyruvate dehydrogenase E1 component subunit alpha, somatic form, mitochondrial	2	0.078982	23.042	0	0	0	0	0	0	0	0	0	0	0	4343800
AHGGYSVFAGVGER	1405.67	V9HW31;P06576;Q0QEN7;H0YH81;F8W079;F8W0P7;H0YI37	V9HW31	HEL-S-271;ATP5B	ATP synthase subunit beta;ATP synthase subunit beta, mitochondrial	2;3	4.5956e-20	138.71	64013000	69932000	76701000	13269000	21603000	0	61664000	45453000	53546000	55348000	53947000	100590000
AHGPGLEGGLVGKPAEFTIDTK	2193.14	O75369;A0A024R321;Q68CT4;E7EN95	O75369	FLNB;DKFZp686A1668	Filamin-B	3;4	2.5596e-33	110.44	61991000	31364000	55210000	18554000	87596000	46188000	51248000	19085000	31787000	0	0	14511000
AHGVSSYDTVISR	1390.68	A0A024R7D5;J3KMZ9;P01130;Q9UH51;H0YMD1;H0YM92;A0A0E3MS57;H0YMQ3	A0A024R7D5	LDLR	Low-density lipoprotein receptor	2;3	5.8197e-05	75.387	5791500	0	7103100	8173400	10729000	6701800	4839600	13261000	5369300	8949400	0	0
AHIANPSGASTECFVTDNADGTYQVEYTPFEK	3505.56	O75369;A0A024R321;Q68CT4;E7EN95	O75369	FLNB;DKFZp686A1668	Filamin-B	3	1.1998e-57	150.62	0	0	0	43573000	48319000	49150000	0	0	0	10038000	17512000	18761000
AHIPPLGLK	944.581	A5PKX5;Q16706	A5PKX5	MAN2A1	Alpha-mannosidase;Alpha-mannosidase 2	2	0.057342	49.358	0	0	0	0	0	3026100	0	0	0	0	0	0
AHLLADMAHISGLVAAK	1716.93	Q5HYG8;A0A024RB99;V9HW06;Q53ET4;P34897;B4DJQ3;Q5BJF5;B4DP88;B4E1G2;B4DW25;B4DWA7;B4DJ63;B4DLV4;H0YIZ0;G3V2Y4;G3V4W5	Q5HYG8	DKFZp686P09201;SHMT2;HEL-S-51e	Serine hydroxymethyltransferase;Serine hydroxymethyltransferase, mitochondrial	2;3;4	7.3697e-10	140.39	44215000	6534700	8709300	0	0	0	7551200	5135600	4174900	5714500	0	12480000
AHLMEIQVNGGTVAEK	1695.86	P39023;B3KS36;Q8TBW1;Q96QL0;Q9NY85;G5E9G0;H7C422;Q49AJ9;H7C3M2;B5MCW2;Q9BT63	P39023	RPL3;rpl3	60S ribosomal protein L3	2;3	2.8866e-21	151.78	42657000	40632000	44669000	0	48589000	38948000	44843000	40940000	56767000	24937000	15358000	31582000
AHLNDLENIIPFLGIGLLYSLSGPDPSTAILHFR	3702.98	Q6LET6;A0A024RAX2;P10620;F5H760	Q6LET6	MGST1	Microsomal glutathione S-transferase 1	4	7.0853e-06	44.916	0	7699700	6668400	0	0	0	0	0	0	0	0	0
AHLSENELEALEK	1481.74	A0A0S2Z4W4;Q7Z3D7;P98175;A0A0S2Z4X1	A0A0S2Z4W4	DKFZp686E2459;RBM10	RNA-binding protein 10	2	0.016239	35.959	0	0	0	0	3961400	4464200	0	0	0	0	0	0
AHLTNQYMQR	1260.6	B1ANR0;Q6IQ30;Q13310;H0Y5F5;Q53GL4;H0YEU6;Q147Y3;Q3B867;Q59GZ7	B1ANR0	PABPC4	Polyadenylate-binding protein;Polyadenylate-binding protein 4	2	0.01443	41.429	0	0	0	0	0	0	6129500	0	0	0	0	0
AHLVAVFNEYQR	1445.74	B4DPJ2;Q5T0G8;P50995;H0Y6E1;Q6ICS0;Q59EP1	Q6ICS0	ANXA11	Annexin;Annexin A11	2;3	3.745e-08	97.456	7380100	22872000	14807000	0	6122700	5697900	7441300	7302800	9265700	15162000	4736900	15328000
AHMGMFTELAILYSK	1710.85	A0A087WVQ6;Q00610;J3KS13;A0A087WV74;B7Z2Y4;A0A087WXH4;P53675	A0A087WVQ6	CLTC;CLTCL1	Clathrin heavy chain;Clathrin heavy chain 1;Clathrin heavy chain 2	2;3	5.924e-14	106.17	12350000	9033500	8839300	0	3490900	3689600	4930900	4192400	6488900	0	3282700	5247100
AHMNSVLMGMK	1217.57	Q9Y3E7;A0A140T963	Q9Y3E7	CHMP3	Charged multivesicular body protein 3	2	0.0023665	59.8	0	0	0	6148700	0	4290200	0	0	0	0	0	0
AHNGSLQHLTWLGLQWNSLPALPGIR	2878.54	P49792;D3DX73;O14715;J3KQ37;V9HWE4;Q99666;F8W705;J3KNE0;A6NKT7;Q7Z3J3;B4DZH4	P49792	RANBP2;hCG_1994636;RGPD8;HEL161;RGPD5;RGPD3;RGPD4	E3 SUMO-protein ligase RanBP2;RANBP2-like and GRIP domain-containing protein 8;RANBP2-like and GRIP domain-containing protein 5/6;RanBP2-like and GRIP domain-containing protein 3;RanBP2-like and GRIP domain-containing protein 4	4	0.086296	11.853	0	0	0	0	0	0	0	0	0	0	0	3721400
AHPDVLTIMLQLFDEGR	1954	A0A2U3TZY2;A0A140VK11;Q9H078;H0YGM0;Q7Z777	A0A2U3TZY2	CLPB	Caseinolytic peptidase B protein homolog	3	0.019257	27.149	0	0	0	0	0	0	0	0	0	0	0	3490400
AHPVFYQGTYSQALNDAK	2008.96	Q96CS3;B4E2M8	Q96CS3	FAF2	FAS-associated factor 2	2;3	6.5939e-08	83.617	0	0	0	10012000	7350800	5633100	0	0	0	20635000	7416100	4255800
AHQANQLYPFAISLIESVR	2156.14	Q14204	Q14204	DYNC1H1	Cytoplasmic dynein 1 heavy chain 1	3	1.3737e-06	85.808	5199900	11971000	10835000	16796000	22306000	14781000	4782700	0	7004100	3476100	15758000	7082500
AHQILVLQEGK	1234.7	Q5JNW1;A0A1V0E419;A0A1V0E3X6;A0A087WYD6;X5CMH5;A0A1V0E3Z3;Q59H06;Q03519;Q9UQ60;A0A1V0E415;A0A0G2JLV0;A0A1V0E403;Q9UMW6;Q96P38	Q5JNW1	TAP2;TAP2-G	Antigen peptide transporter 2	2	0.043718	29.473	0	0	0	0	0	0	0	0	0	0	0	4138600
AHQLEEDIVSVTHK	1604.82	B4DSG5;B8ZZD4;Q86VP1	B4DSG5	TAX1BP1	Tax1-binding protein 1	3	0.00031952	64.244	14620000	0	0	0	0	0	0	0	10164000	0	0	8407100
AHQLWLSVEALK	1393.77	B4DS66;H7C463;C9J406;Q16891;B9A067;B4DQY2;B4DT20	Q16891	IMMT	MICOS complex subunit MIC60	2;3	2.957e-07	114.83	0	9285400	0	0	0	0	11048000	19291000	10884000	19616000	32008000	33826000
AHQNTLEVYPPFLFFLAVGGVYHPR	2871.49	Q53GB9;A0A024R8Z1;Q5VV89;O14880;Q5VV87	Q53GB9	MGST3	Microsomal glutathione S-transferase 3	3;4	1.7873e-12	91.583	0	0	0	0	0	0	0	0	0	0	0	19530000
AHQVVEDGYEFFAK	1638.77	A0A140VJS9;P62136;B3KXM2;E9PMD7;B4DNE3;C4TNW6;Q9UPN1;F8VYE8;A0A024RBP2;P36873;F8W0W8;V9HW04;P62140;B7ZB67;B4DJ75	A0A140VJS9	PPP1CA;PPP1CC;HEL-S-80p;PPP1CB	Serine/threonine-protein phosphatase PP1-alpha catalytic subunit;Serine/threonine-protein phosphatase;Serine/threonine-protein phosphatase PP1-gamma catalytic subunit;Serine/threonine-protein phosphatase PP1-beta catalytic subunit	2;3	4.1849e-25	167.71	44818000	28491000	53701000	0	68354000	65528000	13373000	7865400	36205000	10571000	0	12249000
AHSFLMDFIHQVGLFGR	1973.99	Q8WUM0;B4E206;B4E3T7;A0A024R3R6	Q8WUM0	NUP133	Nuclear pore complex protein Nup133	3	6.8013e-05	48.177	0	0	0	0	0	0	0	0	0	0	0	4637500
AHSGILPAEAELMYINEVER	2241.11	B4DNZ0;A8K6H6;Q15678;Q6PJC3	B4DNZ0	PTPN14	Protein-tyrosine-phosphatase;Tyrosine-protein phosphatase non-receptor type 14	3	0.00075267	28.748	0	0	0	0	0	7805800	0	0	0	0	0	0
AHSLMELSPSAPPGGSPHLDSSR	2329.11	V5J3L2;Q13586;G0XQ39;E9PNJ4	V5J3L2	STIM1	Stromal interaction molecule 1	4	0.00065433	23.208	0	0	0	0	0	0	0	0	0	0	0	0
AHSPMIAVGSDDSSPNAMAK	1984.9	Q96EE3;K7ELV2;K7EP88;K7ENI5	Q96EE3	SEH1L	Nucleoporin SEH1	2	0.017517	27.409	0	0	0	5158100	4641200	0	0	0	0	0	0	0
AHSSMVGVNLPQK	1366.7	V9HWF4;P00558;B4E1H9	V9HWF4	HEL-S-68p;PGK1	Phosphoglycerate kinase;Phosphoglycerate kinase 1	2;3	7.2091e-33	167.67	113850000	65269000	124610000	105890000	162950000	121600000	53001000	40642000	46966000	24278000	16764000	30196000
AHSSPASLQLGAVSPGTLTPTGVVSGPAATPTAQHLR	3533.86	A0A024R3E4;P46937;Q86T74	A0A024R3E4	YAP1;DKFZp451O0517	Transcriptional coactivator YAP1	4	1.33e-05	44.915	17183000	0	16257000	0	13919000	15863000	0	0	0	0	0	0
AHTDFFEAFK	1211.56	B4DIH5;Q53HJ0;Q59EL2;P61201;H0YKU5	B4DIH5	COPS2	COP9 signalosome complex subunit 2	3	0.021551	35.541	0	0	0	0	0	0	0	0	0	0	0	0
AHTLLSPPSANNATFAR	1766.91	B4DP28;F8W8R3;A0A087WWF6;P49005;C9IZD2;C9J8Z7;C9JLE1;C9JHC7	B4DP28	POLD2	DNA polymerase delta subunit 2	3	0.015893	19.715	0	0	0	0	0	0	1773600	0	0	0	0	0
AHTMTDDVTFWK	1450.66	A0A087WVQ6;Q00610;J3KSQ2	A0A087WVQ6	CLTC	Clathrin heavy chain;Clathrin heavy chain 1	2;3	5.0944e-13	157.75	44951000	53407000	53657000	92178000	94636000	75355000	29749000	27659000	30885000	15390000	34160000	23223000
AHVIVMAATNRPNSIDPALR	2145.15	V9HW80;P55072;Q96IF9;Q0IIN5;Q9HAP1	V9HW80	HEL-S-70;VCP	Transitional endoplasmic reticulum ATPase	3;4	0.00013285	57.52	0	0	0	0	0	0	26313000	10293000	16461000	0	0	0
AHVIVMAATNRPNSIDPALRR	2301.25	V9HW80;P55072;Q96IF9;Q0IIN5;Q9HAP1	V9HW80	HEL-S-70;VCP	Transitional endoplasmic reticulum ATPase	4	0.017611	24.893	19000000	0	0	0	0	0	0	0	0	0	0	0
AHVLAASVEQATENFLEK	1956	A0A384MDY0;P35221;B4E2G8;G3XAM7;E5RIB1;E5RG03;E5RFM3;E5RJL0;E5RIE0;E5RHV7;E5RGY6	A0A384MDY0	CTNNA1	Catenin alpha-1	3	7.8182e-06	54.237	0	4549300	0	0	0	9659800	3775400	0	6109900	0	0	0
AHVVPCFDASK	1216.59	P21333;Q60FE6;Q60FE5;A6NDY9;A0A087WWY3	Q60FE6	FLNA	Filamin-A	2;3	2.5351e-06	111.61	5286300	0	7348600	103190000	79251000	66094000	0	0	0	9304200	59737000	21508000
AIAAAHTFLLK	1154.68	B3KX16;Q8NB01;B3KME2;O75718;B3KS71;C9JP16;B3KQR7;B3KUP0	B3KX16	CRTAP	Cartilage-associated protein	2	0.0012185	66.27	0	9887400	0	0	0	0	6955600	0	7512500	0	0	6125700
AIACLLFGGSR	1150.62	Q53FG5;B1AHB0;A8K521;P33992;B1AHB1;B4DQ39;B4DVK5;B3KVF0;Q59F49	Q53FG5	MCM5	DNA helicase;DNA replication licensing factor MCM5	2	0.052745	42.348	0	0	0	0	0	4279000	0	0	0	0	0	3169300
AIADTGANVVVTGGK	1371.74	P50990;Q53HU0;Q7Z759;H7C4C8	P50990	CCT8	T-complex protein 1 subunit theta	2	4.3521e-09	132.76	25304000	16096000	40347000	48717000	56536000	40850000	22001000	19417000	23246000	18834000	40465000	17927000
AIAELGIYPAVDPLDSTSR	1987.03	V9HW31;P06576;Q0QEN7;H0YH81	V9HW31	HEL-S-271;ATP5B	ATP synthase subunit beta;ATP synthase subunit beta, mitochondrial	2	2.4562e-51	192.86	140440000	162870000	172920000	0	0	0	183010000	113670000	173280000	0	0	0
AIAFLQQPR	1042.59	Q3B7A7;Q59HH3;P22102;Q15374;O14660	Q3B7A7	GART	Trifunctional purine biosynthetic protein adenosine-3;Phosphoribosylamine--glycine ligase;Phosphoribosylformylglycinamidine cyclo-ligase;Phosphoribosylglycinamide formyltransferase	2	0.0012595	105.2	7192100	0	6657000	10883000	12858000	9137800	4905100	4406600	5250400	0	5233700	3479800
AIAHPYSQALIQYVCGLGPR	2200.15	Q7KZ85	Q7KZ85	SUPT6H	Transcription elongation factor SPT6	3	0.022045	23.293	0	0	0	0	0	0	0	0	0	0	6981600	3003600
AIAIAAGVPVVPGTDAPITSLHEAHEFSNTYGFPIIFK	3950.06	A0A024R5C5;P11498;E9PRE7	A0A024R5C5	PC	Pyruvate carboxylase;Pyruvate carboxylase, mitochondrial	3;4	1.3726e-13	80.112	0	56676000	61005000	152570000	145330000	104440000	36924000	27187000	33720000	34470000	190030000	70173000
AIAINTFLPK	1086.64	Q92615	Q92615	LARP4B	La-related protein 4B	2	0.0014129	79.906	0	4651100	4556700	8611200	11333000	0	3288500	0	4102400	0	0	0
AIALQPENPMAHFLLGR	1877	A0A024R9P6;Q96TC7;H0YMB1	A0A024R9P6	FAM82C;RMDN3	Regulator of microtubule dynamics protein 3	3	9.2716e-07	82.102	0	6009300	5644500	12291000	9697400	7506300	0	0	0	3409200	7158400	0
AIANLYGPLMALNHMVQQDYFPK	2633.31	A0A024R1U0;P46060;B4DY16;B4E0U0;Q9BSK3;Q8WUS7	A0A024R1U0	RANGAP1	Ran GTPase-activating protein 1	3	0.00028036	46.415	0	0	13905000	0	0	0	0	0	0	0	0	0
AIAQSQSVQESLESLLQSIGEVEQNLEGK	3113.57	H3BPE1;H3BQK9	H3BPE1	MACF1		3	0.00014921	38.588	0	0	0	7932500	8048800	7036300	0	0	2798800	0	0	0
AIASIPTER	956.529	P17301;Q71V33;E7ESP4;E7EMF1;E9PB77	P17301	ITGA2	Integrin alpha-2	2	0.0018184	89.142	0	13691000	0	25821000	0	0	0	0	0	0	0	0
AIAVTVQEMVTK	1288.71	Q9Y490;A0A1S5UZ07	Q9Y490	TLN1	Talin-1	2	4.289e-07	110.38	12120000	0	18675000	20564000	33586000	19237000	9945000	8133100	18054000	0	13788000	8309900
AIAYLFPSGLFEK	1454.78	P82933;Q86WV4	P82933	MRPS9	28S ribosomal protein S9, mitochondrial	2	1.0176e-08	117.67	4097500	7698900	7276500	20069000	16030000	16939000	0	2744800	4474400	6746900	26621000	9036000
AICTEAGLMALR	1291.66	Q53XL8;Q53HB3;P62191	Q53XL8	PSMC1	26S protease regulatory subunit 4	2	0.00045965	89.247	0	0	0	18210000	0	0	0	0	0	5178400	12599000	0
AIDALREFNEEGALSVLQQFK	2377.23	O43390;Q0VGD6;B4DMB1;Q6MZS5	O43390	HNRNPR;HNRPR;DKFZp686A13234	Heterogeneous nuclear ribonucleoprotein R	3	6.4625e-09	95.5	0	5571300	5878700	25539000	18775000	12557000	0	0	0	0	0	0
AIDENNEPTACFLIR	1748.84	Q5H9P4;B3KPZ0;Q9P2R3	Q5H9P4	DKFZp686M19106;ANKFY1	Rabankyrin-5	2	0.0038297	44.188	0	0	0	0	0	0	0	0	0	0	4345700	0
AIDIYEQVGTNAMDSPLLK	2077.04	A0A024R0R9;P54920;M0R0Y2;M0R2M1;M0R027;A0A024R0V6	A0A024R0R9	NAPA	Alpha-soluble NSF attachment protein	2	1.7727e-25	194.12	6517700	11999000	10534000	28820000	24991000	15606000	6821500	0	6603600	0	8681400	3606500
AIDLFTDAIK	1105.6	B4E0U6;A0A140VKA6;P50502;Q0IJ56;Q8NFI4;Q3KNR6;Q1XBU6;B7ZA40;H7C3I1;F6VDH7;Q8IZP2;D6W507	B4E0U6	ST13;ST13P5;ST13P4;hCG_1990625	Hsc70-interacting protein;Putative protein FAM10A5;Putative protein FAM10A4	2	1.1909e-05	118.5	17709000	12235000	16794000	25449000	31446000	28526000	12965000	9736400	16916000	6675600	18132000	12478000
AIDLLKEIYTNLGPR	1714.96	Q93008;D3DWB6;O00507	Q93008	USP9X;USP9Y	Probable ubiquitin carboxyl-terminal hydrolase FAF-X;Ubiquitin carboxyl-terminal hydrolase;Probable ubiquitin carboxyl-terminal hydrolase FAF-Y	3	0.036327	27.335	0	0	0	2414100	2259700	0	0	0	0	0	0	0
AIDMFNK	837.405	O94826;B4DZ87;B3KQK5;B3KQK0	O94826	TOMM70A	Mitochondrial import receptor subunit TOM70	2	0.0099385	75.269	0	0	0	18238000	14325000	13811000	0	0	0	0	0	6883900
AIDNAADLLIFGK	1359.74	B2RDT8;Q9Y5X2	B2RDT8	SNX8	Sorting nexin-8	2	0.0030639	70.942	0	3624800	0	6582800	8875900	8332300	0	0	0	0	7269600	0
AIDTIYQTTDFSGIR	1699.84	A0A024R5U5;O14672;A0AV88	A0A024R5U5	ADAM10	Disintegrin and metalloproteinase domain-containing protein 10	2	4.2754e-20	147.91	6466200	13165000	10496000	21928000	21224000	17255000	5426200	0	5692700	7209200	14153000	9211700
AIDTTQLFSLPK	1332.73	Q6IB91;A0A384MTT2;A0A0S2Z430;Q16822;H0YML5;A0A0S2Z4C0	Q6IB91	PCK2	Phosphoenolpyruvate carboxykinase [GTP], mitochondrial	2	7.1679e-06	105.98	0	0	0	12666000	0	8810200	0	0	0	0	0	0
AIEALKEFNEDGALAVLQQFK	2333.23	B2R8Z8;O60506;Q05CK9;F6UXX1;Q59GL1	B2R8Z8	SYNCRIP	Heterogeneous nuclear ribonucleoprotein Q	2;3	1.5961e-62	154.19	58909000	56600000	53372000	87261000	77903000	81027000	33601000	30688000	54496000	0	27120000	11324000
AIEDEGGNPDEIEITSEGNK	2115.94	B7ZLP5;A8K329;Q15424;B7Z2Z1;B7Z959;B7Z2H3;K7ES42	B7ZLP5	SAFB	Scaffold attachment factor B1	2	2.1046e-05	70.963	0	6255200	0	14026000	12713000	13095000	0	0	5605900	0	10941000	3792800
AIEDEGGNPDEIEITSEGNKK	2244.04	B7ZLP5;A8K329;Q15424;B7Z2Z1;B7Z959;B7Z2H3;K7ES42	B7ZLP5	SAFB	Scaffold attachment factor B1	2;3	1.3317e-10	80.156	29187000	28337000	34194000	57830000	42283000	44756000	22456000	15520000	20706000	11150000	21441000	12078000
AIEDYINEFSVR	1454.7	CON__Q3MHN2;A0A024R035;P02748	CON__Q3MHN2	C9	Complement component C9;Complement component C9a;Complement component C9b	2	3.5809e-07	112.75	0	0	0	0	0	0	0	0	0	0	0	11787000
AIEEGIPAFTCEEYVK	1841.88	A8QI98;Q9Y2L1;F2Z2C0;Q49AG4;G3V1J5	A8QI98	DIS3	Exosome complex exonuclease RRP44	2	0.03498	24.853	0	0	0	0	3957500	3210400	0	0	0	0	6156800	0
AIEEGTLEEIEEEVR	1744.84	A0A2R8Y7S2;A7E2E1;A0A2R8Y4P4;Q9HBD4;B9EGQ8;A0A0A0MT49;P51532;A0A2R8YGG3;A0A2R8YDA1;A0A2R8Y4C5;A0A2R8YF58;A0A2R8Y6N0;A0A2R8Y7F3;A0A2R8Y440;A0A2R8YG32;A0A2R8Y6V2;A0A2R8Y526;A0A2R8Y7Y7;A0A2R8YF80;B4E0F1;B4DSI8;B3KNW7;A0A2R8Y523;A0A2R8YFK5;K7EQF0;A0A2R8Y5K3;K7EP28	A0A2R8Y7S2	SMARCA4	Transcription activator BRG1	2	1.6631e-06	118.48	3112400	3680800	6495400	8069700	7523700	7319400	0	0	4041900	2348100	7752400	3425900
AIEEGVNHMWTVSAFQQHPR	2336.11	D6RAY7;D6R9P4;A8K3S1;P46926;A0A024R9X5;D6RFF8;Q8TDQ7;B3KMV2;V9GYW0;V9GYK3	D6RAY7	GNPDA1;GNPDA2	Glucosamine-6-phosphate isomerase;Glucosamine-6-phosphate isomerase 1;Glucosamine-6-phosphate isomerase 2	3	0.014366	26.956	0	0	0	0	0	0	0	0	0	0	0	0
AIEFLNNPPEEAPR	1595.79	Q4G0J3;D6RFF0	Q4G0J3	LARP7	La-related protein 7	2	0.00016322	67.726	0	0	0	0	0	0	5088700	3938400	6732100	3603600	0	0
AIEINPDSAQPYK	1444.72	B4E0U6;A0A140VKA6;P50502;Q0IJ56;Q8NFI4;Q3KNR6;Q1XBU6;B7ZA40;H7C3I1;F6VDH7;Q8IZP2	B4E0U6	ST13;ST13P5;ST13P4	Hsc70-interacting protein;Putative protein FAM10A5;Putative protein FAM10A4	2	9.7616e-18	150.61	21601000	17823000	26651000	39058000	45507000	42479000	16982000	11536000	19809000	10928000	30016000	19054000
AIEIYTDMGR	1167.56	A0A024R0R9;P54920;M0R0Y2;M0R2M1;M0R058;M0R0I4;M0R027;A0A024R0V6	A0A024R0R9	NAPA	Alpha-soluble NSF attachment protein	2	0.054624	47.187	0	0	0	0	0	0	0	0	0	0	7014600	0
AIELLQEFSDQHPENAAEIK	2281.12	V9HWK0;O76094;Q86X80;A0PJJ5;Q0D2M6;Q71V07;D6RDY6;O15302	V9HWK0	HEL103;SRP72	Signal recognition particle subunit SRP72	2;3	2.0702e-07	89.049	0	0	0	35994000	6098500	0	0	0	0	0	25546000	9580300
AIELNPANAVYFCNR	1737.85	B4DEA6;O43765;K7EMD6	B4DEA6	SGTA	Small glutamine-rich tetratricopeptide repeat-containing protein alpha	2	1.8642e-09	119.16	0	0	0	16348000	16262000	0	0	0	0	0	0	0
AIEMLGGELGSK	1203.62	A0A0S2Z4C3;P07954	A0A0S2Z4C3	FH	Fumarate hydratase, mitochondrial	2	4.3005e-06	107.83	0	0	0	3461300	0	0	0	0	0	23583000	0	0
AIENIDTLTNLESLFLGK	1990.06	C9J177;H7C003;A0A140VK83;Q15435;B5MBZ8;C9JD73	C9J177	PPP1R7	Protein phosphatase 1 regulatory subunit 7	2	3.9726e-05	91.914	0	0	0	0	0	5587400	0	0	0	0	0	0
AIEPNDYTGK	1106.52	A0A090N7V5;O75223;M0QZK8;B3KMN7	A0A090N7V5	C7orf24;GGCT	Gamma-glutamylcyclotransferase	2	0.002907	63.534	0	0	0	0	6358700	6811800	0	0	0	0	0	0
AIEPPPLDAVIEAEHTLR	1970.05	Q08211;B3KU66	Q08211	DHX9	ATP-dependent RNA helicase A	2;3	4.7539e-11	96.544	41573000	4139700	67806000	82830000	7280400	5903700	0	32747000	0	2953000	134910000	3286200
AIEPPPLDAVIEAEHTLRELDALDANDELTPLGR	3692.89	Q08211;B3KU66	Q08211	DHX9	ATP-dependent RNA helicase A	3;4	1.1339e-75	155.31	0	0	0	104450000	53672000	34611000	0	0	0	0	16332000	0
AIEPQKEEADENYNSVNTR	2206.01	Q12846;C9JFM5;B7Z425	Q12846	STX4;STX4A	Syntaxin-4	3	0.0018745	64.507	0	0	6533400	14731000	12078000	10691000	0	0	0	0	0	0
AIEQADLLQEEDESPR	1841.86	A0A2R8YGH5;A0A024QYT6;H7C1E4;P61966	A0A2R8YGH5	AP1S1	AP-1 complex subunit sigma-1A	2	9.2975e-10	121.04	4909700	5475900	4379300	6967100	7847200	8693700	2843200	3648600	3022800	0	5072600	1829600
AIEQFQTENGVLLPSLQSALPFLDLHGTPR	3290.73	Q8WX92	Q8WX92	NELFB	Negative elongation factor B	3	0.031768	19.985	0	0	0	0	10735000	0	0	0	0	0	0	0
AIESMEQQLSELK	1504.74	P12270	P12270	TPR	Nucleoprotein TPR	2	0.00080395	60.518	0	0	0	0	0	0	0	0	0	4778200	0	0
AIETTDIISR	1117.6	Q96HS1;F5GXG4	Q96HS1	PGAM5	Serine/threonine-protein phosphatase PGAM5, mitochondrial	2	0.0028002	73.985	0	0	0	42128000	0	0	0	0	0	16406000	51103000	0
AIFAGYKR	924.518	P18077;F8WBS5;F8WB72;C9K025	P18077	RPL35A	60S ribosomal protein L35a	2	0.03973	48.174	0	4481000	0	0	0	0	0	0	0	0	0	0
AIFDTPDEDPNYNPLPEERPGGFAWGEGQR	3373.53	Q9GZP9;I3L1T3	Q9GZP9	DERL2	Derlin-2	3	2.1538e-10	72.881	13969000	29512000	30259000	68165000	65396000	62733000	10658000	9459800	17767000	30925000	87972000	35055000
AIFEIVLNR	1073.62	O75643;A4FU77	O75643	SNRNP200	U5 small nuclear ribonucleoprotein 200 kDa helicase	2	0.0047877	52.403	3909900	0	0	0	0	0	0	0	0	0	0	0
AIFENTLSTYPK	1382.71	A0A3B3IUD7;Q14690	A0A3B3IUD7	PDCD11	Protein RRP5 homolog	2	0.0080941	52.49	0	0	0	5894500	5253000	5505900	0	0	0	0	0	0
AIFLADGK	833.465	A0A024R5K1;Q9BR76;Q9NSK3;A0A087WW53;F5H390;Q59F81;B4DIU2	A0A024R5K1	CORO1B;DKFZp762I166	Coronin;Coronin-1B	2	0.0023296	87.284	0	0	0	12784000	0	13328000	0	0	0	0	0	0
AIFLADGNVFTTGFSR	1714.87	Q53G58;A0A024RBI5;Q59EA2;Q9ULV4;B4DMH3;B3KN06;B7Z9V0;B4E3S0	Q53G58	CORO1C	Coronin;Coronin-1C	2	2.4072e-20	139.46	0	26190000	0	0	0	0	0	0	0	0	0	0
AIFLHPEPFSIENGLLTPTLK	2336.28	Q9ULC5;B4DX30	Q9ULC5	ACSL5	Long-chain-fatty-acid--CoA ligase 5	3	1.5257e-37	123.41	0	13224000	15210000	38534000	30901000	27769000	0	0	0	6877900	24535000	8960300
AIFQQPPVGVR	1210.68	H7BXY3;A0A024R2T6;Q7L2E3	H7BXY3	DHX30	Putative ATP-dependent RNA helicase DHX30	2	0.087008	40.045	0	0	0	0	0	0	0	0	0	0	18938000	0
AIFQTIQNR	1089.59	O95373;B3KQG6;B3KNG9	O95373	IPO7	Importin-7	2	3.412e-06	145.04	11561000	0	17629000	29935000	33249000	31299000	11857000	7497100	11356000	7790300	20587000	10739000
AIFTGHSAVVEDVAWHLLHESLFGSVADDQK	3377.67	E9PC52;Q6FHQ0;Q16576;A8K6A2;Q5JP02;Q5JP01	E9PC52	RBBP7	Histone-binding protein RBBP7	4;5	2.0887e-23	102.05	27693000	20217000	28113000	0	0	0	27404000	18627000	31586000	0	0	0
AIFTGYYGK	1018.51	A0A024R1T5;P09543;B4DFN6;B4DI06	A0A024R1T5	CNP	2,3-cyclic-nucleotide 3-phosphodiesterase	2	0.0041685	54.157	0	0	7184000	0	16473000	0	0	0	0	0	0	0
AIFTTGQGASAVGLTAYVQR	2010.05	B3KXZ4;P49736;H0Y8E6;B7Z8Z6;B4DSV5;Q9BWF4	B3KXZ4	MCM2	DNA helicase;DNA replication licensing factor MCM2	2	0.00022567	69.602	0	6359700	5038400	6419500	7037800	7765500	2300900	0	4503100	0	8087500	0
AIGAVPLIQGEYMIPCEK	1975.02	A0A1B0GVD5;A0A1B0GWE8;V9HWI3;P07339;A0A1B0GW44;A0A1B0GV23;A0A1B0GU92;A0A1B0GU03;H7C469;H7C1V0	A0A1B0GVD5	HEL-S-130P;CTSD	Cathepsin D;Cathepsin D light chain;Cathepsin D heavy chain	2	2.5203e-43	174.94	0	0	9420000	247930000	201160000	176990000	5233900	0	3509400	91528000	222900000	94590000
AIGFVVGQTDWEK	1448.73	P49750;F8VU51;B4DMQ9	P49750	YLPM1	YLP motif-containing protein 1	2	0.012361	51.092	0	0	0	0	0	0	0	0	0	0	0	0
AIGGGLSSVGGGSSTIK	1446.77	B4DRR0;CON__P02538;A8K2I0;A0A0S2Z428;P02538;B4DRU6;B4DWU6;CON__P48668;P48668;B4DRY0;B2R853	B4DRR0	KRT6A;KRT6C	Keratin, type II cytoskeletal 6A;Keratin, type II cytoskeletal 6C	2	5.4916e-10	114.82	0	3936600	0	0	0	0	6332400	18859000	0	3162500	0	3255600
AIGIEPSLATYHHIIR	1789.98	Q96EY7;B2RDU4	Q96EY7	PTCD3	Pentatricopeptide repeat domain-containing protein 3, mitochondrial	4	0.0041011	26.781	0	5275300	0	0	0	0	0	0	0	0	6501100	0
AIGIGAYLVR	1031.61	A0A024R0Y2;Q13085;Q59FY4;Q7Z5W8;A2NX49;O00763;Q59GJ9;B4DYJ7;Q4G170;F8W8T8;H0YGH5	A0A024R0Y2	hCG_30204;ACACA;ACACB	Acetyl-CoA carboxylase 1;Biotin carboxylase;Acetyl-CoA carboxylase 2;Biotin carboxylase	2	0.010947	45.718	0	0	1095800	2647800	0	1688300	0	0	0	0	2930000	0
AIGISNFNHLQVEMILNKPGLK	2435.34	A0A024R7A8;P15121;Q59EL5;E9PCX2	A0A024R7A8	AKR1B1	Aldose reductase	4	0.039704	20.814	8551400	0	0	0	0	0	0	0	0	0	0	0
AIGNIELGIR	1054.61	A0A024RAM4;P46821;Q05BW8;D6RA32;Q86X89;Q32NB7;Q6PJD3;A5D6X1;Q4VBY4;D6RCL2	A0A024RAM4	MAP1B	Microtubule-associated protein 1B;MAP1B heavy chain;MAP1 light chain LC1	2	0.00083738	91.853	0	8853200	0	11029000	18295000	11230000	4777000	5048000	7172700	0	12718000	0
AIGNIVTGTDEQTQVVIDAGALAVFPSLLTNPK	3351.79	A8K7D9;P52292;Q7Z726	A8K7D9	KPNA2	Importin subunit alpha;Importin subunit alpha-1	3	1.2451e-06	51.9	0	0	0	0	0	0	0	0	6124000	0	0	0
AIGPHDVLATLLNNLK	1687.96	O75533;H7C341	O75533	SF3B1	Splicing factor 3B subunit 1	2;3	3.6632e-35	139.3	3495900	16359000	12109000	15026000	25495000	20237000	5465700	0	8730200	5772500	27694000	8453900
AIGSASEGAQSSLQEVYHK	1960.95	Q5U0A0;A0A109NGN6;P28066	Q5U0A0	PSMA5	Proteasome subunit alpha type;Proteasome subunit alpha type-5	2;3	6.0493e-44	139.04	40759000	24339000	59190000	73463000	102640000	71074000	26538000	18158000	22594000	0	0	11032000
AIGTDEDLAHSSIR	1483.73	Q5QP19;Q53FP3;Q9Y697;B2R5S3;B4DNL7;H7C0I5;H0YGN5	Q5QP19	NFS1	Cysteine desulfurase, mitochondrial	3	0.0020907	39.509	10755000	0	0	0	0	0	0	0	0	7321300	29450000	0
AIGTEPDSDVLSEIMHSFAK	2146.03	A0A024RDY0;O00410;H0Y8C6;B4E0R6;B3KWG6	A0A024RDY0	RANBP5;IPO5	Importin-5	3	0.00073222	44.788	0	0	0	0	0	0	7315300	0	8098600	6252300	21371000	8746400
AIGVLTSGGDAQGMNAAVR	1786.9	Q01813;P17858	Q01813	PFKP;PFKL	ATP-dependent 6-phosphofructokinase, platelet type;ATP-dependent 6-phosphofructokinase, liver type	2	6.0149e-88	240.12	17303000	20509000	23400000	26977000	44811000	28470000	11165000	13231000	17477000	23410000	62100000	24054000
AIHTAPVATMAFDPTSTLLATGGCDGAVR	2887.42	Q12788;J3KNP2	Q12788	TBL3	Transducin beta-like protein 3	3	5.3737e-15	60.419	0	0	0	11109000	0	0	0	0	0	5070900	24696000	0
AIHYALNCCGLAGGVEQFISDICPK	2753.32	B4DPP0;A6NNI4;A0A2R8Y478;G8JLH6;P21926	B4DPP0	CD9	Tetraspanin;CD9 antigen	3	5.2161e-17	74.062	0	0	0	0	0	0	0	0	0	0	17224000	0
AIIASNIMYIVGQYPR	1807.97	O14980;B3KWD0;B7ZB16;B4DR01	O14980	XPO1	Exportin-1	2;3	2.0197e-05	94.801	0	0	6584500	4296400	8425000	3661500	0	0	1121000	0	8045300	1659700
AIIDEFEQK	1091.55	Q15021;B3KMS0;B3KY03;B4E0B7	Q15021	NCAPD2	Condensin complex subunit 1	2	0.057024	27.736	0	4075600	0	0	0	0	0	0	0	0	0	0
AIIEEYLHLNDMK	1587.8	E7EX73;E9PGM1;E7EUU4;B4DGF1;B2RU10;B2RU06;Q4LE58;Q04637;B4DSI9;Q96I65	E7EX73	EIF4G1;EIF4G1 variant protein	Eukaryotic translation initiation factor 4 gamma 1	3	0.00058327	50.563	0	5069600	5381800	8002900	0	0	0	0	0	1977300	6900500	3093500
AIIIFVPVPQLK	1336.85	P62081;B5MCP9	P62081	RPS7	40S ribosomal protein S7	2	1.7915e-10	125.96	44342000	93009000	108290000	199050000	213810000	172240000	45736000	36883000	76200000	19875000	80004000	31173000
AIIKPQYVDQIPK	1511.87	P61221;D6R9I9;D6RGF4;H0Y990	P61221	ABCE1	ATP-binding cassette sub-family E member 1	3	0.0059046	59.898	0	0	0	24313000	25388000	23066000	0	0	0	0	0	0
AIILAAAPGEK	1052.62	A0A024R7E3;P26358;Q59FP7;I6L9H2;B3KVA0;K7ENW7	A0A024R7E3	DNMT1	DNA (cytosine-5)-methyltransferase;DNA (cytosine-5)-methyltransferase 1	2	0.045926	47.187	0	3765000	4589100	0	0	0	0	0	2837600	0	0	0
AIIVEFAQQGLNAALFYENKDPR	2606.35	A0A087WUT6;O60841;Q8N5A0;B3KM86;D3DVI5	A0A087WUT6	EIF5B	Eukaryotic translation initiation factor 5B	3	0.079937	16.096	0	7131200	0	0	0	0	0	0	0	0	0	0
AIKELEEWYAR	1406.72	P09496;F8WF69;C9J8P9	P09496	CLTA	Clathrin light chain A	2;3	4.2017e-10	120.96	8381000	24816000	8504300	0	0	0	0	0	0	0	0	0
AILCLLLGGVER	1299.76	Q53HJ4;B2R7C5;A0A0S2Z4T1;P25205;Q8NHX6;A0A0S2Z492;B4DUQ9;J3KQ69;B4DS46	Q53HJ4	MCM3;HCC5	DNA helicase;DNA replication licensing factor MCM3	2	0.00024051	93.111	0	1013800	0	3580700	3313100	2708200	0	0	0	1118300	6607200	3614200
AILEQQVLSEELTTK	1700.92	H3BPE1;H3BQK9;E9PNZ4	H3BPE1	MACF1		2	0.00011313	71.555	3384300	3190900	5462300	8769000	8029700	0	0	0	3107600	0	0	0
AILFAVVAR	958.596	B2R6P4;A0A024R061;P51809;A0A024R074;E5RH06	B2R6P4	SYBL1;VAMP7	Vesicle-associated membrane protein 7	2	0.0030662	60.788	0	0	2651400	0	0	0	0	0	0	0	0	0
AILGSVER	843.481	Q53GX7;P26639;B2RDX5;B4DKZ9;B3KTN2;Q5M7Z9;A2RTX5;B7ZLP8	Q53GX7	TARS;TARSL2	Threonine--tRNA ligase, cytoplasmic;Probable threonine--tRNA ligase 2, cytoplasmic	2	0.0057066	58.119	0	0	0	23002000	0	0	0	0	0	0	0	0
AILILDNDGDR	1213.63	Q53FU3;A0A024RB72;F8VVA7;P61923;F8W651;F8VXB1;F8VUC5;F8W156;F8VYZ4;F8VXR1	Q53FU3	COPZ1	Coatomer subunit zeta-1	2	0.00041413	93.649	6917900	4707000	9410800	7816100	10317000	10693000	7507800	8116000	9193800	4539700	6645800	3808100
AILILDNDGDRLFAK	1672.91	Q53FU3;A0A024RB72;F8VVA7;P61923;F8W651;F8VXB1;F8VUC5;F8W156;F8VYZ4;F8VXR1	Q53FU3	COPZ1	Coatomer subunit zeta-1	3	1.7665e-05	79.639	0	0	0	23604000	23095000	18057000	0	0	0	0	0	0
AILKDPPVILYDEATSSLDSITEETILGAMK	3332.73	A0A0S2Z2Z3;O75027;B4DGL8;A0A087WW65;B3KM98;A0A0S2Z367	A0A0S2Z2Z3	ABCB7	ATP-binding cassette sub-family B member 7, mitochondrial	3	0.006155	28.223	0	4030100	3704100	7676600	0	6501800	0	0	0	0	0	4805900
AILLPDLSEPNNEPLFSPASEVPR	2604.34	Q8WYP5;B3KRD0;H7C4S1	Q8WYP5	AHCTF1	Protein ELYS	2	0.005165	48.112	0	0	0	5668100	0	5990900	0	0	0	0	0	0
AILLPMDLDAHISSMLSSGASCAAAAQR	2843.4	Q14573;Q59ES2	Q14573	ITPR3	Inositol 1,4,5-trisphosphate receptor type 3	3	2.6521e-06	46.307	0	0	0	0	7565800	0	0	0	0	0	0	0
AILPCIK	800.483	P60842;A8K7F6;A8K088;J3KT12;J3QS69;Q59F68;J3KTB5;J3QL43;J3QR64;J3QLN6;B4E047;J3QKZ9;J3KS25;B4E102;J3KS93;J3KT04;J3QQP0	P60842	EIF4A1	Eukaryotic initiation factor 4A-I	2	0.01599	59.641	0	0	0	58505000	61573000	48714000	0	0	0	0	29153000	0
AILQATLREEK	1270.72	Q12904;B4DNK3;D6R937	Q12904	AIMP1	Aminoacyl tRNA synthase complex-interacting multifunctional protein 1;Endothelial monocyte-activating polypeptide 2	2	0.083317	57.96	0	0	0	0	0	4469600	0	0	0	0	0	0
AILQENGCLSDSDMFSQAGLR	2298.06	E5KNY5;P42704;B4DSR0;A0A0C4DG06	E5KNY5	LRPPRC	Leucine-rich PPR motif-containing protein, mitochondrial	2;3	1.2617e-62	234.66	0	0	0	31770000	21214000	20710000	0	0	0	11017000	88488000	22532000
AILQQLGLNSTCDDSILVK	2074.1	B4DG62;A8K7J7;P19367;A0A024QZK7;Q59FD4;B3KXY9	B4DG62	HK1	Hexokinase;Hexokinase-1	2	1.5293e-44	219.89	0	0	0	26974000	19223000	16791000	0	0	0	0	44353000	15727000
AILVDLEPGTMDSVR	1614.83	Q13509;Q9BV28;B2RBD5;Q53G92;A0A0B4J269;G3V5W4;G3V2R8;G3V3R4;G3V2N6;Q5JP53;A0A384NYT8;Q5SU16;P07437;B7ZAF0;Q6LC01;B4DY90;B4DMJ5;B2R6L0;A5D907;A5D906;Q13885	Q13885	TUBB3;TUBB;TUBB2A	Tubulin beta-3 chain;Tubulin beta chain;Tubulin beta-2A chain	2;3	2.6809e-34	199.7	940000000	1000300000	1317800000	1750800000	2039600000	1720100000	1006500000	675930000	956070000	521290000	1441000000	534110000
AILVVFANK	973.596	P40616;F8VYN9;B4DZG7	P40616	ARL1	ADP-ribosylation factor-like protein 1	2	0.00089059	107.66	4755300	8664400	8450400	18191000	14873000	14881000	4798200	4473300	9348700	4760600	16767000	6002700
AILYNYR	911.486	CON__Q2UVX4	CON__Q2UVX4			2	0.0037736	114.67	0	0	0	0	0	0	0	0	0	22107000	38797000	22277000
AIMEMPSFYSHGLPR	1734.82	Q59EC0;P55265;A0A024DAK3;D3DV75;B7Z8Y3;A0A3B3IRQ9;H0YCK3;A0A3B3ISX1;A0A3B3ITG9	Q59EC0	ADAR	Double-stranded RNA-specific adenosine deaminase	2;3	0.0001229	49.188	0	7737500	0	25527000	6555000	19292000	0	0	0	0	15828000	0
AIMKDPDDHTVCHLLFANQTEK	2569.23	A0A024R4X0;P00387;Q6ZVI6	A0A024R4X0	CYB5R3	NADH-cytochrome b5 reductase;NADH-cytochrome b5 reductase 3;NADH-cytochrome b5 reductase 3 membrane-bound form;NADH-cytochrome b5 reductase 3 soluble form	3;4	6.3079e-13	67.76	0	0	0	0	19965000	4720300	0	0	0	0	0	64523000
AIMTYVSSFYHAFSGAQK	2006.96	A0A024R694;P12814;H9KV75;B7Z565;Q86TX4;G3V2W4;G3V2N5;B4DRP5;A0A0S2Z3G9;O43707;B4E337;B4DSX0	A0A0S2Z3G9	ACTN1;ACTN4	Alpha-actinin-1;Alpha-actinin-4	2;3	2.5721e-50	189.5	166750000	95971000	277070000	278430000	315310000	239410000	33731000	21743000	33641000	7642200	0	18613000
AINAALAQR	926.53	A8MYR4;H0YK39;B2R506;A0A024R5Z5;P52657	A8MYR4	GTF2A2	Transcription initiation factor IIA subunit 2	2	0.0018131	89.142	4647900	0	4153100	0	0	0	0	0	4752000	0	0	0
AINCATSGVVGLVNCLR	1776.92	P49327;A0A0U1RQF0;Q6PJJ3	P49327	FASN	Fatty acid synthase;[Acyl-carrier-protein] S-acetyltransferase;[Acyl-carrier-protein] S-malonyltransferase;3-oxoacyl-[acyl-carrier-protein] synthase;3-oxoacyl-[acyl-carrier-protein] reductase;3-hydroxyacyl-[acyl-carrier-protein] dehydratase;Enoyl-[acyl-carrier-protein] reductase;Oleoyl-[acyl-carrier-protein] hydrolase	2	0.019975	46.592	0	0	0	0	0	0	0	0	0	0	48369000	0
AINFNFGYAK	1143.57	A8K3A8;P47897;Q53HS0;A0A1B0GVU9;B4DNN3;Q9BUZ3;B4DDN1;Q9H3A5;C9J165;A0A0U1RR66	A8K3A8	QARS	Glutamine--tRNA ligase	2	0.0068981	54.611	0	0	0	0	0	12703000	0	0	0	0	9527400	4318800
AINGPTSASGDDISK	1431.68	A0A0F7KYT8;A0A0F7L1S3;P51114;B4DXZ6;B4DM78;H7C4S4	A0A0F7KYT8	FXR1	Fragile X mental retardation syndrome-related protein 1	2	4.4737e-08	110.08	9599300	11604000	12042000	15749000	12016000	11252000	7707400	5782600	7291200	0	3970800	0
AINIADELPR	1110.6	Q8NFV4;D3DXF2	Q8NFV4	ABHD11	Alpha/beta hydrolase domain-containing protein 11	2	0.0019587	70.256	3396900	0	0	0	0	0	0	0	0	0	0	0
AINIGQLVDVK	1168.68	A0A3B3IUD7;Q14690;B4DH82;B4DES7	A0A3B3IUD7	PDCD11	Protein RRP5 homolog	2	0.00078799	72.643	0	0	0	0	0	0	0	0	0	2771900	7159600	2788700
AINPINTFTK	1117.61	Q07960	Q07960	ARHGAP1	Rho GTPase-activating protein 1	2	0.034977	44.203	0	9516400	0	0	0	0	0	0	0	0	0	0
AINQGGLTSVAVR	1284.71	A0A140VK44;G3V5Z7;P60900;G3V295;G3V3I1;G3V3U4;Q9BZ93	A0A140VK44	PSMA6	Proteasome subunit alpha type;Proteasome subunit alpha type-6	2	8.2958e-13	133.81	37635000	18193000	36349000	0	64105000	40322000	18635000	17360000	18615000	6513700	9339000	6721100
AINQIAAALFTIHK	1509.87	Q9Y2A7;B3KMK7	Q9Y2A7	NCKAP1	Nck-associated protein 1	3	0.057244	12.342	0	0	0	0	6835300	0	0	0	0	0	0	0
AINQQTGAFVEISR	1532.79	Q92945;A0A384P5V3;A0A087WTP3;M0R3J3	Q92945	KHSRP	Far upstream element-binding protein 2	2	2.123e-34	208.46	26367000	34847000	38880000	56680000	66381000	56309000	27655000	20751000	35814000	30661000	55050000	28473000
AINTFFAK	910.491	Q71RC2;Q96J85;X6RLN4;Q6P4E2	Q71RC2	LARP4	La-related protein 4	2	0.0060774	56.091	0	0	0	0	10380000	5202600	1859700	0	0	0	0	0
AINTLNGLR	970.556	Q15717;M0QZR9;B1AM48;B7Z5E0;B1APY9;B1APY8;A0A0A0MRX1;A0A0R4J2E6;Q12926;P26378	Q15717	ELAVL1;ELAVL2;ELAVL4	ELAV-like protein 1;ELAV-like protein;ELAV-like protein 2;ELAV-like protein 4	2	0.00085499	107.9	0	0	0	0	58996000	0	26112000	0	31105000	8871600	0	0
AINVLLEGNPDTHSWEMVGK	2209.08	B4DYY5;F8W726;Q14157;Q5VU77;Q5VU79;Q5VU78;Q5VU81;Q5VU80	B4DYY5	UBAP2L	Ubiquitin-associated protein 2-like	2;3	0.022018	51.218	0	0	0	0	4832800	5395400	12189000	0	0	0	0	0
AINVLLEGNPDTHSWEMVGKK	2337.18	B4DYY5;F8W726;Q14157;Q5VU77;Q5VU79;Q5VU78;Q5VU81;Q5VU80	B4DYY5	UBAP2L	Ubiquitin-associated protein 2-like	3	0.066943	7.4173	0	0	0	0	4695200	0	0	0	0	0	0	0
AIPDLTAPVAAVQAAVSNLVR	2075.17	A0A384NYN5;A0A024QZN4;V9HWK2;P18206;B4DTM7;A0A096LPE1	A0A384NYN5	VCL;HEL114	Vinculin	2;3	7.3415e-08	118.13	22991000	13109000	31452000	59246000	66349000	51085000	13526000	9146600	13282000	2409900	8807500	4661300
AIPNNQVLGK	1052.6	O60869	O60869	EDF1	Endothelial differentiation-related factor 1	2	0.0084877	63.48	0	14144000	0	0	28096000	0	0	0	12655000	0	0	0
AIPQLQGYLR	1157.66	Q8TBK5;Q8N5Z7;A0A024RBK3;Q9HBB3;Q02878;B2R4K7	Q8TBK5	RPL6	60S ribosomal protein L6	2	4.2545e-09	145.04	32550000	128390000	115360000	233630000	268270000	246470000	43701000	37989000	86358000	43593000	158350000	52700000
AIPSFLNSFNR	1264.66	A8K4P8;Q14146;Q5VYD0	A8K4P8	URB2	Unhealthy ribosome biogenesis protein 2 homolog	2	0.03656	42.743	0	0	0	0	0	0	0	0	0	0	0	0
AIPTVNHSGTFSPQAPVPTTVPVVDVR	2785.48	Q16513;B1AL79	Q16513	PKN2	Serine/threonine-protein kinase N2	3	0.054512	17.216	0	0	0	8879800	6305700	0	0	0	0	0	0	0
AIPVSPSAVEEDEDEDGHTVVATAR	2593.21	A9CQZ8;G3V1L9;Q07157;A0A087X0K9;G5E9E7;Q6MZU1;Q68DX9;B4DZK4;H0Y3R8	A9CQZ8	TJP1;DKFZp686A1195;DKFZp686M05161	Tight junction protein ZO-1	3	0.01292	24.927	0	0	0	12097000	18167000	15498000	0	0	0	0	0	0
AIQAYGMKPHDIFEANDLFENGNMTQVQTTLVALAGLAK	4219.11	Q15417;E9PDU6	Q15417	CNN3	Calponin-3;Calponin	3;4	2.0835e-28	108.58	0	0	14497000	72270000	104050000	81882000	0	0	0	0	0	0
AIQDAILEVLK	1211.71	E9PGY2;B3KNN3;B3KPE2;A0A024R803;B3KU91;H0Y650;Q86Y56	E9PGY2	DNAAF5;FLJ20397	Dynein assembly factor 5, axonemal	2	0.010396	59.8	0	0	0	0	4124900	2897200	0	0	0	0	2937600	0
AIQDGTIVLMGTYDDGATK	1967.95	Q92520	Q92520	FAM3C	Protein FAM3C	2	1.9628e-57	203.85	9934800	11947000	13186000	31815000	0	28284000	6920100	6376200	9070100	17560000	43283000	16452000
AIQDGTIVLMGTYDDGATKLNDEAR	2666.29	Q92520	Q92520	FAM3C	Protein FAM3C	3	0.00041117	41.76	0	12908000	0	0	0	0	0	0	0	0	0	0
AIQDHLLEVEQSK	1508.78	P12270;Q58F23;Q504U6;A0PJC9	P12270	TPR	Nucleoprotein TPR	2;3	1.0743e-20	187.44	0	0	0	10534000	33185000	33655000	0	0	0	8875400	41767000	10236000
AIQDMFPNMDQEVIR	1805.84	Q6FIE9;Q59FB9;Q9H0E2;Q8N8J5;F2Z2Y8;B3KR28;E7EN89	Q6FIE9	TOLLIP	Toll-interacting protein	2	5.6385e-05	78.692	0	0	3540100	6230500	8594600	8037100	0	2232800	3688700	0	0	0
AIQLNPSYIR	1173.65	Q53HD9;Q53GE7;Q99614;H0YB37	Q53HD9	TTC1	Tetratricopeptide repeat protein 1	2	0.0018775	71.692	0	0	0	0	0	0	0	3049700	0	0	0	0
AIQLNSNSVQALLLK	1610.94	B3KMP2;A8KAQ7;A5D8X2;A0A024RBJ3;Q9UJX3;Q2M2R1;Q4KMX6	B3KMP2	ANAPC7	Anaphase-promoting complex subunit 7	2	0.04358	42.21	0	0	0	0	0	0	0	0	0	0	6380000	0
AIQLSGAEQLEALK	1469.81	Q53FV3;B3KM48;A0A0S2Z5H7;D6RFN0;Q9BT78;D6RAX7	Q53FV3	COPS4	COP9 signalosome complex subunit 4	2	0.0062098	61.435	0	0	0	6701000	8213700	6929600	0	0	5516600	0	0	0
AISAANLHLR	1064.61	Q6P2Q9;B4DK16;Q53GM6	Q6P2Q9	PRPF8	Pre-mRNA-processing-splicing factor 8	2	0.012499	43.808	0	2388500	0	0	0	0	0	0	0	0	0	0
AISEPNFSVAYANMCR	1815.83	E7EX73;E9PGM1;E7EUU4;B4DGF1;B2RU10;B2RU06;Q4LE58;Q04637;B4DSI9;C9JF13;C9J6B6;C9K073;C9J2Z7	E7EX73	EIF4G1;EIF4G1 variant protein	Eukaryotic translation initiation factor 4 gamma 1	2	1.1572e-06	101.93	0	0	0	7407100	7504100	0	0	0	0	0	10915000	4254800
AISHEHSPSDLEAHFVPLVK	2212.13	B4DDF7;A8K7B7;P30153;A8K3H8;B4DE69;C9J9C1	B4DDF7	PPP2R1A	Serine/threonine-protein phosphatase 2A 65 kDa regulatory subunit A alpha isoform	3;4;5	1.9753e-07	62.203	27507000	0	9518800	0	8413400	0	14841000	16411000	10738000	0	0	0
AISNNEADAVTLDGGLVYEAGLKPNNLKPVVAEFHGTK	3951.04	CON__Q29443;CON__Q0IIK2	CON__Q29443			5	0.06882	12.061	0	0	0	0	0	0	0	0	0	0	0	0
AISPDKDNFYFDVK	1657.8	Q2TB59;A0A024R0C3;Q13423;E9PCX7	Q2TB59	NNT	NAD(P) transhydrogenase, mitochondrial	2;3	0.0026241	82.171	0	0	0	0	0	0	0	0	0	11611000	11511000	0
AISSASSPQSPGDALR	1542.76	B2RNR6;Q96KR1;B3KP82	B2RNR6	ZFR	Zinc finger RNA-binding protein	2	2.3253e-05	85.845	3449900	8302500	7126300	0	12496000	9855700	3203400	0	4699900	0	10315000	0
AISSTEAVLNNR	1273.66	B3KY61;U3KPZ7;Q9P2N5;D3DQF6;A0A087X0H9;Q5T8P6	B3KY61	RBM27;POU4F3;RBM26	RNA-binding protein 27;RNA-binding protein 26	2	2.9548e-07	114.84	0	0	0	0	0	9427500	0	0	0	3995500	7235800	0
AISSYFVSTMSSSIK	1606.79	O75367;B4DJC3;Q59FH0	O75367	H2AFY	Core histone macro-H2A.1;Histone H2A	2;3	2.4379e-26	178.71	0	45849000	37699000	64279000	46108000	41651000	0	0	26222000	75125000	144890000	84248000
AITGASLADIMAK	1260.67	C9JXB8;C9JNW5;V9HW01;P83731	C9JXB8	RPL24;HEL-S-310	60S ribosomal protein L24	2	7.1833e-18	166.55	107560000	156280000	147800000	203230000	248930000	221980000	95503000	84505000	128170000	29583000	91695000	29700000
AITGFDDPFSGK	1253.59	P15924;Q4LE79	P15924	DSP;DSP variant protein	Desmoplakin	2	0.030563	32.329	0	0	0	0	0	0	0	4656000	0	0	0	0
AITGIQAFTASK	1206.66	A0A2L2DH39;A0A2L2DH21;A0A2L2DH10;A0A2H4G245;A0A2H4G235;A0A2H4G1S8;A0A024R7F9;Q92947;A0A2H4G0V0;A0A2H4FX81;A0A2H4FX57;A0A2L2DH25;A0A2L2DH19;A0A2H4FX55;A0A2H4FWZ7;B4DK85;B4DUY0	A0A2L2DH39	GCDH	Glutaryl-CoA dehydrogenase, mitochondrial	2	4.289e-07	110.38	0	0	0	0	0	0	0	0	0	0	12582000	0
AITHLNNNFMFGQK	1633.8	Q6NTA2;A0A384N6C7;P14866;M0QXS5;B2R959;A0A3B3ITJ4	Q6NTA2	HNRNPL	Heterogeneous nuclear ribonucleoprotein L	2;3	8.7438e-103	291.24	72807000	91495000	97883000	176600000	155800000	143330000	69022000	43425000	72198000	45009000	93336000	49602000
AITIAGIPQSIIECVK	1698.96	A0A384N6B9;Q15366;F8VZX2;H3BRU6;B4DRD7;F8VXH9;B4DLC0	A0A384N6B9	PCBP2	Poly(rC)-binding protein 2	2	1.0701e-20	173.11	0	4325900	5832400	93751000	54013000	51208000	2196700	0	0	15628000	82130000	31763000
AITIAGVPQSVTECVK	1658.89	Q53SS8;Q15365	Q53SS8	PCBP1	Poly(rC)-binding protein 1	2	1.9653e-38	182.71	0	0	0	87369000	66920000	64184000	0	0	0	30329000	117810000	49278000
AITIANQTNCPLYITK	1806.95	A0A1C7CYX9;Q59GB4;Q16555;Q53ET2;Q86U75	A0A1C7CYX9	DPYSL2	Dihydropyrimidinase-related protein 2	2	2.6213e-44	247.67	9029800	18347000	0	65724000	82512000	66566000	9558300	0	12089000	21689000	52780000	20127000
AITSAYYR	943.476	Q15907;H3BMH2;H3BSC1;A0A024R5Z8;P62491;B4DMN1;P57735	Q15907	RAB11B;RAB11A;RAB25	Ras-related protein Rab-11B;Ras-related protein Rab-11A;Ras-related protein Rab-25	2	0.0024813	85.357	17607000	23028000	22341000	50857000	48939000	39349000	0	0	13381000	0	0	0
AITTGLQEYVEAVSFQHFIK	2280.18	A0A024R3V8;Q99598;Q7Z3N9;Q5VVQ1;C4P0D6;C4P0D8	A0A024R3V8	TSNAX;DKFZp686G1650;DISC1	Translin-associated protein X	3	7.7382e-05	43.534	3836300	0	6026100	7567100	7949800	5878100	0	0	0	0	0	0
AITVFSPDGHLFQVEYAQEAVK	2448.23	Q05DH1;A0A0K0K1K4;O14818;H0UI83;B0YJ74;Q8TAA3;F5GY34	Q05DH1	PSMA7;hCG_41772;PSMA8	Proteasome subunit alpha type;Proteasome subunit alpha type-7;Proteasome subunit alpha type-7-like	3	8.3617e-07	77.847	15093000	0	24952000	0	0	0	0	0	0	0	0	0
AITVFSPDGHLFQVEYAQEAVKK	2576.33	Q05DH1;A0A0K0K1K4;O14818;H0UI83;B0YJ74;Q8TAA3;F5GY34	Q05DH1	PSMA7;hCG_41772;PSMA8	Proteasome subunit alpha type;Proteasome subunit alpha type-7;Proteasome subunit alpha type-7-like	3	1.2062e-06	70.453	7565100	0	0	19630000	0	15062000	0	0	0	0	0	0
AIVAESLNNTSIK	1358.74	P35251;H0Y8U4	P35251	RFC1	Replication factor C subunit 1	2	0.022489	49.5	0	2194300	0	0	5531900	4217400	0	0	0	0	0	0
AIVAIENPADVSVISSR	1739.94	C9J9K3;A0A024R2P0;A0A0C4DG17;P08865;Q96RS2;A0A024R7P5;F8WD59	C9J9K3	RPSA;LOC388524	40S ribosomal protein SA	2;3	9.1607e-36	217.09	163830000	147860000	180780000	242790000	277500000	211790000	123270000	89348000	134490000	53609000	123760000	53328000
AIVDALPPPCESACTVPTDVDK	2328.12	V9HWB5;Q15181	V9HWB5	HEL-S-66p;PPA1	Inorganic pyrophosphatase	2	0.00046901	66.285	0	0	0	14506000	0	0	0	0	0	0	7232600	4378900
AIVDCGFEHPSEVQHECIPQAILGMDVLCQAK	3611.71	A0A024RCM3;Q13838;Q5STU3;F6WLT2;A0A0A0MT12;F6TRA5;F6S4E6;Q59G92;F6R6M7;Q7KYK3;F6QYI9;A0A0G2JJL7;K7EPJ3;A0A0G2JHN7;F6U6E2;F6S2B7;B4DH55;F6SXL5;O00148;B4DX78;A0A024R7H0;K7EN69;K7ENP6;K7EL56;K7EIL8	A0A024RCM3	hCG_2005638;DDX39B;BAT1;DDX39A;DDX39	Spliceosome RNA helicase DDX39B;ATP-dependent RNA helicase DDX39A	4	1.0722e-05	48.088	0	0	0	19655000	0	0	0	0	0	0	24290000	17173000
AIVDGNLK	828.471	O75369;A0A024R321;P21333;F8WE98;Q60FE6;Q60FE5;A6NDY9;A0A087WWY3;Q14315	O75369	FLNB;FLNA;FLNC	Filamin-B;Filamin-A;Filamin-C	2	0.00086041	114.59	22595000	18323000	23672000	0	0	19792000	13250000	10906000	16156000	0	0	0
AIVFVVDSAAFQR	1421.77	Q549N5;Q9Y5M8;H7C4H2	Q549N5	SRPRB	Signal recognition particle receptor subunit beta	2	1.4515e-12	129.85	4628600	10022000	8806600	9440700	7574800	10161000	0	0	5888600	4561900	11651000	0
AIVICPTDEDLKDR	1630.82	A8K3W4;A0A024R0J9;A0A0A0MRA5;B7Z4B8;A8K6U7;Q9BUJ2;A8K5K0;M0R3F1;B3KM60	A8K3W4	HNRPUL1;HNRNPUL1	Heterogeneous nuclear ribonucleoprotein U-like protein 1	2;3	1.445e-05	94.297	0	0	0	47828000	32018000	3802300	0	0	0	9309800	42334000	13569000
AIVLAAIFR	972.612	H7BXY3;A0A024R2T6;Q7L2E3	H7BXY3	DHX30	Putative ATP-dependent RNA helicase DHX30	2	0.0019404	70.912	0	2010300	2543800	0	1888700	0	703960	0	1461200	1206500	3682200	2387400
AIVNSALK	814.491	A0A146IHP0;A4D2Q0;E9PHI4;O94901;A7MCZ7;H0Y742;H0Y6N5;B4E278;H7C2K3	A0A146IHP0	UNC84A;SUN1	SUN domain-containing protein 1	2	0.0030657	78.324	0	4988100	0	7996100	0	0	0	0	3910700	4846400	14020000	6917700
AIVNVIGMHK	1080.61	O75533	O75533	SF3B1	Splicing factor 3B subunit 1	2	0.019715	53.166	0	0	0	0	8478000	5477700	0	0	0	0	0	0
AIVQLVNER	1040.6	A0A024R0L6;Q15102;M0R389	A0A024R0L6	PAFAH1B3	Platelet-activating factor acetylhydrolase IB subunit gamma	2	0.00012379	122.13	16711000	10491000	16415000	21748000	27750000	20244000	10703000	9404900	10622000	5130400	6996600	5257700
AIVQQWLEYR	1304.69	O43324;D6RBD7;C9J1V9;H0YAL7;D6RCQ0	O43324	EEF1E1;EEF1E1-BLOC1S5	Eukaryotic translation elongation factor 1 epsilon-1	2	0.00038672	121.09	6148800	7892200	8721100	19760000	26762000	17953000	5057100	2873200	7595600	4824500	13306000	5713300
AIVSSGTLGDR	1074.57	B2R5U7;Q03701	B2R5U7	CEBPZ	CCAAT/enhancer-binding protein zeta	2	0.0015556	64.04	0	0	4019900	0	0	0	0	0	0	3542600	8632100	4605300
AIVVDPVHGFMYWTDWGTPAK	2389.16	A0A024R7D5;J3KMZ9;P01130;Q9UH51;H0YMD1;H0YMQ3	A0A024R7D5	LDLR	Low-density lipoprotein receptor	3	2.5027e-08	93.5	0	16341000	17413000	48635000	40284000	37285000	8915700	0	0	7380100	33666000	12477000
AIVWGMQTR	1060.55	A0A024R1T9;Q4LE36;P53396;A0A024R1Y2;Q8N9C4	A0A024R1T9	ACLY;ACLY variant protein	ATP-citrate synthase	2	0.0030991	60.59	7287600	0	0	0	0	0	0	0	0	0	0	0
AIWAALQTQTSNAAK	1572.83	A8KAK1;Q9NYU2	A8KAK1	UGGT1	UDP-glucose:glycoprotein glucosyltransferase 1	2	2.3771e-05	86.014	0	8261000	0	11283000	0	0	0	0	0	0	0	0
AIWIECLPSMPSPAGSQELSSR	2402.16	O15231	O15231	ZNF185	Zinc finger protein 185	2	0.051131	19.578	0	0	0	2218300	0	0	0	0	0	0	0	0
AIWNVINWENVTER	1742.87	Q7Z7M4;A0A384NL29;P04179	Q7Z7M4	SOD2	Superoxide dismutase;Superoxide dismutase [Mn], mitochondrial	2;3	1.0621e-102	289.96	71496000	69203000	79971000	170990000	126770000	138270000	96710000	61887000	90295000	55080000	107600000	54662000
AIYAALSGNLK	1119.63	P57740;B3KMK0;H0YG15	P57740	NUP107	Nuclear pore complex protein Nup107	2	0.0013644	76.827	0	0	0	10271000	6650100	0	0	0	0	0	18649000	6753000
AIYAYALQVFPSK	1469.79	O94906	O94906	PRPF6	Pre-mRNA-processing factor 6	2	1.6156e-06	104.79	0	0	0	7201800	8813200	7343900	0	0	0	0	10835000	3375400
AIYDFEAAEDNELTFK	1874.86	B2RAY1;Q92783;B4DZT2;A6NMU3	B2RAY1	STAM	Signal transducing adapter molecule 1	2	0.0021413	46.592	0	0	0	0	0	0	0	0	0	0	5393100	0
AIYDFTDTVIR	1312.67	Q53R49;Q15118;B7Z7N6;C9JKT3	Q53R49	PDK1	[Pyruvate dehydrogenase (acetyl-transferring)] kinase isozyme 1, mitochondrial	2	0.021192	35.944	0	0	0	0	0	0	0	0	0	0	0	2284300
AIYDTPCIQAESEK	1610.75	A0A0S2Z489;O00232;A0A0S2Z476	A0A0S2Z489	PSMD12	26S proteasome non-ATPase regulatory subunit 12	2	0.0001447	69.451	0	0	0	0	0	0	0	0	0	0	13824000	0
AIYEVLFR	1009.56	Q15149	Q15149	PLEC	Plectin	2	0.0055491	58.981	0	0	0	9352400	0	0	0	0	0	0	5154100	0
AIYFDGDFGQIVR	1499.74	E5KND7;E5KND5;Q96RP9;C9IZ01;D3DNL3;F8WAU4	E5KND7	GFM1	Elongation factor G, mitochondrial	2	1.1121e-12	132.01	0	0	0	15021000	0	16831000	2715000	0	0	0	23855000	0
AIYHDLEQSIR	1343.68	Q6FIA3;Q9UNF0;A0A024R4X1;A0A0U1RR22	Q6FIA3	PACSIN2	Protein kinase C and casein kinase substrate in neurons protein 2	2	0.0024487	54.066	0	0	0	10357000	7323700	7873400	0	0	0	0	0	0
AIYHSLGMTGIPIINVNNNCATGSTALFMAR	3293.64	B2R761;A0A384NY87;P22307;E9PLD1;Q59HG9;H0YCB0	B2R761	SCP2	Non-specific lipid-transfer protein	3	4.7337e-07	55.783	0	0	0	12268000	0	6412200	0	0	0	0	11772000	4099500
AIYNSGQDHVQNEENYAQVLDK	2534.17	A0A0A0MRE5;Q9ULH1;E5RHD7	A0A0A0MRE5	ASAP1	Arf-GAP with SH3 domain, ANK repeat and PH domain-containing protein 1	3	0.074701	13.592	0	0	0	0	7725700	0	0	0	0	0	0	0
AIYSFCSQICDPR	1589.72	Q71SV8;Q9HCS7;Q68CN2	Q71SV8	XAB2;DKFZp762C1015	Pre-mRNA-splicing factor SYF1	2	0.018002	35.414	0	0	0	0	0	0	0	0	0	0	6139600	2355100
AKDEQSAVSMLK	1305.66	D6W5C0;B2ZZ89;Q01082;A0A087WUZ3;K9MS24	D6W5C0	SPTBN1	Spectrin beta chain, non-erythrocytic 1	2	0.002211	90.108	7803300	8654300	8861400	0	0	0	0	0	0	0	0	0
AKDINQEVYNFLATAGAK	1952	Q99798;B4DZ08;B2RBW5;A0A0K0K1H7;A2A274;B4DJW1;B4DLY4	Q99798	ACO2	Aconitate hydratase, mitochondrial	3	5.4574e-05	69.148	7761700	10822000	8355300	0	0	0	4698600	0	0	0	0	0
AKDIVPGDIVEIAVGDKVPADIR	2389.32	A0A0S2Z3L2;P16615	A0A0S2Z3L2	ATP2A2	Sarcoplasmic/endoplasmic reticulum calcium ATPase 2	4	0.00039574	45.011	0	13230000	0	0	0	0	0	3045100	6380500	0	0	7630500
AKEDIVTEQIDFSAAR	1791.9	A0A024R167;B4E2K2;A0A024R152;Q9Y2D5;C9JVY5	A0A024R167	hCG_28765;AKAP2	A-kinase anchor protein 2	3	0.00093482	40.693	7346200	0	0	0	0	0	0	0	0	0	0	0
AKEFTNVYIK	1211.65	A0A024R9C1;P11940;A0A087WTT1;E7EQV3;B4DZW4;E7ERJ7;B4DQX0;B3KT93;A0A024R9E2;H0YAR2;H0YBN4;B1ANR0;Q6IQ30;Q13310;H0Y5F5;H0YCC8	A0A024R9C1	PABPC1;PABPC4	Polyadenylate-binding protein;Polyadenylate-binding protein 1;Polyadenylate-binding protein 4	2;3	3.7262e-06	129.1	18619000	28709000	50171000	0	0	0	0	0	0	0	0	0
AKELDPTNMTYITNQAAVYFEK	2546.24	V9HW72;A8K690;P31948	V9HW72	HEL-S-94n;STIP1	Stress-induced-phosphoprotein 1	3	0.00047572	46.578	8440400	7063500	10551000	15545000	13775000	12279000	0	0	0	0	0	0
AKFEELNMDLFR	1511.74	V9HWB4;P11021	V9HWB4	HEL-S-89n;HSPA5	78 kDa glucose-regulated protein	3	0.0058864	45.915	0	5516100	7754800	0	0	0	0	0	0	0	0	0
AKGEIPEVAFMK	1318.7	Q9UBU9;Q68CW9;A0A024R5A9;H0YDU0	Q9UBU9	NXF1;DKFZp667O0311	Nuclear RNA export factor 1	3	0.047208	21.301	0	2812200	0	0	0	0	0	0	0	0	0	0
AKGGEEPLPEGLFWLLVTGHIPTEEQVSWLSK	3546.84	B4DJV2;A0A024RB75;O75390;B3KTN4;A0A0C4DGI3;B7Z1E1;F8VPA1;H0YH82;F8VRP1;F8VX68;F8VRI6;F8VPF9;F8W1S4;F8W4S1;F8VZK9;F8VX07;F8VWQ5	B4DJV2	CS	Citrate synthase;Citrate synthase, mitochondrial	4	0.07472	13.742	0	9957300	0	0	0	0	0	0	0	0	0	0
AKGPLASQISGLYLPYK	1805.01	Q6NZX3;Q53Z63;B2RBH2;P21589;Q96B60	Q6NZX3	NT5E	5-nucleotidase	3	0.00010655	65.231	0	16142000	0	0	0	0	0	0	0	0	0	0
AKIQDKEGIPPDQQR	1721.91	A0A248RGE3;Q5RKT7;B2RDW1;P62979;J3QS39;J3QTR3;F5H6Q2;Q3MIH3;F5GYU3;F5H2Z3;F5H265;Q5UGI3;B4DV12;F5H388;F5H747;F5GXK7;J3QKN0;Q5U5U6;Q5PY61;Q9UFQ0;Q96C32;Q96MH4;L8B4I8;L8B196;Q96H31;L8B4R0;A8K674;L8B4Z6;L8B4M0;L8B4J3;Q66K58;Q59EM9;P62987;P0CG47;P0CG48;A0A2R8Y422;M0R1M6;M0R2S1;M0R1V7;Q49A90;J3QSA3;F5GZ39	A0A248RGE3	RPS27A;HEL112;UBB;UBC;UBA52;DKFZp434K0435;UbC	Ubiquitin-40S ribosomal protein S27a;Ubiquitin;40S ribosomal protein S27a;Ubiquitin-60S ribosomal protein L40;Ubiquitin;60S ribosomal protein L40;Polyubiquitin-B;Ubiquitin;Polyubiquitin-C;Ubiquitin	2;3;4	2.9946e-23	163.99	44099000	0	0	0	0	0	24191000	0	0	0	0	0
AKPAMPQDSVPSPR	1479.75	A0A024R1T9;Q4LE36;P53396	A0A024R1T9	ACLY;ACLY variant protein	ATP-citrate synthase	3	0.017859	38.199	0	0	0	0	0	8602100	0	0	0	0	0	0
AKPLMELIER	1198.67	B4DKB2;A0A024RAB2;A0A024RAF7;A0A3B3ISF9;P42892;A0A024RAB0	B4DKB2	ECE1	Endothelin-converting enzyme 1	3	0.0018235	64.439	6076100	6951200	7182900	11105000	11598000	9056100	4442000	5094400	4005700	2982100	7817600	3465500
AKPPPGGGEQEPPPPPAPQDVEMK	2449.19	Q96N86;Q6IBN0;O43242	Q96N86	PSMD3	26S proteasome non-ATPase regulatory subunit 3	3	0.00032004	37.896	0	0	0	0	16646000	12100000	0	0	0	0	15602000	0
AKPVATAPIPGTPWCVVWTGDER	2494.27	O14776;G3V220;B7Z921	O14776	TCERG1	Transcription elongation regulator 1	3	0.0068522	33.665	0	0	0	10390000	0	0	0	0	0	0	11910000	4384300
AKPYEGSILEADCDILIPAASEK	2476.24	B4DMF5;E9KL48;P00367;B4DMG8;B4E0N9;B3KT18;Q59FQ4;Q14400	B4DMF5	GLUD1	Glutamate dehydrogenase;Glutamate dehydrogenase 1, mitochondrial	2;3	1.4737e-18	111.53	0	0	0	96694000	68289000	65169000	0	0	0	47498000	165210000	109080000
AKQEELEAALQR	1384.73	CON__Q3KNV1;P08729;CON__P08729;B3KY79;Q96GE1	CON__Q3KNV1	KRT7	Keratin, type II cytoskeletal 7	2;3	7.8037e-11	169.58	28700000	88340000	84997000	0	0	0	0	0	12471000	0	0	0
AKQIQDQLNELEER	1712.87	H0YKX1;I7GPQ7;Q92541	H0YKX1	RTF1	RNA polymerase-associated protein RTF1 homolog	3	0.0498	17.252	0	0	0	0	0	0	0	0	0	0	0	0
ALAAAGYDVEK	1106.56	Q4VB24;B2R984;A3R0T8;A3R0T7;P10412;P16402;A1L407;P22492;Q02539;P16403	Q4VB24	HIST1H1E;HIST1H1D;HIST1H1T;HIST1H1A;HIST1H1C	Histone H1.4;Histone H1.3;Histone H1t;Histone H1.1;Histone H1.2	2	6.6395e-09	127.4	468400000	998050000	1065000000	2588900000	2271500000	2194700000	674290000	783850000	1164400000	2535200000	4923800000	3083800000
ALAAAGYDVEKNNSR	1577.78	Q4VB24;B2R984;A3R0T8;A3R0T7;P10412;P16402;A1L407;P22492;Q02539;P16403	Q4VB24	HIST1H1E;HIST1H1D;HIST1H1T;HIST1H1A;HIST1H1C	Histone H1.4;Histone H1.3;Histone H1t;Histone H1.1;Histone H1.2	2;3	4.9755e-49	240.8	68603000	332160000	215930000	127780000	15594000	0	30993000	22148000	37245000	0	8445200	7094600
ALAAFLKK	860.548	B0ZBD0;Q8WVX7;P39019;M0R2L9;M0QXK4;M0QYF7;M0R140	B0ZBD0	RPS19	40S ribosomal protein S19	2	0.0031152	114.02	16583000	26844000	21328000	13713000	9598600	0	0	0	0	0	0	0
ALAAGGVGSIVR	1069.62	O15511	O15511	ARPC5	Actin-related protein 2/3 complex subunit 5	2	6.5673e-05	90.108	17007000	12566000	20579000	28355000	37934000	31759000	12936000	0	14013000	6476000	0	0
ALAAPAAEEKEEAR	1454.74	Q01650;Q2MCL6	Q01650	SLC7A5	Large neutral amino acids transporter small subunit 1	2;3	2.0418e-09	109.22	46917000	45172000	53984000	43212000	39579000	49057000	40098000	19069000	19322000	0	19760000	0
ALAAPAAEEKEEAREK	1711.87	Q01650;Q2MCL6	Q01650	SLC7A5	Large neutral amino acids transporter small subunit 1	3	0.0053937	67.646	0	25184000	0	24160000	0	0	0	0	0	0	0	0
ALAAQLPVLPR	1147.71	A0A024RE27;Q96GK7;C9JGM0	A0A024RE27	FAHD2A	Fumarylacetoacetate hydrolase domain-containing protein 2A	2	0.023449	42.599	0	0	0	0	2909500	0	0	0	0	1804600	0	0
ALAAQNIVEDMEQR	1586.77	A0A140VKC0;Q16222	A0A140VKC0	UAP1	UDP-N-acetylhexosamine pyrophosphorylase;UDP-N-acetylgalactosamine pyrophosphorylase;UDP-N-acetylglucosamine pyrophosphorylase	2	8.6212e-09	100.72	0	0	0	0	0	0	0	0	0	0	0	0
ALADAQIPYSAVDQACVGYVFGDSTCGQR	3092.42	B2R761;A0A384NY87;P22307;E9PLD1;Q59HG9;H0YCB0	B2R761	SCP2	Non-specific lipid-transfer protein	3	2.6031e-14	58.477	0	0	0	7250300	0	4597800	0	0	0	3227200	13148000	7468900
ALADTENLR	1001.51	Q9HAV7;B4DWV5	Q9HAV7	GRPEL1	GrpE protein homolog 1, mitochondrial;GrpE protein homolog	2	0.0019042	73.248	0	0	0	58418000	0	53725000	19089000	0	25940000	32997000	88128000	37442000
ALADVATVLGR	1084.62	Q92542;B4DJN0;B4DR82;H0Y6T7	Q92542	NCSTN	Nicastrin	2	5.4861e-10	147.51	16259000	15434000	22290000	27077000	24026000	22209000	9158200	7899400	8892300	8184300	19718000	7824700
ALADYIR	820.444	A0A384MEE7;Q9BS26	A0A384MEE7	ERP44	Endoplasmic reticulum resident protein 44	2	0.0035894	128.82	13834000	15700000	16936000	30974000	25433000	28131000	12791000	9786600	17124000	14142000	24819000	10512000
ALAEEWSCPFMETSAK	1842.82	Q5JQ44;P61225	Q5JQ44	DKFZp547A0616;RAP2B	Ras-related protein Rap-2b	2	1.7063e-09	117.98	0	0	0	22795000	21615000	19264000	0	0	0	3740300	10361000	3701300
ALAELFGLLVK	1172.72	A0A024R9Y3;A0A024R9U8;A0A024R9W5;Q7Z6Z7;Q5H924;Q5H962	A0A024R9Y3	HUWE1	E3 ubiquitin-protein ligase HUWE1	2	0.05419	41.029	0	0	0	0	0	0	0	0	0	0	0	0
ALAESWNAAFLESSAK	1693.83	Q6NZ61;A8K005;A0A090N900;Q15382;C9J931	Q6NZ61	RHEB	GTP-binding protein Rheb	2	7.1326e-14	162.31	22327000	22664000	32787000	52190000	49713000	45533000	0	11905000	0	0	0	0
ALAETGIAVPSYYNPAAVNPMK	2276.15	Q7L4I2;Q9P068;B3KMH4	Q7L4I2	RSRC2;FLJ11021	Arginine/serine-rich coiled-coil protein 2	2	0.0026023	49.12	0	0	0	0	6251300	5462700	0	0	0	0	5324300	0
ALAEVDVISLEQGK	1470.79	A0A1U9X8U7;A0A1U9X8U3;B4DNI0;B0UZZ8;A8K9A1;A0A1U9X8W1;B4DP15;O15213	A0A1U9X8U7	C6orf11;WDR46	WD repeat-containing protein 46	2	3.929e-07	121.08	0	0	0	0	4106900	3489200	0	0	0	0	5838400	0
ALAEYVVQQEGAK	1404.72	B2RDG1;Q8WVX9;E9PNW8;Q9H600	B2RDG1	FAR1	Fatty acyl-CoA reductase 1	2	0.014653	51.276	0	0	0	0	0	0	0	0	0	0	21953000	0
ALAFEQLLK	1031.6	H0YJ97;Q15643;Q6MZL5	H0YJ97	TRIP11;DKFZp686C06243	Thyroid receptor-interacting protein 11	2	0.025167	36.395	0	0	0	0	0	0	0	0	0	0	0	0
ALAFHPIEPVLITASEDHTLK	2301.24	O43815;Q3B874	O43815	STRN	Striatin	4	0.033759	20.814	0	0	0	0	0	0	0	0	0	0	0	0
ALAGCDFLTISPK	1378.72	A0A140VK56;P37837;F2Z393	A0A140VK56	TALDO1	Transaldolase	2	1.5509e-09	143.61	3235000	0	4708000	31721000	36374000	26850000	0	0	0	0	0	6285400
ALAHQLGLAEDEDVLFTVFAQGQK	2599.33	Q9UIW2	Q9UIW2	PLXNA1	Plexin-A1	3	0.08062	12.682	0	0	0	5611400	0	0	0	0	0	0	0	0
ALAIEEFCK	1066.54	Q9NUJ1	Q9NUJ1	ABHD10	Mycophenolic acid acyl-glucuronide esterase, mitochondrial	2	0.0020052	67.169	0	0	0	0	0	7998900	0	0	0	0	15180000	7592800
ALAILSQPTPSLVVDHER	1945.06	A0A024R9G7;Q6PL18;A0A0B4J211	A0A024R9G7	ATAD2	ATPase family AAA domain-containing protein 2	3	6.9649e-05	63.918	0	0	6341300	0	0	8202000	0	0	0	0	0	0
ALALAALAAVEPACGSR	1626.88	Q9BT67	Q9BT67	NDFIP1	NEDD4 family-interacting protein 1	2	6.42e-15	165.66	1608300	2628900	2156400	35522000	23884000	23214000	1666500	664570	1799800	4399800	17288000	0
ALALGASTVMMGSLLAATTEAPGEYFFSDGIR	3246.59	A0A384N6C2;P12268;H0Y4R1	A0A384N6C2	IMPDH2	Inosine-5-monophosphate dehydrogenase 2	3	0.056197	14.931	4433700	0	0	0	0	0	3381800	0	0	0	0	0
ALALLEDEER	1157.59	H7BXI1;A0A087WXU3;A0FGR8	H7BXI1	ESYT2	Extended synaptotagmin-2	2	0.00050872	99.136	0	9095500	0	12817000	15020000	10847000	0	0	7391300	5676100	22747000	8700000
ALALLEDWCR	1232.62	Q5U5Z3;Q9UL42	Q5U5Z3	PNMA2	Paraneoplastic antigen Ma2	2	0.0066518	49.813	0	0	0	0	0	0	0	0	0	0	547530	0
ALALNCFAPINDQEGAEAK	2017.98	A0A087WVR3;A0A087WTW0;Q96T88;A0A087WWG9;B4E0F9	A0A087WVR3	UHRF1	E3 ubiquitin-protein ligase UHRF1	2	4.0589e-08	98.105	0	0	0	17277000	8180500	9344700	0	0	0	0	10637000	4155400
ALALTGNQGIEAAMDWLMEHEDDPDVDEPLETPLGHILGR	4368.07	E9PJ81;E9PRQ7;A0A024R598;A0A024R539;Q04323;B4DU88;B4DNC6	E9PJ81	UBXN1;LOC51035	UBX domain-containing protein 1	4	0.005282	23.616	0	6600700	14421000	0	0	0	6594800	0	8147700	0	0	0
ALANESGLNFLAIK	1459.8	Q8NB90	Q8NB90	SPATA5	Spermatogenesis-associated protein 5	2	0.043579	43.512	2445500	0	0	0	0	0	0	0	0	0	4568300	0
ALANSLACQGK	1118.58	V9HWN7;P04075;J3KPS3;A0A0M4FNU3;H3BR68	V9HWN7	HEL-S-87p;ALDOA	Fructose-bisphosphate aldolase;Fructose-bisphosphate aldolase A	2	7.726e-14	201.39	7596700	0	12344000	82538000	95090000	71171000	0	0	0	12195000	17646000	0
ALANVNIGSLICNVGAGGPAPAAGAAPAGGPAPSTAAAPAEEK	3794.93	A0A024R608;P05386;Q7Z612;Q6ICQ4	A0A024R608	RPLP1	60S acidic ribosomal protein P1	3;4	1.7894e-53	125.02	15438000	32603000	39368000	332860000	301280000	266190000	16438000	0	15367000	70463000	156850000	76735000
ALANVNIGSLICNVGAGGPAPAAGAAPAGGPAPSTAAAPAEEKK	3923.02	A0A024R608;P05386;Q7Z612;Q6ICQ4	A0A024R608	RPLP1	60S acidic ribosomal protein P1	3;4	4.9283e-54	133.59	0	8163800	4876400	141710000	120990000	102360000	0	0	0	0	20014000	14832000
ALAPEYAK	861.46	A0A024R8S5;P07237;B4DNL5;B4DUA5;H7BZ94;B4DLN6;B4DJS0;I3NI03;I3L0S0;I3L3U6;B4DNP9;I3L514	A0A024R8S5	P4HB	Protein disulfide-isomerase	2	0.0013091	102.71	27185000	38747000	0	0	0	0	46507000	17153000	0	0	0	0
ALAPLLLAFVTKPNSALESCSFAR	2562.39	A0A024R1U0;P46060;B4DY16;B4E0U0;Q9BSK3;Q8WUS7	A0A024R1U0	RANGAP1	Ran GTPase-activating protein 1	3	5.9959e-17	104.41	0	0	0	32175000	42366000	36072000	0	0	0	0	27212000	11899000
ALAPTWEQLALGLEHSETVK	2192.15	Q86UY0;Q6EHZ3;Q658S9;Q8NBS9;A0A024QZV0	Q86UY0	TXNDC5;STRF8;DKFZp666I134;hCG_1811539	Thioredoxin domain-containing protein 5	2;3	8.396e-49	173.98	146040000	168540000	156160000	351450000	336460000	301440000	167830000	123280000	175960000	105210000	193170000	95991000
ALAQEWGCPFMETSAK	1811.82	Q9Y3L5;A0A087X2C3	Q9Y3L5	RAP2C	Ras-related protein Rap-2c	2	0.008507	52.693	0	0	0	5922300	5814800	0	0	0	0	0	0	0
ALAQYLLFLR	1206.71	Q9NR77;F5H4N4	Q9NR77	PXMP2	Peroxisomal membrane protein 2	2	0.047935	37.558	0	0	0	0	0	1003100	0	0	0	0	2726400	0
ALASILLQDHIR	1348.78	F5H6I7;B4DXC4;Q6DD88;F5GWF8	Q6DD88	ATL3	Atlastin-3	2;3	2.3813e-14	182.39	7563600	27281000	22702000	32770000	32623000	27130000	8367000	7730800	16251000	31297000	84072000	36757000
ALASLMTYK	996.531	B4DMF5;E9KL48;P00367;B4DMG8;Q53GW3;B4E0N9;B3KT18;A0A140VK14;P49448;Q59FQ4	B4DMF5	GLUD1;GLUD2	Glutamate dehydrogenase;Glutamate dehydrogenase 1, mitochondrial;Glutamate dehydrogenase 2, mitochondrial	1;2	0.0013517	135.83	0	0	0	10741000	0	0	30917000	14131000	27061000	34750000	96689000	0
ALASQLQDSLK	1172.64	A0A384NYN5;A0A024QZN4;V9HWK2;P18206;B3KXA2;B4E3Q9	A0A384NYN5	VCL;HEL114	Vinculin	2	7.5147e-09	125.82	24767000	14324000	23376000	30394000	39940000	32227000	0	15282000	18539000	0	0	0
ALAVGGLGSIIR	1125.69	B3KPC7;A0A024R897;Q9BPX5	B3KPC7	ARPC5L	Actin-related protein 2/3 complex subunit 5;Actin-related protein 2/3 complex subunit 5-like protein	2	0.00011977	82.749	6615600	4343600	10445000	11574000	14668000	12003000	0	0	0	2274700	0	2304100
ALAVSDLNR	957.524	A0A024R5C5;P11498;E9PS68	A0A024R5C5	PC	Pyruvate carboxylase;Pyruvate carboxylase, mitochondrial	2	8.2731e-06	155.51	12396000	16818000	16092000	30413000	24755000	21723000	14537000	11999000	11675000	14440000	36171000	17612000
ALAVVYGPHEIR	1323.73	Q9NPD3;E9PPI9	Q9NPD3	EXOSC4	Exosome complex component RRP41	2	0.077577	39.305	0	0	0	0	0	4001800	0	0	0	0	0	0
ALCDVGTAISCSR	1382.65	A0A0B5EEB2;A0A0S2Z5X7;I3L3B4;F8W9H0;A0A0S2Z6I4;E9PLN8;Q9BQB6	A0A0B5EEB2	VKORC1	Vitamin K epoxide reductase complex subunit 1	2	2.0687e-06	103.22	0	0	0	8596700	0	0	0	0	0	0	15693000	0
ALCGFTEAAAQAAYLVGVSDPNSQAGQQGLVEPTQFAR	3908.9	Q9Y490;A0A1S5UZ07	Q9Y490	TLN1	Talin-1	3	0.0023116	29.884	0	0	0	9911600	7934700	12245000	0	0	0	0	0	0
ALCGLDESK	978.469	K7EKE6;B3KU28;K7EJE8;B3KXS5;E5KMI6;P36776;Q2VPA0;B4DPX0	K7EKE6	LONP1	Lon protease homolog, mitochondrial;Lon protease homolog	2	0.0023245	90.657	0	0	0	16331000	0	0	0	0	0	0	25789000	0
ALCQITDSTMLQAIER	1835.91	Q9Y678	Q9Y678	COPG1	Coatomer subunit gamma-1	2	8.1404e-05	86.772	0	0	0	12453000	10236000	8538000	0	0	0	4419200	13446000	6378100
ALCSFVTEDEVEWMR	1857.83	P82933;Q86WV4	P82933	MRPS9	28S ribosomal protein S9, mitochondrial	2	0.00012129	88.187	0	0	0	0	0	0	0	0	0	0	9849600	3592500
ALCYLVLK	965.562	Q15785;B4DXU3;Q6ZPD0	Q15785	TOMM34	Mitochondrial import receptor subunit TOM34	2	0.0097482	49.59	0	0	0	3868400	0	0	0	0	0	0	3886300	0
ALCYVISGQDQR	1395.68	A8K940;Q66K74;M0R1M7	A8K940	MAP1S	Microtubule-associated protein 1S;MAP1S heavy chain;MAP1S light chain	2	0.0018018	53.683	0	0	0	0	3949200	0	0	0	0	0	0	0
ALDDFVLGSAR	1162.6	B3KN29;A0A024QZ22;O60831;A6NP52	B3KN29	PRAF2	PRA1 family protein 2	2	2.8241e-07	123.29	5483100	16652000	12377000	29494000	28222000	0	5987600	7488200	11747000	14669000	42822000	15875000
ALDDISESIK	1089.56	H0YG54;H0YGR4;Q9Y3B8;F5GYG5	H0YG54	REXO2	Oligoribonuclease, mitochondrial	2	0.014943	57.55	0	0	10474000	0	0	0	0	0	0	0	0	0
ALDDMISTLK	1105.57	B3KX11;P49368;B4DUR8;Q59H77;Q2TU64;E9PRC8;Q5SZX6;E9PQ35;E9PM09;Q5SZW8;Q5SZX9	B3KX11	CCT3	T-complex protein 1 subunit gamma	2	0.017739	54.982	0	10346000	7239200	0	0	0	0	0	7063000	0	0	0
ALDDMISTLKK	1233.66	B3KX11;P49368;B4DUR8;Q59H77;Q2TU64;E9PRC8;Q5SZX6;E9PQ35;E9PM09;Q5SZW8	B3KX11	CCT3	T-complex protein 1 subunit gamma	2;3	0.00054977	70.488	0	65595000	0	59296000	46036000	62406000	0	0	0	0	41803000	0
ALDEGDIALLK	1156.63	A0A140VK70;P35998;C9JLS9	A0A140VK70	PSMC2	26S protease regulatory subunit 7	2	1.6322e-09	130.75	0	0	0	0	0	0	0	0	0	0	0	0
ALDELFEAIEQK	1404.71	Q27J81;A0A0A0MQU1	Q27J81	INF2	Inverted formin-2	2	9.8769e-06	104.22	3685800	0	6848600	14287000	0	0	2286000	2717100	0	0	0	0
ALDEVTSSQPPPLPPPPPPAQETQEPSPILDSEETR	3845.88	A0A2Z6ATB6;Q16643;B3KSQ7;B7Z2Z0;D6R9Q9	A0A2Z6ATB6	DBN1	Drebrin	3	0.00038439	37.238	8249800	8080100	0	16799000	15219000	15141000	5811000	0	0	0	0	0
ALDFAVGEYNK	1225.6	A0A0K0K1J1;P01034	A0A0K0K1J1	CST3	Cystatin-C	2	0.00032693	81.338	0	10512000	12060000	28182000	25421000	24913000	0	6302200	0	8725200	21745000	10688000
ALDFIASK	863.475	A0A024R694;P12814;H9KV75;B7Z565;Q86TX4;G3V2W4;G3V2N5;B4DRP5;B2R8Y4;Q08043;G3V2X9;B4DZQ2;A0A087WSZ2;G3V5M4;G3V2E8;A0A0S2Z3G9;O43707;B4E337;B4DSX0	A0A0S2Z3G9	ACTN1;ACTN3;ACTN4	Alpha-actinin-1;Alpha-actinin-3;Alpha-actinin-4	1;2	8.4573e-05	147.34	140690000	77944000	152150000	266320000	261120000	259210000	67497000	50497000	56358000	15776000	0	18278000
ALDGAFTEENR	1221.56	Q9Y490;A0A1S5UZ07	Q9Y490	TLN1	Talin-1	2	0.00013397	109.66	18577000	14860000	20532000	25202000	31759000	25743000	16273000	13298000	23890000	8403100	18817000	9403900
ALDIAENEMPGLMR	1558.75	A0A384MTQ3;P23526	A0A384MTQ3	AHCY	Adenosylhomocysteinase	2	1.2551e-09	119.27	15818000	0	16194000	24436000	34756000	27578000	8631200	7898300	0	3792500	10215000	5145500
ALDIDLDKPLADSEKLPIQK	2221.22	O14617;Q6PK82;A0A2R8Y611	O14617	AP3D1	AP-3 complex subunit delta-1	4	0.081472	14.89	0	0	0	0	15712000	0	0	0	0	0	0	0
ALDIPLVK	867.543	Q6P2Q9;I3L0J9	Q6P2Q9	PRPF8	Pre-mRNA-processing-splicing factor 8	2	0.0048768	62.659	2843000	5484000	4857500	13188000	12133000	10483000	3878800	3035800	5838300	2877200	13595000	3529300
ALDLDSSCK	994.464	V9HW72;A8K690;P31948;H0YGI8	V9HW72	HEL-S-94n;STIP1	Stress-induced-phosphoprotein 1	2	0.070896	47.599	0	0	0	0	0	9882600	0	0	0	0	0	0
ALDLESLSLLGFVYK	1666.92	P09914	P09914	IFIT1	Interferon-induced protein with tetratricopeptide repeats 1	2	0.0024321	61.353	0	0	2438700	0	4680700	0	0	0	1996900	0	0	0
ALDLFSDNAPPPELLEIINEDIAK	2636.36	A0A384NPU5;Q15084	A0A384NPU5	PDIA6	Protein disulfide-isomerase A6	2;3	1.22e-65	149.22	78094000	63533000	77453000	222410000	212350000	215520000	88085000	54842000	68910000	50510000	51482000	26075000
ALDLFSDNAPPPELLEIINEDIAKR	2792.46	A0A384NPU5;Q15084	A0A384NPU5	PDIA6	Protein disulfide-isomerase A6	3	3.1728e-17	103.67	52153000	63144000	62940000	87739000	54800000	50079000	33764000	24900000	35757000	11625000	39700000	18057000
ALDLLEYIDEEEDININDLK	2376.16	Q8WUM0;B4E206;B4E3T7;A0A024R3R6	Q8WUM0	NUP133	Nuclear pore complex protein Nup133	2	3.7799e-07	112.15	0	0	0	0	0	0	0	0	0	0	12770000	8099900
ALDLLYGMVSK	1208.65	O14617;Q6PK82;A0A2R8Y611;A0A2R8Y4J3	O14617	AP3D1	AP-3 complex subunit delta-1	2	0.00046917	78.655	0	3244700	3076100	8402900	7775600	9533600	0	0	0	0	7201400	2952200
ALDLPSSGEGLAFFTFPNIASATK	2453.25	Q96DI8;Q6FH11;F2YMD9;B2R7U4;P09601;B1AHA8	Q96DI8	HMOX1	Heme oxygenase 1	2	4.5959e-12	90.367	0	0	0	9692700	8081100	7944500	2063900	0	3424700	835060	5834200	0
ALDLSLYLK	1034.6	Q9NZ08;A8K6H1;A0A024RAR8;A0A0A7E7X3;A0A0A7E6I2;A0A0A7E6D8;A0A0A7E7W5;A0A0A7E7S5;A0A0A7E6P9;A0A0A7E6P0;A0A0A7E6D4;A0A0A7E7T3;A0A0A7E6P4;A0A0A7E6K0;A0A0A7E6J5;A0A0A7E7W9;A0A075BSP6	Q9NZ08	ERAP1;ARTS-1	Endoplasmic reticulum aminopeptidase 1	2	0.004437	52.786	0	2650300	3111200	8396700	6776900	4913800	2088800	1231300	1604200	0	0	0
ALDLVAAK	799.48	Q96N86;Q6IBN0;O43242;B3KNN7;B4DV84;Q8N9M2;B4DEB0;H0YGV8	Q96N86	PSMD3	26S proteasome non-ATPase regulatory subunit 3	2	0.049137	60.972	0	0	0	0	0	0	0	0	0	0	5454300	0
ALDPADQHLR	1134.58	Q7Z7K0	Q7Z7K0	CMC1	COX assembly mitochondrial protein homolog	2	0.011654	66.692	0	0	0	0	0	0	0	0	0	0	0	0
ALDQSDNDMSAVYR	1583.69	K7EMM8;D3DUE6;D3DUE7;Q49A26	K7EMM8	GLYR1;N-PAC	Putative oxidoreductase GLYR1	2	1.834e-09	116.77	0	0	0	0	0	0	0	0	0	5832900	12638000	7863600
ALDSVVSDR	960.488	A0A024QZX9;B4DQQ6;E7ET49;Q8NCG7;B3KRA0;B3KR38	A0A024QZX9	LOC221955;DAGLB	Sn1-specific diacylglycerol lipase beta	2	0.011827	65.246	0	0	0	7430600	0	0	0	0	0	0	0	3364500
ALDTLIQSGPALSHLVSQTTAQMGQPQAPMGSYQR	3681.82	Q9HCD5	Q9HCD5	NCOA5	Nuclear receptor coactivator 5	3	0.0034383	27.328	0	0	0	9362100	5233600	5988500	0	0	0	0	0	0
ALDTMNFDVIK	1265.63	A0A024R9C1;P11940;A0A087WTT1;E7EQV3;B4DZW4;E7ERJ7;B4DQX0;B3KT93;A0A024R9E2;H0YBN4;E5RJB9;E5RGH3;E5RH24;B1ANR0;Q6IQ30;Q13310;H0YEQ8;B1ANR1	A0A024R9C1	PABPC1;PABPC4	Polyadenylate-binding protein;Polyadenylate-binding protein 1;Polyadenylate-binding protein 4	2	4.401e-09	131.44	46035000	54625000	75160000	118440000	130660000	119590000	57104000	44003000	70663000	32548000	90460000	24731000
ALDTVLFGPPLLTR	1511.87	V5J3L2;Q13586;G0XQ39;E9PNJ4;E9PIQ8	V5J3L2	STIM1	Stromal interaction molecule 1	2	5.6644e-10	122.26	4432200	10682000	9692600	20739000	18268000	18097000	4920900	3476500	6888100	7993700	24581000	8345800
ALDVADLQK	971.529	Q6NUQ4;B3LEU8;H7C0H8;B4DLT7	Q6NUQ4	TMEM214	Transmembrane protein 214	2	0.0018184	78.77	0	0	0	7161300	0	5497700	0	0	0	4257500	10324000	0
ALDVGSGSGILTACFAR	1680.85	A0A384MDK7;A0A0A0MRJ6;H7BY58;P22061;B7Z972;A0A3F2YNX8;C9J0F2	A0A384MDK7	PCMT1	Protein-L-isoaspartate O-methyltransferase;Protein-L-isoaspartate(D-aspartate) O-methyltransferase	2	5.7699e-06	91.858	0	0	0	20695000	0	11098000	0	0	0	0	13443000	0
ALDVMVSTFHK	1246.64	P26447	P26447	S100A4	Protein S100-A4	2;3	2.9484e-10	171.36	285620000	351500000	379360000	487650000	543140000	360590000	385920000	327870000	344130000	241620000	487430000	308100000
ALDVSASDDEIAR	1360.65	A0A024R2U9;C9JIF9;P13798;C9JLK2;H7C393;H7C1U0	A0A024R2U9	APEH	Acylamino-acid-releasing enzyme	2	0.00064982	62.466	6192100	0	0	0	0	0	0	0	0	0	0	0
ALDYYMLR	1043.51	Q9Y490;A0A1S5UZ07	Q9Y490	TLN1	Talin-1	2	0.014534	101.69	0	0	7669900	15172000	20782000	16784000	0	0	0	0	13845000	4260200
ALEAANADLEVK	1242.65	CON__P08730-1	CON__P08730-1			2	8.705e-13	163.94	0	0	0	215510000	188160000	0	0	0	0	0	144010000	0
ALEAANGELEVK	1242.65	CON__P08727;P08727	CON__P08727	KRT19	Keratin, type I cytoskeletal 19	2	1.401e-12	170.47	119670000	109290000	127690000	215510000	188160000	179520000	97113000	83856000	104280000	67810000	144010000	64458000
ALEAFDLDPAQWGVNVQPYSGSPANLAVYTALLQPHDR	4123.04	Q5HYG8;A0A024RB99;V9HW06;Q53ET4;P34897;B4DJQ3;Q5BJF5;B4DWA7;G3V5L0;G3V4W5;G3V540;G3V2W0;G3V241;G3V3Y8;G3V4T0;G3V4X0;G3V2E4	Q5HYG8	DKFZp686P09201;SHMT2;HEL-S-51e	Serine hydroxymethyltransferase;Serine hydroxymethyltransferase, mitochondrial	3;4	7.2216e-38	114.7	25870000	31547000	38320000	118230000	128410000	86624000	25270000	12029000	22799000	18891000	119790000	42237000
ALEAVFGK	833.465	H0Y6E7;H3BT71;P38159;H3BR27;H3BNC1	H0Y6E7	RBMX	RNA-binding motif protein, X chromosome;RNA-binding motif protein, X chromosome, N-terminally processed	2	0.00178	94.262	61409000	62149000	70098000	96010000	86935000	83912000	42659000	42180000	43893000	17840000	31260000	15757000
ALECFCQAASEVGK	1542.71	Q12769;G3V198;E9PR16	Q12769	NUP160	Nuclear pore complex protein Nup160	2	0.0035303	47.288	0	0	0	0	0	0	0	0	0	0	8070700	0
ALEDADFQAPK	1203.58		REV__Q5T3N1			2	0.0015217	64.265	38001000	0	38325000	0	0	0	41084000	48586000	0	0	0	0
ALEDAFLAIDAK	1275.67	Q6IAU5;B2R665;O15355;B4DDC8;B3KXL8	Q6IAU5	PPM1G	Protein phosphatase 1G	2	4.4964e-05	107.24	0	4162300	0	0	14953000	0	4889900	4367000	6392400	0	11129000	5381000
ALEDFLASLR	1133.61	Q8WXH0;G3V5X4;A0A0A0MRE3;D4YW74	Q8WXH0	SYNE2;TROPH	Nesprin-2	2	0.0022558	66.621	0	1169400	1230800	2941300	2328200	2568900	0	0	874510	1357800	5216000	1719500
ALEDLAGFK	962.507	P46013	P46013	MKI67	Antigen KI-67	2	0.0065878	73.26	0	0	0	0	0	0	0	0	0	0	3830300	0
ALEDLVDFK	1048.54	P46013	P46013	MKI67	Antigen KI-67	2	0.0019403	70.919	2220000	2984000	4031300	4670800	4748500	4600900	0	1983900	0	1559700	4047300	1613700
ALEDMFDALEGK	1337.62	A0A1B0GTB8;A0A1B0GWC0;A0A140VK13;A0A1B0GVF3;P23786;A0A1B0GTM0	A0A1B0GTB8	CPT2	Carnitine O-palmitoyltransferase 2, mitochondrial	2	3.0089e-06	108.67	1952200	1962100	2576400	6352200	5588400	4499100	1645300	0	1844300	2589400	7487200	2815600
ALEEAMEQK	1047.49	A0A024R1N1;P35579;Q2PS10;A0A0U4BW16	A0A024R1N1	MYH9	Myosin-9	2	1.1785e-07	152.63	42558000	0	0	46503000	58501000	50814000	42994000	42941000	51514000	0	121430000	61932000
ALEEANADLEVK	1300.65	CON__P02533;P02533;CON__Q6IFX2;CON__P19012;P19012;B3KVF5;B4E204;CON__P08779;P08779;B4DWU0;B4E2J5	CON__P08779	KRT14;KRT15;KRT16	Keratin, type I cytoskeletal 14;Keratin, type I cytoskeletal 15;Keratin, type I cytoskeletal 16	2	1.4999e-14	187.64	12559000	14677000	0	0	0	0	17191000	54009000	16284000	0	0	0
ALEEELAGLK	1071.58	B7ZLZ7;B3KMB1;A8K984;A0A024R158;O95347;Q2KQ72;Q05BV1;B3KM27	B7ZLZ7	SMC2;SMC2L1	Structural maintenance of chromosomes protein;Structural maintenance of chromosomes protein 2	2	0.00132	81.548	0	0	0	0	9987100	0	0	0	6079300	0	9293900	3134500
ALEEGLTPQEICDK	1588.77	A8K492;P56192;B4DF61;B4E0E9;A0A024RBA2;H0YHV5	A8K492	MARS	Methionine--tRNA ligase, cytoplasmic	2	0.057389	39.917	0	0	0	0	0	0	0	0	0	0	8861400	0
ALEEPANDIKEDAIAPR	1850.94	Q96AP7	Q96AP7	ESAM	Endothelial cell-selective adhesion molecule	2;3	0.011603	39.917	0	0	4602900	0	0	0	0	0	0	0	0	0
ALEEQNELLSAELGGLR	1840.95	D3DVC4;P48681;Q05BW3;A5PKT9	D3DVC4	NES	Nestin	2	7.0967e-10	134.98	9440200	0	9756600	13395000	18346000	17153000	0	0	0	0	5114800	0
ALEESESSQLISPPLAQAIR	2138.12	P42166	P42166	TMPO	Lamina-associated polypeptide 2, isoform alpha;Thymopoietin;Thymopentin	2	4.4406e-90	286.65	21332000	18756000	27004000	45331000	37384000	40868000	16163000	13634000	17816000	19817000	47542000	20486000
ALEESNYELEGK	1380.64	CON__P13645;P13645;CON__P02535-1	CON__P13645	KRT10	Keratin, type I cytoskeletal 10	2	8.705e-13	161.17	0	0	0	0	0	0	0	0	0	61236000	0	0
ALEFIPSDQQNEMVR	1775.85	H0YEH2;Q14671;E9PR38	H0YEH2	PUM1	Pumilio homolog 1	2	0.015068	34.887	0	0	0	0	0	0	0	0	1427500	0	0	0
ALEFLDQLLLQNIR	1684.95	E9PKK4;G3V1A9;P42695	E9PKK4	NCAPD3	Condensin-2 complex subunit D3	2	1.0154e-06	111.91	0	0	0	2817900	2863300	1727400	0	0	0	0	3636700	0
ALEFVQTESQK	1278.65	Q14789;Q6PG47	Q14789	GOLGB1	Golgin subfamily B member 1	2	0.045864	47.198	0	0	0	0	5451500	0	0	0	0	0	0	0
ALEGTLSELAAETDLPVVFVK	2201.18	B7Z2S5;A0A087WSW9;A0A024RBK9;A0A140VKC9;A0A087WSY9;Q16881;Q6ZR44	B7Z2S5	TXNRD1	Thioredoxin reductase 1, cytoplasmic	2	2.6891e-14	143.86	3079900	0	0	5978500	7629000	4577300	0	0	0	0	0	0
ALEHAFQLEHIMDLTR	1922.97	Q14204;A0A2R8YFZ7;A0A2R8YGC7	Q14204	DYNC1H1	Cytoplasmic dynein 1 heavy chain 1	3;4	4.8912e-06	76.85	0	17112000	0	0	0	0	3288700	0	4607000	2471700	0	10916000
ALEHFPMLQK	1212.63	A0A140VJK2;P43304;Q53T76;A8K1Z2;F5GYK7;Q8WUQ0	A0A140VJK2	GPD2	Glycerol-3-phosphate dehydrogenase, mitochondrial;Glycerol-3-phosphate dehydrogenase	3	0.00069026	91.087	5868600	9679900	9960400	18637000	14087000	13115000	6830200	5050600	6871200	7996700	21942000	8978400
ALEHFTDLYDIK	1463.73	A0A087WVQ6;Q00610	A0A087WVQ6	CLTC	Clathrin heavy chain;Clathrin heavy chain 1	2;3	7.4051e-07	110.14	15821000	20334000	28611000	77520000	53966000	62523000	14239000	0	15774000	14848000	29598000	10516000
ALEHFTDLYDIKR	1619.83	A0A087WVQ6;Q00610	A0A087WVQ6	CLTC	Clathrin heavy chain;Clathrin heavy chain 1	3;4	9.7168e-13	131.13	18588000	32258000	35571000	27286000	53430000	40184000	11001000	0	12356000	5763200	9566000	13330000
ALEIADFSGNPLSR	1488.76	A0A0G2JNZ2;A0A0G2JPP5;Q14160;A0A0G2JMS7	A0A0G2JNZ2	SCRIB	Protein scribble homolog	2	0.0016739	78.653	0	0	0	0	0	0	0	0	0	0	0	0
ALEIIPR	810.496	Q53HV2;Q99832;Q6IBT3;B7Z1C9;B7Z7I4	Q53HV2	CCT7	T-complex protein 1 subunit eta	2	0.0037683	126.24	12891000	15142000	17362000	25668000	34063000	28190000	13173000	14376000	15493000	10063000	0	0
ALELDGQSVK	1058.56	Q9UNE7;H3BS86	Q9UNE7	STUB1	E3 ubiquitin-protein ligase CHIP	2	0.061733	46.129	0	0	0	0	0	0	0	0	0	0	0	0
ALELDPDNETYK	1406.66	B4DEA6;O43765	B4DEA6	SGTA	Small glutamine-rich tetratricopeptide repeat-containing protein alpha	2	0.057404	43.308	0	0	0	0	0	0	0	0	0	0	0	0
ALELDQER	972.488	B0YJ88;A0A2R8Y5S7;P35241;A0A2R8Y7M3;B7Z2S7	B0YJ88	RDX	Radixin	2	0.074986	51.854	0	0	0	0	0	0	0	0	0	0	0	0
ALELDSNLYR	1192.61	A0A024R1N1;P35579;Q86XU5;B4E3S1;A0A0U4BW16	A0A024R1N1	MYH9	Myosin-9	2	6.0639e-18	218.79	0	54488000	67418000	0	0	0	0	0	43276000	0	168960000	56986000
ALELDSNNEK	1131.54	Q02790;B2R9U2	Q02790	FKBP4	Peptidyl-prolyl cis-trans isomerase FKBP4;Peptidyl-prolyl cis-trans isomerase FKBP4, N-terminally processed	2	0.072244	23.429	0	0	0	0	0	0	0	0	0	0	0	2912200
ALELENDR	958.472	A0A384NPH0;Q03252	A0A384NPH0	LMNB2	Lamin-B2	2	0.0013783	101.33	58664000	0	78011000	0	0	0	58797000	0	81573000	0	0	0
ALELENDRLLLK	1425.82	A0A384NPH0;Q03252	A0A384NPH0	LMNB2	Lamin-B2	3	0.017505	39.179	0	14237000	0	0	0	0	0	0	0	0	0	0
ALELEQER	986.503	V9HWC0;P26038	V9HWC0	HEL70;MSN	Moesin	2	0.00070766	124.08	58747000	0	55816000	57482000	63374000	53698000	41585000	0	41809000	0	0	0
ALELFLESLLK	1274.75	E9PNC7;C9JCC6;Q14919;E9PQX9	E9PNC7	DRAP1	Dr1-associated corepressor	2	0.00017548	90.629	1865200	2823600	2403600	0	0	7577400	1661400	1927300	2948900	0	4012800	2472800
ALELFLESLLKK	1402.84	E9PNC7;C9JCC6;Q14919;E9PQX9	E9PNC7	DRAP1	Dr1-associated corepressor	3	0.034333	28.327	0	1920900	1736300	2559400	1823100	0	0	0	0	0	0	0
ALELNMLSLK	1130.64	A0A024R222;B4DHQ3;Q9Y617	A0A024R222	PSAT1	Phosphoserine aminotransferase	2	0.00040093	101.64	6189800	3856700	6833900	7358700	11796000	7176400	0	0	0	0	0	0
ALELSGTAVPPDLEK	1538.82	A8K6X3;A0A0C4DG89;Q7L014;D3DQA6	A8K6X3	DDX46	Probable ATP-dependent RNA helicase DDX46	2	0.02615	42.001	0	0	0	0	0	0	0	0	0	0	0	0
ALELTGLK	843.507	A0A024R4A0;P19338;B3KM80;Q6ZS99;B3KTP9	A0A024R4A0	NCL	Nucleolin	2	0.0010656	107.59	106140000	101570000	117600000	167610000	212650000	178940000	111550000	96813000	139180000	0	81313000	39594000
ALEMAIEAGAEDVKETEDEEERNVFK	2951.37	Q9BSH4	Q9BSH4	TACO1	Translational activator of cytochrome c oxidase 1	4	0.061705	25.803	0	0	0	0	0	0	0	0	0	0	0	8712700
ALENPDTASLLGR	1355.7	B4DJ21;B4DST5;Q9H3S7	B4DJ21	PTPN23	Protein-tyrosine-phosphatase;Tyrosine-protein phosphatase non-receptor type 23	2	0.02562	33.057	0	0	0	9447100	0	0	0	0	0	0	0	0
ALEQFATVVEAK	1304.7	P49748;B3KPA6;Q53HR2;B4DEA8;B3KPX1;G3V1M7;J3QRJ8;K7EMF8	P49748	ACADVL	Very long-chain specific acyl-CoA dehydrogenase, mitochondrial	2	1.2071e-07	120.68	0	0	0	0	0	0	0	0	0	26195000	93297000	33237000
ALEQIDENLIYWPR	1758.89	Q9BXY0;A0PJ56;H0YBV6	Q9BXY0	MAK16	Protein MAK16 homolog	2	0.060893	48.741	0	0	6465200	0	0	0	0	0	0	0	0	0
ALEQLNGFELAGR	1416.74	B4DRA0;A0A384NQ03;Q14498;Q6N037;E1P5S2;B4DLM0;B3KWX7;Q68DD9;B4E1M7;Q6MZY7;G3XAC6;B7Z4L7;Q7Z3L0;A0A0U1RQH7;H0Y4X3;A0A0U1RQW2;G3V5Z6;H0YJJ3;G3XAP0;B7Z8M4;A0A0S2Z5I1;Q6IA98;A0A0S2Z5J3;B2RDP1;A0A0S2Z5D9;Q86U06	B4DRA0	RBM39;DKFZp686A11192;RNPC2;DKFZp781C0423;DKFZp686C17209;DKFZp781I1140;RBM23;RNPC4	RNA-binding protein 39;Probable RNA-binding protein 23	2	4.1285e-05	83.862	0	0	0	0	0	0	0	0	0	0	0	0
ALEQLNGFELAGRPMK	1772.92	B4DRA0;A0A384NQ03;Q14498;Q6N037;E1P5S2;B4DLM0;B3KWX7;Q68DD9;B4E1M7;Q6MZY7;G3XAC6;B7Z4L7;Q7Z3L0;A0A0U1RQH7;H0Y4X3;A0A0U1RQW2	B4DRA0	RBM39;DKFZp686A11192;RNPC2;DKFZp781C0423;DKFZp686C17209;DKFZp781I1140	RNA-binding protein 39	3	0.00021605	64.65	0	0	9005400	0	0	0	0	0	11500000	0	19914000	8542000
ALEQQVEEMK	1203.58	A0A024R1N1;P35579;Q6ZNL4;A0A0U4BW16	A0A024R1N1	MYH9;FLJ00279	Myosin-9	2	1.0042e-08	157.91	0	31929000	0	74352000	0	0	0	0	47621000	50878000	106400000	0
ALEQQVEEMKTQLEELEDELQATEDAK	3146.48	A0A024R1N1;P35579;Q6ZNL4;A0A0U4BW16	A0A024R1N1	MYH9;FLJ00279	Myosin-9	3	4.0664e-39	100.27	17314000	20362000	25288000	0	0	0	6721800	0	0	0	0	0
ALESDMAPVLIMATNR	1730.87	Q9Y230;B3KNL2;M0R0Y3	Q9Y230	RUVBL2	RuvB-like 2	2	1.5777e-09	118.48	0	0	0	0	18735000	13974000	0	0	6130100	0	0	0
ALESGDVNTVWK	1317.66	A4QPB0;A0A024RC65;P46940;A0A0J9YXZ5;Q6P1N4	A4QPB0	IQGAP1;hCG_1991735	Ras GTPase-activating-like protein IQGAP1	2	2.6957e-12	152.28	26512000	28588000	39294000	74966000	86488000	56928000	17035000	19481000	21421000	11358000	24618000	11790000
ALESPERPFLAILGGAK	1767.99	V9HWF4;P00558;B4E1H9;B4DHM5;B4DWQ3	V9HWF4	HEL-S-68p;PGK1	Phosphoglycerate kinase;Phosphoglycerate kinase 1	2;3	8.5029e-38	186.13	157720000	89198000	178590000	301110000	362440000	285540000	76832000	55092000	69293000	49185000	115140000	54829000
ALESSIAPIVIFASNR	1686.93	B5BUB1;A0A384MTR5;Q9Y265;E7ETR0;B3KRS7;H7C4G5;J3QLR1;H7C4I3	B5BUB1	RUVBL1	RuvB-like 1	2;3	3.8461e-15	138.45	11872000	10260000	17952000	34649000	39808000	27365000	13992000	9432600	12381000	10861000	25279000	12222000
ALESSLWELQALQR	1642.87	Q9BVI4	Q9BVI4	NOC4L	Nucleolar complex protein 4 homolog	2	1.4034e-07	107.83	3094700	3940300	0	5672100	7614400	7297800	3303000	0	3455900	2925200	8356300	3458300
ALETHTYFER	1265.6	CON__Q1RMK2	CON__Q1RMK2			2	0.018643	55.549	0	0	0	0	0	0	0	0	0	0	0	0
ALETLTGALFQRPPLIAAVK	2108.24	O60832;C9IYT0;U5UA77;H7C0M1;H7BZF2	O60832	DKC1	H/ACA ribonucleoprotein complex subunit 4	2;3	6.684e-20	133.86	11626000	19175000	20003000	58168000	51825000	35261000	9583600	10885000	19121000	9799100	37629000	12928000
ALEVAEYLTPVLK	1444.82	Q9NT62;F8WDI0	Q9NT62	ATG3	Ubiquitin-like-conjugating enzyme ATG3	2	0.00078636	84.687	2953800	0	0	5984100	6276600	6900800	0	1903500	2524500	0	0	0
ALEVEPDNPEFNIGYAITVYR	2409.19	Q13325	Q13325	IFIT5	Interferon-induced protein with tetratricopeptide repeats 5	2	0.00013139	53.001	0	0	0	0	4363200	0	0	0	0	0	0	0
ALEVIKPAHILQEK	1587.93	Q24JU4;J9R021;Q14152;Q7Z5T5;Q05BS0;Q6P1R0;Q3B770	Q24JU4	EIF3A;eIF3a	Eukaryotic translation initiation factor 3 subunit A	3	0.079543	20.279	0	0	0	0	0	0	0	0	0	0	0	4613100
ALEYTIYNQELNETR	1855.9	Q86VX4;Q9UQE7;B0AZQ4	Q86VX4	SMC3	Structural maintenance of chromosomes protein;Structural maintenance of chromosomes protein 3	2	1.9357e-14	166.14	4067700	8611200	9366600	16556000	17899000	16359000	4338100	0	5258500	5744100	13567000	5082300
ALFDFNGNDEEDLPFKK	1997.94	L7RT18;A0A0S2Z3Q4;P46108;A0A0S2Z3K9	L7RT18	CRK	Adapter molecule crk	3	5.053e-05	60.918	13177000	7283500	12910000	13231000	16132000	15032000	6850400	6064000	8066600	0	0	0
ALFEEVPELLTEAEK	1716.88	V9HWH7;B2R7P8;P31939;H7C1S2	V9HWH7	HEL-S-70p;ATIC	Bifunctional purine biosynthesis protein PURH;Phosphoribosylaminoimidazolecarboxamide formyltransferase;IMP cyclohydrolase	2	2.7422e-09	116.54	12086000	6606800	13681000	22298000	25441000	17324000	0	8452100	0	4545900	8605800	5412400
ALFEEVPELLTEAEKK	1844.98	V9HWH7;B2R7P8;P31939;H7C1S2	V9HWH7	HEL-S-70p;ATIC	Bifunctional purine biosynthesis protein PURH;Phosphoribosylaminoimidazolecarboxamide formyltransferase;IMP cyclohydrolase	3	0.077873	10.281	0	0	0	0	0	0	0	0	0	0	0	0
ALFFGLFSR	1056.58	A0A024R913;P56937;Q5MGS6;Q9H9C0	A0A024R913	hCG_2024989;HSD17B7	3-keto-steroid reductase	2	0.025167	36.395	0	0	0	1196400	0	0	0	0	0	851420	2276600	1171700
ALFLETEQLK	1190.65	Q13740;F5GXJ9;B3KNN9;B4DX43	Q13740	ALCAM	CD166 antigen	2	0.000582	97.431	0	12741000	14264000	25216000	24846000	27752000	0	0	0	0	0	4527600
ALFLETEQLKK	1318.75	Q13740;F5GXJ9;B3KNN9;B4DX43	Q13740	ALCAM	CD166 antigen	2;3	0.00038547	63.694	13086000	18191000	13491000	40797000	13836000	17582000	8801200	0	10947000	0	0	0
ALFLIPR	828.522	E7ENQ1;G3XAA2;H7C360;V9HWH3;G5E948;B7Z3V5;Q53TX8;E7EN19;B7Z388;A0A0D9SEY1;O95819;Q8N4C8;C9J338;I3L2I2	E7ENQ1	MAP4K4;HEL-S-31;MINK1;TNIK	Mitogen-activated protein kinase kinase kinase kinase 4;Misshapen-like kinase 1	2	0.0065668	88.627	0	0	0	10203000	11470000	8170500	0	0	0	0	6052900	0
ALFNAQFGSIFR	1369.71	Q9H857	Q9H857	NT5DC2	5-nucleotidase domain-containing protein 2	2	0.0011	61.161	0	1408400	0	4133500	3195500	3204700	0	0	0	0	4445000	2090000
ALFPGDSEIDQLFR	1606.8	A0A024RB77;G3V5T9;P24941;A0A024RB10;E7ESI2;B4DDL9;A0A024R8R3;Q00526;K7EJ83	A0A024RB77	CDK2;CDK3	Cyclin-dependent kinase 2;Cyclin-dependent kinase 3	2	9.8208e-05	73.781	0	0	0	0	0	7586500	0	0	2713800	0	0	0
ALFQDIK	833.465	A0A384MDR3;P02792;Q6S4P3;B1Q387;Q4FCH6	A0A384MDR3	FTL	Ferritin light chain;Ferritin	2	0.0069028	86.866	0	0	0	0	0	0	0	0	0	17840000	0	15757000
ALFQLSR	833.476	A0A1W2PNX8;Q9H3U1	A0A1W2PNX8	UNC45A	Protein unc-45 homolog A	2	0.017713	73.324	0	0	0	0	0	0	0	0	0	0	0	0
ALGAALTPFNPLAGLR	1580.9	H7BZY9;A0A2U3TZT9;C9J1D1;A0A0S2Z5D6;Q8WTS1;F6K7K4;A0A2R8YEZ7;A0A0S2Z572	H7BZY9	ABHD5	1-acylglycerol-3-phosphate O-acyltransferase ABHD5	2	0.0041017	51.092	0	0	0	4071700	3994400	2930800	0	0	0	0	2158500	0
ALGALVDNCAPGLCPDWEAWDPNQPVENAR	3308.52	Q14315	Q14315	FLNC	Filamin-C	3	0.060656	15.132	0	0	0	0	0	0	0	0	0	0	5949300	0
ALGALVDSCAPGLCPDWDSWDASKPVTNAR	3202.51	P21333;F8WE98;Q60FE6;Q60FE5;A6NDY9;A0A087WWY3	Q60FE6	FLNA	Filamin-A	3	1.7322e-56	140.8	0	0	0	129200000	67973000	50725000	0	0	0	0	131680000	44520000
ALGALVDSCAPGLCPDWESWDPQKPVDNAR	3297.54	O75369;A0A024R321	O75369	FLNB	Filamin-B	3;4	2.2286e-43	125.82	0	0	0	92821000	27956000	31879000	0	0	0	0	40723000	21100000
ALGDLISATK	987.56	Q9Y490;A0A1S5UZ07	Q9Y490	TLN1	Talin-1	2	0.00023431	105.52	11030000	11802000	16351000	0	0	26404000	11840000	9453700	15500000	5737500	0	0
ALGEEEEEPPR	1254.57	I6L9C8;M0QXZ5;Q96B54	I6L9C8	ZNF428	Zinc finger protein 428	2	0.0023665	58.676	0	0	0	0	0	0	2463600	0	3261900	0	0	0
ALGEPITLFGEGPAER	1655.85	Q6IAP9;Q5T1M7;Q59EL4;O43172;B2R7V4	Q6IAP9	PRPF4	U4/U6 small nuclear ribonucleoprotein Prp4	2	3.1562e-06	95.401	0	0	11353000	14019000	22620000	20170000	0	0	0	5148600	14747000	0
ALGEYLER	949.487	Q14204	Q14204	DYNC1H1	Cytoplasmic dynein 1 heavy chain 1	2	0.0045832	64.265	0	0	11765000	0	0	0	0	0	0	7428600	16941000	7506500
ALGFPEGLVIQAYFACEK	1999.01	P54727;Q53F10	P54727	RAD23B	UV excision repair protein RAD23 homolog B	2	0.027605	42.797	0	0	0	0	0	19282000	0	0	0	0	0	0
ALGFPLERPK	1126.65	B4DJV2;A0A024RB75;O75390;B3KTN4;A0A0C4DGI3	B4DJV2	CS	Citrate synthase;Citrate synthase, mitochondrial	2	0.055284	75.696	0	0	0	0	0	0	0	0	9804500	0	30496000	0
ALGLFSNDIPHVVR	1536.84	A0A0A0MTB8;Q8NI36	A0A0A0MTB8	WDR36	WD repeat-containing protein 36	3	0.003645	49.333	0	0	4615200	9048400	0	0	0	0	0	0	10921000	4133100
ALGLGVEQLPVVFEDVVLHQATILPK	2784.58	P49327;A0A0U1RQF0	P49327	FASN	Fatty acid synthase;[Acyl-carrier-protein] S-acetyltransferase;[Acyl-carrier-protein] S-malonyltransferase;3-oxoacyl-[acyl-carrier-protein] synthase;3-oxoacyl-[acyl-carrier-protein] reductase;3-hydroxyacyl-[acyl-carrier-protein] dehydratase;Enoyl-[acyl-carrier-protein] reductase;Oleoyl-[acyl-carrier-protein] hydrolase	2;3	3.696e-42	151.47	55797000	60632000	99875000	170400000	202120000	140120000	45276000	43500000	66950000	36201000	175630000	51953000
ALGLNENDYK	1135.55	A0A0A0MRM8;A0A1Y0BRN0;A0A1Y0BRN3;A0A0D9SGC1;E7EW20;Q9UM54	A0A0A0MRM8	MYO6	Unconventional myosin-VI	2	0.0046836	55.112	0	0	0	0	10961000	6997500	0	0	0	5429100	15546000	5923700
ALGLQFHSR	1027.56	Q9UPE4;Q53G69;O43615;Q6AI07	Q9UPE4	hTIM44;TIMM44;DKFZp686H05241	Mitochondrial import inner membrane translocase subunit TIM44	2	0.0019465	70.525	0	0	0	0	8893100	6730200	0	0	0	0	0	0
ALGLSTDDAYEELR	1551.74	Q9UK61;A0A087X0F1;A0A024R363	Q9UK61	FAM208A;C3orf63	Protein FAM208A	2	0.086789	18.745	0	0	2742900	0	0	0	0	0	0	0	0	0
ALGQNPTNAEVLK	1353.73	F8W1R7;G3V1V0;P60660;J3KND3;B7Z6Z4;F8VPF3;F8W1I5;A0A024RB31;B4E368;P14649;G8JLA2;Q6IBG5	F8W1R7	MYL6;MYL6B	Myosin light polypeptide 6;Myosin light chain 6B	2	7.2578e-18	192.38	256500000	202670000	263780000	402780000	440680000	370000000	243020000	209940000	234280000	257580000	392320000	208570000
ALGSDHCPITLYLAL	1629.84	Q5TZP7;P27695	Q5TZP7	APEX1	DNA-(apurinic or apyrimidinic site) lyase;DNA-(apurinic or apyrimidinic site) lyase, mitochondrial	2	3.6924e-09	113.71	0	0	0	51362000	44365000	43525000	0	0	0	0	0	0
ALGTEVIQLFPEK	1443.8	O95831	O95831	AIFM1	Apoptosis-inducing factor 1, mitochondrial	2	1.1931e-17	187.42	24044000	25676000	27294000	57064000	52757000	45354000	21823000	17810000	23516000	22855000	53868000	21480000
ALGTLVSHVTLR	1265.75	E1NZA1;Q92616;A0A024RBS1	E1NZA1	PRIC295;GCN1L1	Translational activator GCN1	2;3	0.0036693	68.893	0	0	3400800	0	0	0	0	0	0	0	12945000	0
ALGTPNNEVWPEVESLQDYK	2288.1	Q5H9N4;P06493;A0A024QZP7;A0A024QZJ8	Q5H9N4	DKFZp686L20222;CDK1;CDC2	Cyclin-dependent kinase 1	2	3.5306e-62	190.27	4693600	11288000	9338100	19185000	28708000	23426000	3587800	0	5143900	4216600	13017000	4628100
ALGVLAQLIWSR	1325.78	B4DJV2;A0A024RB75;O75390;B3KTN4;A0A0C4DGI3;Q0QEL2;H0YIC4	B4DJV2	CS	Citrate synthase;Citrate synthase, mitochondrial	2	2.1662e-14	183.67	11755000	20643000	21506000	19057000	18139000	15469000	11357000	4877400	14238000	5549600	26339000	16584000
ALGYFAVVTGK	1124.62	E5KLM2;E5KLM1;O60313;A0A2R8Y3X5;E5KLK0;A0A2R8YE78;A0A2R8YDM2;C9JMB8;E5KLM0;E5KLJ9;E5KLL9;A0A2R8YFD1;A0A2R8YGE5;A0A2R8YD53;A0A2R8Y4Q3	E5KLM2	OPA1	Dynamin-like 120 kDa protein, mitochondrial;Dynamin-like 120 kDa protein, form S1	2	0.00092515	70.056	0	0	0	0	0	0	0	0	0	3537200	12325000	0
ALHFAISEYNK	1291.66	P01037;P01036	P01036	CST1;CST4	Cystatin-SN;Cystatin-S	3	0.049085	33.039	0	0	0	0	0	0	0	3010500	0	0	0	0
ALHLGNNVLQSLPSR	1617.9	Q96SW8;A8K1C7;A0A024R892;Q8IWT6;Q9NW37	Q96SW8	LRRC8A	Volume-regulated anion channel subunit LRRC8A	3	0.0086642	40.278	0	0	0	0	0	5189900	0	0	0	0	0	0
ALHSPQYIFGDFSPDEFNQFFVTPR	2958.4	Q14694;H3BNL0;Q68D90;H3BNA1;H3BVF1	Q14694	USP10;DKFZp686E14181	Ubiquitin carboxyl-terminal hydrolase 10	3	2.3967e-08	72.532	0	0	3175000	6301800	8573200	0	0	0	0	0	0	0
ALIAAQLDNAIEK	1368.76	Q9BXY0	Q9BXY0	MAK16	Protein MAK16 homolog	2	0.03269	59.426	0	0	0	0	8228600	6611600	0	0	0	4295500	0	0
ALIAAQYSGAQVR	1346.73	Q53YD7;P26641;B4DUK7;B4DSR4;Q2F838	Q53YD7	EEF1G	Elongation factor 1-gamma	2	5.3808e-40	225.66	102420000	83992000	137810000	240850000	298020000	206710000	83007000	58502000	101850000	46812000	69816000	35817000
ALIADSGLK	886.512	A0A2R8YDQ9;E5KS60;A0A2R8Y6Y7;Q9P2R7;Q7Z503;B7ZAF6;B4DRV2;E5KS55;Q6N0B1;B4DY87;B7Z9S6;A0A0S2Z511;Q9Y4T0;A0A0U1RQL1	A0A2R8YDQ9	SUCLA2;DKFZp686D0880;DKFZp564P2062	Succinyl-CoA ligase subunit beta;Succinyl-CoA ligase [ADP-forming] subunit beta, mitochondrial	2	0.003688	63.565	0	0	0	0	0	0	0	0	0	0	0	0
ALIAGGGAPEIELALR	1549.88	B7Z9L0;A8K3C3;P50991;B7Z2Z8;B7Z2F4	B7Z9L0	CCT4	T-complex protein 1 subunit delta	2	1.8041e-06	97.214	13736000	19364000	23459000	29948000	44023000	33622000	14014000	10251000	14659000	16963000	32662000	14440000
ALIAQLPSPAIDHEQLR	1871.03	H3BPE1;H3BQK9	H3BPE1	MACF1		3	6.4572e-05	66.965	0	0	0	13858000	12054000	15265000	0	0	5754700	2464300	7572900	0
ALIEILATR	998.612	A0A0S2Z2Z6;P08133;A8K3Q7;B7Z582;Q6ZP35;E7EMC6;A0A0S2Z377;E5RK69	A0A0S2Z2Z6	ANXA6	Annexin A6;Annexin	2	3.3568e-06	178.83	30157000	43537000	41021000	62351000	58388000	51638000	51881000	30580000	42027000	9130800	23992000	13998000
ALIEMEK	832.436	A8K525;A0A0S2Z4Z9;Q15233;H7C367;C9JYS8	A8K525	NONO	Non-POU domain-containing octamer-binding protein	2	0.0037536	114.19	30782000	41996000	41833000	75031000	73966000	62708000	21605000	18975000	32644000	21964000	59687000	25875000
ALIERPSQNNIGIQTMECSLR	2416.22	A6NNK5;Q12888;B7Z3E7;A8KA50	A6NNK5	TP53BP1	Tumor suppressor p53-binding protein 1	3	0.0010377	28.813	0	0	0	6021100	0	5336300	0	0	0	0	8237800	0
ALIESGLGTDFSPDVGYNGYTR	2331.1	B4DH07;B4DRW8;Q5JRX3	B4DH07	PITRM1	Presequence protease, mitochondrial	2	2.2062e-33	146.47	4063000	6425800	6328800	16233000	13619000	12111000	3605900	1869400	3570500	6392500	19851000	8163500
ALIEVLQPLIAEHQAR	1800.03	A0A024R6K8;P23381	A0A024R6K8	WARS	Tryptophan--tRNA ligase, cytoplasmic;T1-TrpRS;T2-TrpRS	3	0.063879	17.917	11574000	0	0	0	0	0	0	0	0	0	10698000	0
ALIEWIR	899.523	O75976	O75976	CPD	Carboxypeptidase D	2	0.0040374	106.29	0	9007500	13774000	19493000	24852000	19812000	9738000	5684300	0	5344100	15345000	6447200
ALIGATNPADAPPGTIR	1633.88	H3BPR2;Q9NUF9;Q13232	H3BPR2	NME3;c371H6.2	Nucleoside diphosphate kinase;Nucleoside diphosphate kinase 3	2	0.00012931	62.924	0	0	0	0	0	0	0	0	0	0	5304000	2184800
ALINADELASDVAGAEALLDR	2126.09	A0A384P5S9;A0A024R889;A0A0D9SF54;B4DTV8;Q13813;A0A0D9SGF6;B4DGT1	A0A384P5S9	SPTAN1	Spectrin alpha chain, non-erythrocytic 1	2;3	6.4437e-64	196.22	13727000	36822000	19958000	27888000	89300000	93277000	8784800	0	9703800	0	28433000	3572900
ALIQYFSPYVSADMHR	1896.92	C9JFE4;B4DND6;A0A096LP07;A0A096LPJ3;A8K070;Q13098;J3QQX0	C9JFE4	GPS1	COP9 signalosome complex subunit 1	3	8.6171e-05	52.522	0	0	0	11117000	13567000	11406000	0	0	0	0	0	0
ALIVEPSR	883.513	A3RJH1;Q92499;F1T0B3;A0A087X2G1;B4DP70	A3RJH1	DDX1	ATP-dependent RNA helicase DDX1	2	0.0028524	81.297	0	0	0	0	0	0	0	0	0	0	0	0
ALIVEPSRELAEQTLNNIK	2137.17	A3RJH1;Q92499;F1T0B3;A0A087X2G1;B4DP70	A3RJH1	DDX1	ATP-dependent RNA helicase DDX1	3	1.9601e-05	75.97	0	0	0	21574000	16058000	12308000	0	0	0	0	0	0
ALIVVPYAEGVIPDEAK	1782.98	Q05BU6;Q6PJY9;Q6PKC9;Q5T760;Q6PJB9;Q05519	Q05BU6	SFRS11;SRSF11	Serine/arginine-rich splicing factor 11	2	1.9149e-05	103.88	0	9924400	12501000	27039000	26142000	22761000	10160000	7283500	13531000	9098600	24788000	9694000
ALKDEEKMELQEIQLK	1944.02	A0A087WWU8;A0A0S2Z4G4;A0A0S2Z4I4;A0A0S2Z4G8;B4DWT5;Q5VU61;B4DQ80;Q5VU62;Q8NAH0;J3KN67;A0A2R2Y2Q3;M1VPF4;P06753	A0A087WWU8	TPM3;HEL-S-82p;TPM3-ROS1	Tyrosine-protein kinase receptor;Tropomyosin alpha-3 chain	3	0.001216	66.673	28668000	14590000	17931000	0	0	0	0	0	0	0	0	0
ALKDPNAFLFDHLLTLKPVK	2279.3	Q7L2H7;J3KNJ2;H0YCQ8	Q7L2H7	EIF3M	Eukaryotic translation initiation factor 3 subunit M	4;5	0.00077931	45.844	15585000	11453000	17706000	0	13724000	0	19651000	0	17895000	0	5402600	9761800
ALKEEIGNVQLEK	1469.81	A0A024R663;Q86UP2;G3V4Y7;H0YJZ8;G3V5G2	A0A024R663	KTN1	Kinectin	2	0.027292	60.434	0	0	0	7825800	0	0	0	0	0	0	0	0
ALKEENIQTLLINPNIATVQTSQGLADK	3021.63	F8VPD4;P27708;Q53SY7	F8VPD4	CAD	CAD protein;Glutamine-dependent carbamoyl-phosphate synthase;Aspartate carbamoyltransferase;Dihydroorotase	3	0.0060804	32.434	0	12547000	12737000	0	0	0	0	0	0	0	0	0
ALKLPSTGEGTQFYLFENVDNAQQFK	2944.46	Q6IBP2;B3KSE0;P30519;Q6FHB5;A0A087WT44;Q53HF1;I3L159;I3L1F5	Q6IBP2	HMOX2	Heme oxygenase 2	3	0.00016073	48.489	0	0	0	27558000	0	0	0	0	0	0	9388200	0
ALLADAQLMLDHLK	1550.85	A0A0D9SFK2;A0A024QZ63;Q92614;B4DZ32;B4DYM1	A0A0D9SFK2	MYO18A;hCG_27198	Unconventional myosin-XVIIIa	3	0.00063665	59.185	2485100	3919000	2940600	6077800	7332800	5374600	2989300	0	4385900	0	5693100	0
ALLAEGVILR	1053.65	J3QLR8;Q9Y3D9	J3QLR8	MRPS23	28S ribosomal protein S23, mitochondrial	2	6.0031e-06	121.62	7231600	6804500	7718000	11912000	0	0	5130700	4151200	6378800	7198300	15092000	7323600
ALLALCGGED	1004.48	A0A0S2Z2Z6;P08133;A8K3Q7;B7Z582;Q6ZP35;E7EMC6;A0A0S2Z377;E5RK69	A0A0S2Z2Z6	ANXA6	Annexin A6;Annexin	1	0.00011081	105.39	0	0	0	10389000	0	0	0	0	0	0	6421600	0
ALLALNHGLDK	1163.67	V5J3L2;Q13586;G0XQ39;E9PNJ4	V5J3L2	STIM1	Stromal interaction molecule 1	2	0.00037975	88.948	0	0	0	12761000	10693000	9680600	0	0	0	0	0	0
ALLANALTSALR	1212.72	A0A024R9W7;P57088;A6QKW0;D6RAA6	A0A024R9W7	TMEM33;SHINC3	Transmembrane protein 33	2	1.2978e-13	223.32	14733000	44132000	38232000	45484000	37682000	46062000	9901600	7446500	22897000	27749000	59660000	22930000
ALLANQDSGEVQQDPK	1711.84	M0QWZ7;Q9NP81;B4DXB9;M0R2C6;B4DJM9	M0QWZ7	SARS2	Serine--tRNA ligase, mitochondrial	2	2.0707e-14	135.66	6725100	6765900	6716800	0	0	11991000	7060000	5597500	6100400	7632700	19345000	7994100
ALLAPLVAPEAGEAEPGSQER	2104.08	Q9H0B6;A8MX29;E9PQ02;E9PP09;C9JHT2;E9PM83;E9PI24	Q9H0B6	KLC2	Kinesin light chain 2	2	0.00020352	51.875	0	0	0	0	14686000	0	0	0	0	0	0	0
ALLAYAFALAGNQER	1606.85	CON__ENSEMBL:ENSBTAP00000024146	CON__ENSEMBL:ENSBTAP00000024146			2	6.4746e-05	77.64	0	0	0	4153700	0	0	0	0	0	0	5084100	4077700
ALLDASETTSTR	1263.63	Q14258;A0A3B3IUA7	Q14258	TRIM25	E3 ubiquitin/ISG15 ligase TRIM25	2	0.00041304	71.451	0	0	0	6999800	0	0	0	0	8561600	5292500	11631000	6410400
ALLDASETTSTRK	1391.73	Q14258;A0A3B3IUA7	Q14258	TRIM25	E3 ubiquitin/ISG15 ligase TRIM25	3	0.0028956	42.785	0	0	0	0	9068300	0	0	0	0	0	0	0
ALLDFEDKDGDK	1364.65	X5D2M8;Q14764;X5D7K9;B4DDR2;X5DNU0;B4DXN0;X5D7S8;X5DP24;H3BQK6;X5DP17;X5D7R7;H3BRL2	X5D2M8	MVP	Major vault protein	2	0.012378	73.067	0	0	0	0	7050500	0	0	0	0	0	0	0
ALLDFEDKDGDKVVAGDEWLFEGPGTYIPR	3351.63	X5D2M8;Q14764;X5D7K9;B4DDR2;X5DNU0;B4DXN0;X5D7S8;X5DP24;H3BQK6;X5DP17;X5D7R7	X5D2M8	MVP	Major vault protein	4	5.24e-05	42.828	19234000	20568000	24312000	0	0	0	18269000	10050000	19296000	0	0	0
ALLDIIR	812.512	O95864;B3KNG5;B3KVS0;B3KNI9;B3KQG9	O95864	FADS2	Fatty acid desaturase 2	2	0.0013481	146.21	0	6318300	6508100	16392000	13692000	12945000	2226800	0	5418800	11718000	30736000	11987000
ALLDQLMGTAR	1187.63	Q1W6G4;Q53G47;Q9NQ29;F8WBC1;F2Z322	Q1W6G4	LUC7L	Putative RNA-binding protein Luc7-like 1	2	0.0007899	76.827	7433500	8280400	8769400	0	0	0	6314400	6522800	8325300	0	0	0
ALLDSLQLGPDSLTVHLIHEVTK	2498.37	V9HWJ0;B4DJ30;Q14697	V9HWJ0	HEL-S-164nA;GANAB	Neutral alpha-glucosidase AB	2;3;4	1.5482e-33	140.64	96445000	138240000	209740000	29148000	116410000	47620000	111050000	70681000	157660000	46319000	71670000	119000000
ALLDSQFSYQHAIEESVVLIYDPIK	2877.48	Q5BKY2;A0A087WZK9;Q6IB98;B3KS98;O15372;Q53HR0;Q53HG0;E5RJT0;E5RGU4	Q5BKY2	EIF3H;EIF3S3	Eukaryotic translation initiation factor 3 subunit H	3	0.036553	20.24	0	0	6710200	0	0	0	0	0	0	0	0	0
ALLEAFGTTGFQATNFGR	1899.95	B4DU50;A0A024R7G5;A0A024R7E9;A0A024R7D0;A0A087WZK0;P49366;M0R253;M0QX43;A0A3B3IU31;B4E3M2;Q5J8M5	B4DU50	DHPS	Deoxyhypusine synthase	2	0.0047689	36.847	0	0	0	0	5983800	6125400	0	0	0	0	0	0
ALLEEAFDNLKDEMFR	1939.93	A0A024R370;P82094;B4DQY7;A0A2R8Y7M0;F8WF45;Q6PII6	A0A024R370	TMF1	TATA element modulatory factor	3	0.00015543	54.7	0	0	0	7407500	0	0	0	0	0	0	0	0
ALLELQEYFGSLAA	1523.79	A0A0S2Z3W7;Q9BY32;A0A0S2Z423	A0A0S2Z3W7	ITPA	Inosine triphosphate pyrophosphatase	2	0.079796	19.762	0	0	0	0	3698400	0	0	0	0	0	0	0
ALLELQLEPEELYQTFQR	2219.15	A0A384N6H1;P13639;B4DPU3;Q6PK56;B4DRE8;B4DMC6	A0A384N6H1	EEF2	Elongation factor 2	2;3	2.048e-56	243.88	9424700	0	14863000	145130000	161710000	112790000	0	0	0	5544600	64888000	8472400
ALLELVPWR	1095.64	H3BPE1;H3BQK9	H3BPE1	MACF1		2	0.00027721	117.17	2229300	2651800	3942900	8174800	10401000	6043200	2039500	1660900	2650100	1389900	5140700	1521800
ALLEVVQSGGK	1099.62	Q05DH1;A0A0K0K1K4;O14818;B0YJ74;Q8TAA3;A0A087WYS6	Q05DH1	PSMA7;PSMA8	Proteasome subunit alpha type;Proteasome subunit alpha type-7;Proteasome subunit alpha type-7-like	2	1.248e-05	108.81	21772000	0	27438000	33145000	37890000	31177000	9962500	9042100	14115000	5672000	7129900	5487200
ALLFIPR	828.522	A0A024RD80;P08238;B4DMA2;B4DGL0;Q6PK50	A0A024RD80	HSP90AB1	Heat shock protein HSP 90-beta	2	0.0023633	137.2	121150000	78384000	151660000	197650000	238260000	155550000	76633000	73007000	72406000	50274000	92955000	64158000
ALLFVPR	814.507	K9JA46;P07900;Q2VPJ6;Q8TBA7;O75322;Q86U12;Q96HX7	K9JA46	EL52;HSP90AA1	Heat shock protein HSP 90-alpha	2	0.0032939	130.84	84708000	58718000	98798000	121410000	153700000	111840000	59107000	65032000	56500000	20262000	30386000	40300000
ALLGGNVR	798.471	O60488;Q8TAF6;B4DH39;H0Y9A0	O60488	ACSL4;FACL4	Long-chain-fatty-acid--CoA ligase 4	2	0.052631	59.641	0	0	0	19778000	0	0	0	0	0	0	0	0
ALLGLVQDVIGDLHQCQR	2021.07	Q70J99;B4DTQ6;K7EMK8	Q70J99	UNC13D	Protein unc-13 homolog D	3	4.5526e-05	67.605	0	0	0	6548000	5702500	5171300	0	0	0	0	9929100	3761100
ALLGPAPEDEDERPEAEDGPGAGDHALGLPAEVVEPEGPVAQR	4356.08	A0A1B0GUH6;A0A1B0GUA3;Q96EK5;A0A1B0GU96;A0A1B0GVY9;A0A1B0GTE6;A0A0D9SFK7	A0A1B0GUH6	KIAA1279;KIF1BP	KIF1-binding protein	4	0.014731	21.652	0	0	12734000	14224000	14747000	14064000	0	0	0	0	0	0
ALLIFLEK	945.59	Q9NPQ8;H0YEN0	Q9NPQ8	RIC8A	Synembryn-A	2	0.0047267	63.48	1116300	1718400	2668800	2859900	3630400	4186500	1671800	1172000	0	0	4007900	0
ALLLAQWAWQEGSVTR	1827.96	Q12788	Q12788	TBL3	Transducin beta-like protein 3	2	9.6237e-07	103.35	0	2382200	4048100	0	0	0	1481000	0	2080000	0	5278900	3798100
ALLLDALR	883.549	B3KVB0;K7ESN3;A0A024R1Y7;Q8N2G8	B3KVB0	GHDC;LGP1	GH3 domain-containing protein	2	0.0037183	70.912	1564800	3367200	2928700	6141500	6373000	5847900	0	1245800	0	2200900	7982100	0
ALLLLCGEDD	1104.54	V9HWE0;P08758;D6RBL5;D6RBE9	V9HWE0	HEL-S-7;ANXA5	Annexin;Annexin A5	2	0.0038201	59.205	0	0	0	7693600	5079000	4545300	0	0	0	3291000	5246600	4105000
ALLLLLVGGVDQSPR	1549.92	B2RBA6;A0A0S2Z4A5;P33993;C6EMX8;B4DDF5;B3KUD7	B2RBA6	MCM7	DNA helicase;DNA replication licensing factor MCM7	2;3	0.0001588	78.908	0	5720900	6175300	4049400	4353100	3680600	3647500	1470000	3678000	1425900	4778200	2030900
ALLLPDYYLVTVMLSGIK	2008.13	A0A140VK49;Q7KZF4;B2R5U1;Q59FF0;B3KU67;B4E299;I6TRR8	A0A140VK49	SND1	Staphylococcal nuclease domain-containing protein 1	2;3	3.2077e-06	113.65	1241600	2460300	12936000	29643000	9274100	19039000	666610	0	0	0	7430500	0
ALLLSTYIK	1020.62	B7Z5S9;O94973;A0A0G2JS82;A0A0G2JQM1;B7Z1Q4;O95782;Q8N9K4	O95782	AP2A2;AP2A1	AP-2 complex subunit alpha-2;AP-2 complex subunit alpha-1	2	0.0036664	57.177	0	0	0	0	0	0	0	0	0	0	7903000	2731000
ALLLTGDFSQAGNK	1433.75	Q9H2W6	Q9H2W6	MRPL46	39S ribosomal protein L46, mitochondrial	2	0.0040646	80.763	0	0	12133000	0	0	0	0	0	10491000	11790000	0	0
ALLLVPASVNCLR	1411.82	Q5SRE5;Q9BS12	Q5SRE5	NUP188	Nucleoporin NUP188 homolog	2	2.8854e-05	87.913	0	0	0	0	0	0	0	0	0	0	11700000	4946200
ALLNHLDVGVGR	1262.71	E5RIP4;A0A0S2Z5C8;A0A0S2Z5B1;A0A0S2Z5Z7;A0A0S2Z534;Q15043;E5RFZ8;E5RGA7;E5RJ40;E5RJG5	E5RIP4	SLC39A14	Zinc transporter ZIP14	2;3	0.0051493	36.284	0	0	0	0	4963400	0	0	4103300	0	0	0	0
ALLNNSHYYHMAHGK	1754.83	B4DFL1;A0A024R713;P09622;E9PEX6;B4DMK9;F8WDM5;A0A1W2PR83;F2Z2E3	B4DFL1	DLD	Dihydrolipoyl dehydrogenase;Dihydrolipoyl dehydrogenase, mitochondrial	3;4	0.034024	24.191	0	0	0	0	0	0	0	0	0	0	0	22723000
ALLNVVDNAR	1083.6	A0A024R0Q4;Q8IV08;B4DEL6	A0A024R0Q4	PLD3	Phospholipase D3	2	0.00031843	103.56	5430100	6641200	7008600	14870000	13580000	11644000	4140400	3996000	3859500	5382300	10447000	5882600
ALLPILQWHK	1217.73	B3KPZ7;A0A024R9C0;B4DYX8;Q6P1N1;Q9P0J1;E5RIV4	B3KPZ7	PPM2C;PDP1	[Pyruvate dehydrogenase [acetyl-transferring]]-phosphatase 1, mitochondrial	3	0.001298	64.04	2719600	3286000	4101300	6503900	6409000	5237300	2974300	0	0	0	10883000	4252900
ALLQAILQTEDMLK	1585.87	P15924;Q4LE79;B4E2A0;B4DKX6;B4DWT7	P15924	DSP;DSP variant protein	Desmoplakin	2	2.4151e-05	130.94	0	4585700	0	10474000	9714100	8076500	0	0	0	0	9405600	0
ALLQEFDNAVLSK	1446.77	Q02241;A0A2U3TZL8;H7BYN4	Q02241	KIF23	Kinesin-like protein KIF23;Kinesin-like protein	2	0.00014126	90.653	0	8003000	0	18005000	18594000	18352000	0	0	0	0	16971000	0
ALLQEMPLTALLR	1467.85	A0A024R983;P10155;B3KN94	A0A024R983	TROVE2	60 kDa SS-A/Ro ribonucleoprotein	2	8.6414e-05	95.573	0	0	0	9378100	14282000	9316300	0	0	0	0	0	0
ALLQMVEAAGAAEDDPLRR	2025.03	Q9UEY4;Q9UEY5;Q9UEY6;Q99654;Q59GF1;P04920;Q6PJY3;Q8TAG3	Q9UEY4	SLC4A2	Anion exchange protein;Anion exchange protein 2	3	0.00010949	58.577	5747800	8391100	8980800	23756000	16238000	19670000	7374500	4909200	7219200	0	0	0
ALLQQQPEDDSK	1370.67	Q9UHB9;B4DVI7;Q96K98;Q96K97	Q9UHB9	SRP68	Signal recognition particle subunit SRP68	2	3.2491e-12	157.66	0	0	0	18615000	21232000	16132000	0	5236100	0	0	0	0
ALLSALELK	956.591	P49454	P49454	CENPF	Centromere protein F	2	0.058798	27.254	0	0	0	0	0	0	0	0	0	0	2764500	0
ALLSAPWYLNR	1302.71	B4DVL8;Q9BVJ8;B4DVA7;G3XL79;A0A0S2Z3L7;H3BS10;A0A0S2Z3W3;H3BP20;P06865	B4DVL8	HEXA	Beta-hexosaminidase;Beta-hexosaminidase subunit alpha	2	0.0061537	48.283	0	0	0	0	0	6611900	0	0	0	2009300	4121800	0
ALLSASPEVVVAVGFPGAGK	1868.04	M0R3C8;A0A1S5RA93;Q96T60;A0A0D9SFL2;M0QYH2;A0A0D9SFD6	M0R3C8	PNKP	Bifunctional polynucleotide phosphatase/kinase;Polynucleotide 3-phosphatase;Polynucleotide 5-hydroxyl-kinase	2	0.022018	35.204	0	0	0	4110900	3582700	0	0	0	0	0	2930300	0
ALLSDMVR	903.485	O14776;G3V220	O14776	TCERG1	Transcription elongation regulator 1	2	0.066288	25.894	0	0	0	0	0	0	0	0	0	0	0	0
ALLSHDSGSDHLAFVR	1723.86	H7BXY3;A0A024R2T6;Q7L2E3	H7BXY3	DHX30	Putative ATP-dependent RNA helicase DHX30	3;4	0.0031202	27.643	0	8171200	7010100	7022800	11156000	7556500	0	0	0	4485300	6372700	11818000
ALLTLADGR	928.534	P12429;D6RA82	P12429	ANXA3	Annexin A3;Annexin	2	0.0002152	119.17	12498000	0	11855000	14111000	14719000	14858000	9094100	11201000	8479500	5816400	0	7397300
ALLTPVAIAAGR	1151.7	V9HW90;P00390	V9HW90	HEL-75;GSR	Glutathione reductase, mitochondrial	2	0.00030273	88.948	6960700	5919100	7913400	8285100	10563000	11229000	0	5544900	7787200	3399900	7943600	0
ALLTPVAIAAGRK	1279.8	V9HW90;P00390	V9HW90	HEL-75;GSR	Glutathione reductase, mitochondrial	3	0.063957	20.009	0	0	0	0	3635900	0	0	0	0	0	0	0
ALLTTNQLPQPDVFPLFK	2041.12	Q9NY61	Q9NY61	AATF	Protein AATF	2	0.0015129	68.44	0	0	0	0	0	6393600	0	0	0	0	5917500	0
ALLVEPVINSYLLAER	1799.02	V9HWG3;P21980;B4DIT7;B4DTN7	V9HWG3	HEL-S-45;TGM2	Protein-glutamine gamma-glutamyltransferase 2	2;3	1.5945e-38	182.08	90209000	60019000	121690000	194750000	234990000	164830000	65900000	43131000	59888000	112610000	316570000	103090000
ALLVEPVINSYLLAERDLYLENPEIK	3013.64	V9HWG3;P21980;B4DIT7;B4DTN7	V9HWG3	HEL-S-45;TGM2	Protein-glutamine gamma-glutamyltransferase 2	3	1.3573e-06	65.779	0	0	0	28337000	13715000	0	0	0	0	0	0	0
ALLVQVVNK	982.618	B2R5U7;Q03701	B2R5U7	CEBPZ	CCAAT/enhancer-binding protein zeta	2	0.0037601	93.262	0	0	0	5420600	5138100	6196800	0	0	3234500	2961300	10105000	4061500
ALLVTASQCQQPAENK	1743.88	D3DPU2;B4DNW7;B4DI38;B4DNY3;B2RDY9;Q01518;Q5T0R1;Q5T0R4;Q5T0R3;Q5T0R2;Q5T0R7;Q5T0R6;Q5T0R5	D3DPU2	CAP1	Adenylyl cyclase-associated protein;Adenylyl cyclase-associated protein 1	2	1.0212e-221	357.56	5810700	7145400	8874000	87547000	78507000	63770000	3622000	2563600	2959200	9414900	17186000	16781000
ALLYEDALYTVLHR	1675.89	Q70J99;B4DTQ6;K7EIH3;K7EQ37	Q70J99	UNC13D	Protein unc-13 homolog D	3	0.00014536	57.159	0	0	5366900	0	9766400	7973600	0	0	0	4405800	10512000	4827600
ALLYLCGGDD	1082.5	V9HW65;A0A024R5Z7;P07355;A6NMY6;B3KRQ1;B4DNH8	V9HW65	HEL-S-270;ANXA2;ANXA2P2	Annexin;Annexin A2;Putative annexin A2-like protein	1	3.2694e-07	163.34	6494400	0	0	211000000	0	0	0	0	6137300	0	65176000	0
ALMAMNNLSENYENQGR	1953.87	A8K5M7;A0A024RCG7;Q7L311	A8K5M7	ARMCX2	Armadillo repeat-containing X-linked protein 2	2	0.045963	21.873	0	0	0	0	0	0	0	0	0	0	3476100	0
ALMDEEDMDDVVDADEYLIPQQGFFSSPSTSR	3606.57	Q2TTR7;A9CB80;A8K2T7;P00533;E7BSV0;B7Z2I3;E9PFD7;F2YGG7;Q504U8;Q59FL8;A0A2D3C337;A0A2D3C335;Q75MF2	Q2TTR7	EGFR	Receptor protein-tyrosine kinase;Epidermal growth factor receptor	3	0.013017	22.773	0	0	0	9742900	0	9479200	0	0	0	0	0	0
ALMDEVVK	903.474	V9HWF4;P00558;B4E1H9;B4DHM5;B4DHB3;B4DWQ3	V9HWF4	HEL-S-68p;PGK1	Phosphoglycerate kinase;Phosphoglycerate kinase 1	2	0.0017484	94.662	66859000	37602000	75848000	87936000	119320000	106980000	31452000	27222000	0	23524000	42830000	24959000
ALMDLLQLTR	1172.66	B7Z9T5;A0A024R632;H3BRB3;Q14807;H3BTH5	B7Z9T5	KIF22	Kinesin-like protein;Kinesin-like protein KIF22	2	0.0088639	48.283	0	1083300	0	3103000	2536000	0	0	0	838220	0	3401700	1401700
ALMDSLGPEWR	1273.61	Q15785;B4DXU3	Q15785	TOMM34	Mitochondrial import receptor subunit TOM34	2	0.0001966	89.247	3760500	0	4637800	8954400	8961300	8807000	0	0	0	4556100	0	0
ALMGLYHGQVLCK	1475.76	E9KL44;H0YFD6;P40939;B4DRH6;A0A2R8Y4F5;B4DDZ5;A0A2R8YG21	E9KL44	HADHA	Trifunctional enzyme subunit alpha, mitochondrial;Long-chain enoyl-CoA hydratase;Long chain 3-hydroxyacyl-CoA dehydrogenase	2;3	5.1778e-13	135.79	0	0	0	38549000	0	0	0	0	0	7536700	81285000	37087000
ALMGSPQLVAAVVR	1410.8	B4DE59;C9JTX4;C9J826;C9JK18;C9JKY1;A0A0S2Z487;A0A024R1X8;P14923	B4DE59	JUP	Junction plakoglobin	2	0.006226	51.092	0	0	0	5736200	0	0	0	0	0	0	0	0
ALMLQGVDLLADAVAVTMGPK	2112.13	A0A024R3X4;P10809;B3GQS7;B7Z597;B7Z5E7;Q53SE2;E7ESH4;E7EXB4;A0A0S2Z415;C9JL25;C9JL19;C9JCQ4;C9J0S9	A0A024R3X4	HSPD1	60 kDa heat shock protein, mitochondrial	2;3	2.0412e-91	238.07	425330000	431520000	529480000	903870000	708820000	691900000	481140000	324250000	458990000	201590000	671530000	397840000
ALMPVLLQGQAR	1295.74	A0A1U9X777;A0A0G2JJD3;O95870;B3KNX9;A8K0A4;A0A0G2JI89	A0A1U9X777	ABHD16A;BAT5	Abhydrolase domain-containing protein 16A	2	0.00048932	68.735	0	0	0	0	9343900	0	0	0	0	3711100	10390000	0
ALMQVVDFLSR	1277.68	E7EXA3;Q6X734;Q658J0;A0A024R3V5;A0A024R3V7;Q9GZT8	E7EXA3	NIF3L1;DKFZp762L015	NIF3-like protein 1	2	0.0011937	66.435	2199400	0	0	4049600	5267000	2905200	1352500	0	0	0	0	0
ALMVEWTDEFK	1367.64	B2RAY1;Q92783	B2RAY1	STAM	Signal transducing adapter molecule 1	2	0.0027058	56.432	0	0	0	0	0	5990400	0	0	0	0	0	0
ALNAGYILNGLTVSIPGLER	2070.15	Q9Y678;B3KW21;Q8WUI6	Q9Y678	COPG1;COPG	Coatomer subunit gamma-1	2;3	4.8786e-07	107.61	0	2628900	0	10883000	5303800	4546100	0	0	0	1061600	18575000	0
ALNALCDGLIDELNQALK	1957.02	A0A384MDW7;P30084	A0A384MDW7	ECHS1	Enoyl-CoA hydratase, mitochondrial	2;3	1.496e-115	274.8	0	3408100	3167900	138470000	93240000	104480000	0	0	0	57565000	207430000	79491000
ALNALNNLSVNVENQIK	1853	Q8N2F6;A0A0J9YWR7;H7BXQ8;A0A0J9YXE4;C9J5N7;A0A0J9YY38;A0A0J9YXV5;H7C2M7	Q8N2F6	ARMC10	Armadillo repeat-containing protein 10	2	0.047671	21.631	0	2277800	0	0	0	0	0	0	0	0	0	0
ALNDGGYGPYSDVSEITTAAGPPGQCK	2711.24	Q53EP0	Q53EP0	FNDC3B	Fibronectin type III domain-containing protein 3B	3	0.022311	13.092	0	0	0	0	0	0	0	0	0	0	6356300	0
ALNFGGIGVVVGHELTHAFDDQGR	2508.25	B4DKB2;A0A024RAB2;A0A024RAF7;A0A3B3ISF9;P42892;A0A024RAB0	B4DKB2	ECE1	Endothelin-converting enzyme 1	4	3.2149e-09	80.67	7792100	7518800	11014000	0	0	8459000	10348000	9183700	13422000	0	0	4751600
ALNGAEPNYHSLPSAR	1695.83	Q6IAA8;F5GX19;F5H3Y3;H0YFI1;F5H479	Q6IAA8	LAMTOR1	Ragulator complex protein LAMTOR1	3	0.031479	39.143	0	0	0	0	0	0	11528000	0	0	0	0	0
ALNILQSTNMAFGK	1506.79	Q6LES9;A8K3S0;P40937;A8K4Z2;Q59GW7	Q6LES9	RFC5	Replication factor C subunit 5	2	0.041955	39.148	0	3439900	3351000	0	0	0	0	0	0	0	0	0
ALNIPEQLPQWDMCNFLVNLQYR	2848.4	B4E324;X6R5C5;Q59EV6;X6R8A1;P10619	B4E324	CTSA;PPGB	Carboxypeptidase;Lysosomal protective protein;Lysosomal protective protein 32 kDa chain;Lysosomal protective protein 20 kDa chain	3	0.0037408	35.174	0	0	0	0	11385000	0	0	0	0	0	7045900	3252800
ALNIVDQEGSLLGK	1455.79	M0R3F6;A8K5G0;A0A024R7K0;M0R2Z9;Q8IX01	M0R3F6	SUGP2;SFRS14	SURP and G-patch domain-containing protein 2	2	0.046306	42.802	0	0	0	0	3283300	0	0	0	0	0	0	0
ALNLAYSSIYGSYR	1576.79	Q7L576;X5D2F4;B3KWV6;B3KWT5	Q7L576	CYFIP1	Cytoplasmic FMR1-interacting protein 1	2	0.030732	38.634	0	0	0	0	80213000	0	0	0	0	0	0	0
ALNMAIPGGPK	1067.58	Q6P2Q9;I3L0J9	Q6P2Q9	PRPF8	Pre-mRNA-processing-splicing factor 8	2	0.00031578	81.548	0	0	0	0	0	0	0	0	0	0	14082000	0
ALNSAANNVYQYGR	1539.74	H7C0G1;Q9H330	H7C0G1	TMEM245	Transmembrane protein 245	2	8.2759e-06	88.056	0	0	0	0	11027000	11884000	0	0	0	0	0	0
ALNSTNSELQEAGEACMR	1966.87	F2Z2U4;Q9Y4A5;Q59FH1;H0Y4W2	F2Z2U4	TRRAP	Transformation/transcription domain-associated protein	2	0.016004	30.438	0	0	0	0	0	0	0	0	0	0	3354000	0
ALNVEPDGTGLTCSLAPNIISQL	2369.21	V9HW35;P30044	V9HW35	HEL-S-55;PRDX5	Peroxiredoxin-5, mitochondrial	2	1.36e-18	112.02	0	0	3668100	46015000	34229000	33977000	0	0	0	22717000	61358000	27004000
ALPAVQQNNLDEDLIR	1807.94	A0A024R1A3;P22314	A0A024R1A3	UBE1;UBA1	Ubiquitin-like modifier-activating enzyme 1	2	5.8532e-21	150.06	0	0	0	9218100	14360000	14345000	9907500	0	11934000	0	0	6016000
ALPAVQQNNLDEDLIRK	1936.04	A0A024R1A3;P22314	A0A024R1A3	UBE1;UBA1	Ubiquitin-like modifier-activating enzyme 1	2;3	7.8464e-36	148.03	0	20421000	5760500	73374000	84341000	63112000	22425000	0	21202000	11200000	5636500	13885000
ALPCIVDVRDEQQISAAVEK	2227.15	Q6YN16;B2R923;A0A024R159	Q6YN16	HSDL2	Hydroxysteroid dehydrogenase-like protein 2	3	0.0001608	58.49	0	0	0	0	0	0	0	0	0	0	27125000	10807000
ALPDMEVVGLNFSSATTPELLLK	2444.29	Q14204;A0A2R8YFZ7;A0A2R8Y6H2;A0A2R8YGC7	Q14204	DYNC1H1	Cytoplasmic dynein 1 heavy chain 1	2	1.1768e-06	87.148	0	9234500	0	0	0	0	0	0	0	0	0	0
ALPEFFNGK	1021.52	A0A024RB22;Q8TAQ2;Q59G16;F8VXC8;B4DF22;Q58EY4;Q92922;Q05BW5;Q05CR1;B4DYQ1	A0A024RB22	SMARCC2;SMARCC1	SWI/SNF complex subunit SMARCC2;SWI/SNF complex subunit SMARCC1	2	0.0022206	88.942	0	0	9074500	0	13764000	0	0	0	0	0	0	0
ALPESLGQHALR	1290.7	B1AKK2;O94760	B1AKK2	DDAH1	N(G),N(G)-dimethylarginine dimethylaminohydrolase 1	3	0.010948	42.809	0	0	0	0	0	0	0	0	0	0	0	0
ALPEWDNTFNVFAASR	1836.88	A0A1B0GTL5	A0A1B0GTL5			2	0.018796	48.741	2519600	0	0	0	0	0	0	0	0	0	0	0
ALPFSLVSMLVTQGLVYQGYLAANSR	2797.48	Q56VL3;J3KPI9	Q56VL3	OCIAD2	OCIA domain-containing protein 2	3	3.2094e-06	62.677	0	0	12492000	10865000	10267000	10095000	0	0	0	0	5398900	0
ALPFWNEEIVPQIK	1682.9	Q6FHU2;Q53G35;P18669;Q6P6D7;Q6FHK8;B4DKL5;B4DMJ7;B7Z9E5;B4DJA4;P15259;A4D2J6;B7ZW15;Q8N0Y7	Q6FHU2	PGAM1;hCG_2015269;PGAM2;PGAM4	Phosphoglycerate mutase;Phosphoglycerate mutase 1;Phosphoglycerate mutase 2;Probable phosphoglycerate mutase 4	2	2.0185e-19	184.71	224020000	112530000	210320000	262260000	338140000	279010000	121350000	101760000	113140000	34435000	49979000	41757000
ALPGDNVGFNVK	1229.64	Q96EB3	Q96EB3	EEF1A1		2	0.0096331	38.567	0	0	0	0	0	0	0	7661100	0	0	0	0
ALPGQLKPFETLLSQNQGGK	2125.15	V9HWE9;P09211;C7DJS1;C7DJS2;A0A087X243	V9HWE9	HEL-S-22;GSTP1	Glutathione S-transferase P	2;3	7.994e-62	137.69	113730000	55045000	115900000	189010000	224620000	201530000	57301000	52103000	64333000	17255000	33305000	22645000
ALPHLIQDAGQFYAK	1670.88	Q96KC8	Q96KC8	DNAJC1	DnaJ homolog subfamily C member 1	3	0.0037819	31.389	0	0	0	0	0	2586400	0	0	0	0	0	0
ALPILEELLR	1165.71	A8K321;B4DZ55;Q6ZXV5	A8K321	TMTC3	Transmembrane and TPR repeat-containing protein 3	2	0.0022558	66.621	0	0	0	0	0	5673300	0	0	0	3565600	8568600	5311700
ALPLEAEVAPVK	1235.71	E7EVA0;P27816;B4DM10;A0A024R2V2;A0A024R2S1;Q6NX68	E7EVA0	MAP4	Microtubule-associated protein;Microtubule-associated protein 4	2	0.0012965	63.283	6491800	6782500	9179900	28852000	34977000	31726000	5675400	4905500	9218100	0	9502400	0
ALPLIVGAQLIHADK	1557.92	Q5SSJ5;X6RGJ2;B0QZK9;B0QZK8	Q5SSJ5	HP1BP3	Heterochromatin protein 1-binding protein 3	2;3	3.8672e-06	94.728	11993000	17973000	17284000	20000000	0	23299000	12862000	10146000	13169000	8936500	22712000	13354000
ALPPAQEPDEILYVNMDEGGGYPEPPGAAGGADPPTQPDPK	4156.92	P30530;M0R0W6	P30530	AXL	Tyrosine-protein kinase receptor UFO;Receptor protein-tyrosine kinase	3	0.076934	6.9202	0	0	0	6470300	0	0	0	0	0	0	0	0
ALPQLSDDIPFR	1370.72	V9HWD3;Q96DZ1	V9HWD3	HEL117;ERLEC1	Endoplasmic reticulum lectin 1	2	0.00033689	75.294	4029100	5848000	0	8567300	11349000	10295000	4568400	3690000	4648000	0	0	0
ALPSEELNR	1027.53	E7EX73;E9PGM1;E7EUU4;B4DGF1;B2RU10;B2RU06;Q4LE58;Q04637;B4DSI9;Q96I65;H7C0V6	E7EX73	EIF4G1;EIF4G1 variant protein	Eukaryotic translation initiation factor 4 gamma 1	2	0.0018753	89.046	12735000	18634000	18253000	25972000	37305000	29461000	12928000	11868000	16718000	0	15474000	0
ALPSQGLSSSAVLEK	1485.8	O95470;H0Y3V8;H7BXL7	O95470	SGPL1	Sphingosine-1-phosphate lyase 1	2	1.8252e-05	100.93	0	6428600	6100100	13095000	12043000	10616000	0	0	0	6409800	14143000	0
ALQAAIQQLAEAQPEATAK	1951.04	E1NZA1;Q92616;B4DM32	E1NZA1	PRIC295;GCN1L1	Translational activator GCN1	2	3.4666e-08	128.31	0	6454600	6203000	8603200	14095000	7862100	4296700	0	7090200	4421000	12838000	4345400
ALQAAYGASAPSVTSAALR	1803.95	V9HWA2;O43488;H3BLU7	V9HWA2	HEL-S-166mP;AKR7A2	Aflatoxin B1 aldehyde reductase member 2	2	3.4351e-05	70.622	7135800	4600200	10229000	0	0	13198000	5525700	4216800	0	5129500	0	0
ALQALEELR	1041.58	Q15149	Q15149	PLEC	Plectin	2	3.0528e-07	195.81	48522000	49921000	56913000	109410000	107030000	94620000	38759000	35475000	48351000	24503000	74106000	25791000
ALQAQEIECR	1203.59	Q8NBJ5;M0QX72;Q6IPW8	Q8NBJ5	COLGALT1;GLT25D1	Procollagen galactosyltransferase 1	2	0.00019552	106.42	0	0	0	31086000	18649000	17574000	0	0	0	0	0	13715000
ALQATVGNSYK	1150.6	B3KRY3;A0A024RDY3;P11279	B3KRY3	LAMP1	Lysosome-associated membrane glycoprotein 1	2	9.5369e-10	144.5	50525000	63480000	63010000	120400000	102290000	100040000	51541000	52758000	52690000	36474000	95240000	37931000
ALQDEWDAVMLHSFTLR	2030.99	Q9UMS4;F5GY56	Q9UMS4	PRPF19	Pre-mRNA-processing factor 19	2;3	3.7722e-07	102.5	35413000	45610000	53859000	81762000	80061000	70553000	36620000	17429000	32374000	15537000	43840000	20456000
ALQDLENAASGDATVR	1629.8	Q9NQG5;A2A2M0	Q9NQG5	RPRD1B	Regulation of nuclear pre-mRNA domain-containing protein 1B	2	1.3224e-05	90.614	7602900	0	8911300	0	15624000	21018000	5116700	6503500	5540700	3352400	0	0
ALQDPNVAAFMVEPIQGEAGVVVPDPGYLMGVR	3438.73	A0A140VJQ4;P04181;Q59HE2	A0A140VJQ4	OAT	Ornithine aminotransferase, mitochondrial;Ornithine aminotransferase, hepatic form;Ornithine aminotransferase, renal form	3	2.7929e-11	70.062	13253000	16540000	22722000	57206000	47974000	43899000	10694000	7443300	16614000	0	81169000	22204000
ALQEFDLALR	1174.63	B7Z6D5;B3GQE6;Q96GQ7;Q53G15	B7Z6D5	DDX27	Probable ATP-dependent RNA helicase DDX27	2	9.583e-05	108.74	0	0	0	0	13219000	11712000	0	0	0	0	0	0
ALQEGEGDLSISADR	1559.74	B4DI19;A8MVQ3;B4DKY1;A0A024RCG3;B4DPV7;P49589;A8K067;Q53HG6	B4DI19	CARS	Cysteine--tRNA ligase, cytoplasmic	2	0.00084916	70.488	0	0	7079600	0	0	7782400	0	0	0	0	0	0
ALQEWILETDGVSLMR	1859.95	P24928;B4DET1	P24928	POLR2A	DNA-directed RNA polymerase II subunit RPB1	2	2.3253e-05	85.845	0	0	0	0	0	0	0	0	0	3843100	8696300	3577000
ALQFLEEVK	1075.59	Q59ET3;B2R9K8;A0A024RDL1;P40227;B4DPJ8;A1JUI8	Q59ET3	CCT6A	T-complex protein 1 subunit zeta	2	0.0018271	82.452	14677000	20461000	22070000	0	30633000	0	0	12448000	0	11744000	19750000	11696000
ALQFPPEGWLR	1312.69	Q96HS1;F5GXG4	Q96HS1	PGAM5	Serine/threonine-protein phosphatase PGAM5, mitochondrial	2	0.013733	38.086	0	0	0	0	0	0	0	0	0	0	0	0
ALQGASQIIAEIR	1368.77	G8JLD5	G8JLD5	DNM1L		2	9.9269e-05	78.342	3195100	0	0	0	7478400	0	0	0	0	0	0	0
ALQGISGLK	885.528	A0A024R277;O15269;Q6NUL7	A0A024R277	SPTLC1	Serine palmitoyltransferase 1	2	0.0028709	61.962	5061700	0	13106000	27943000	25978000	0	0	5523400	10850000	10652000	27717000	0
ALQHMTDFAIQFNK	1662.82	H0UID4;H0UID3;A8K916;A0A140VJE8;P63010;Q68DI0;A8K0G3;A0A087X253;B4DWG4;B4E261;B4DIL5;Q96EL6	H0UID4	AP2B1;DKFZp781K0743	AP complex subunit beta;AP-2 complex subunit beta	2;3	8.2281e-14	134.75	8338700	8112700	11379000	27419000	28058000	24032000	6244700	0	7115000	0	0	2739000
ALQIFCR	893.479	Q12769;G3V198;E9PR16	Q12769	NUP160	Nuclear pore complex protein Nup160	2	0.0072004	85.306	0	0	0	0	0	0	0	0	0	0	12276000	0
ALQLAQRPVSLLASPWTSPTWLK	2562.43	B7Z7G9;B7Z6E6;A0A223PQI4;A0A068F658;B7Z6S9;P04062;A0A0G2JNZ5;D3DV87;B2R6A7;A0A0G2JLB3;A0A0G2JNZ0;A0A068F4C8;A0A068F579	B7Z7G9	GBA	Glucosylceramidase	3	1.7538e-19	123.14	8211800	11367000	14035000	41396000	41165000	29027000	8787100	4245200	8606400	0	14621000	6827200
ALQLEEER	986.503	Q6NUR7;E7EQR4;P15311;B2R6J2;V9HW42;B7Z5V2;B7Z437	Q6NUR7	EZR;HEL-S-105	Ezrin	2	0.00026288	136.11	0	45760000	0	0	0	0	0	42100000	0	0	0	0
ALQLLHCFPLDIR	1581.87	A0A024RDB0;A0AVT1;B3KSS1	A0A024RDB0	UBE1L2;UBA6	Ubiquitin-like modifier-activating enzyme 6	2;3	0.0029289	46.606	0	0	0	2968300	1919100	1480500	0	0	0	0	5965400	1649800
ALQLLQMYYEGR	1483.75	Q9H0A0;A0A087WV29	Q9H0A0	NAT10	N-acetyltransferase 10	2	0.00017365	79.974	0	0	0	0	0	0	0	0	0	0	14374000	0
ALQLLQMYYEGRFPCLEEK	2374.17	Q9H0A0;A0A087WV29	Q9H0A0	NAT10	N-acetyltransferase 10	3	0.085662	15.766	0	0	0	0	4906500	0	0	0	0	0	6225600	0
ALQLSEPGKEIH	1320.7	Q9H061	Q9H061	TMEM126A	Transmembrane protein 126A	3	0.030066	36.336	0	0	0	0	0	0	0	0	0	0	11660000	0
ALQNAVTTFVNR	1332.71	B4E1E2;A0A0S2Z4R4;O14964;A0A0S2Z4Q4	B4E1E2	HGS	Hepatocyte growth factor-regulated tyrosine kinase substrate	2	0.00029503	75.652	0	0	0	0	0	0	0	0	13575000	0	0	0
ALQNHVGEALPPEMVTR	1860.95	D3DUL8;Q6P9B6;H3BM75;H3BUB0;H3BTC5	D3DUL8	KIAA1609;TLDC1	TLD domain-containing protein 1	2	0.04343	22.232	0	0	0	0	0	6057400	0	0	0	0	0	0
ALQPIVSEEEWAHTK	1736.87	P43155;B7ZBP5;A6PVN3	P43155	CRAT	Carnitine O-acetyltransferase	2	0.078545	19.132	0	0	0	0	6947300	0	0	0	0	0	0	0
ALQPLEEGEDEEK	1485.68	X5D2M8;Q14764;X5D7K9;B4DDR2;X5DNU0;B4DXN0;B4DP93;X5D7S8;X5DP24	X5D2M8	MVP	Major vault protein	2	8.5759e-05	79.201	0	0	0	0	0	37685000	0	0	0	0	0	8477400
ALQPLEEGEDEEKVSHQAGDHWLIR	2885.39	X5D2M8;Q14764;X5D7K9;B4DDR2;X5DNU0;B4DXN0;B4DP93;X5D7S8;X5DP24	X5D2M8	MVP	Major vault protein	4	0.0091482	30.592	0	0	18587000	0	0	0	0	0	20700000	0	0	0
ALQQEQEIEQR	1370.68	A0A024R7K7;A0A024R7M6;Q86YP4;B4DKZ7;B4E0Q6;A0A0U1RR30;A0A0U1RRM1;B3KSZ4;Q8WXI9	A0A024R7K7	GATAD2A;GATAD2B	Transcriptional repressor p66-alpha;Transcriptional repressor p66-beta	2	4.096e-10	159.37	7366100	9140400	9060700	15882000	15877000	13986000	6737900	4597100	7525500	5053100	8785300	4483000
ALQQYTLEPSEKPFDLK	2006.04	Q9Y678;B3KW21;Q8WUI6	Q9Y678	COPG1;COPG	Coatomer subunit gamma-1	2;3	0.00021753	46.892	0	24147000	0	34483000	43266000	30977000	0	0	16857000	10545000	24749000	10463000
ALQRPSAAAPQAENGPAAAPAVAAPAATEAPK	2964.54	Q15020;B4DYA2	Q15020	SART3	Squamous cell carcinoma antigen recognized by T-cells 3	3	0.0033507	32.172	0	0	0	10546000	15321000	11057000	8604300	0	0	0	0	0
ALQSLATVFSSSGYQGETDLNDAITEAGK	2972.43	B2RAU5;Q9Y5X1;B3KXH8;Q59ES5	B2RAU5	SNX9	Sorting nexin;Sorting nexin-9	3	0.059755	15.641	0	0	0	0	0	0	0	0	0	0	8202500	0
ALQSNIIPFCDEVMQLLLENLGNENVHR	3252.63	B2RBR9;Q14974;B7Z752;J3KTM9;B7Z5M1	B2RBR9	KPNB1	Importin subunit beta-1	3;4	8.6523e-30	120.27	0	0	0	98573000	73088000	45142000	0	0	0	0	48114000	13078000
ALQSPALGLR	1024.6	A4QPB0;A0A024RC65;P46940;A0A0J9YXZ5;Q6P1N4	A4QPB0	IQGAP1;hCG_1991735	Ras GTPase-activating-like protein IQGAP1	2	6.6402e-09	140.09	24273000	24775000	31283000	69504000	73262000	57818000	16632000	18239000	21623000	0	0	0
ALQSVGQIVGEVLK	1439.83	V9HW24;A0A087X2I1;P62333;H0YJC0;H0YJE9;H0YJT1	V9HW24	HEL-S-73;PSMC6	26S protease regulatory subunit 10B	2	0.020577	49.5	10983000	0	0	0	28853000	0	0	7583600	0	0	21515000	0
ALQTLQSSWVTFR	1535.81	Q96BW9;A0A0G2JQ92;G3V0F3;B4E101	Q96BW9	TAMM41	Phosphatidate cytidylyltransferase, mitochondrial	2	2.6295e-05	104.79	0	0	0	0	0	0	0	0	0	2249100	6407800	2657800
ALQVGCLLR	1015.58	O95782;Q8N9K4	O95782	AP2A1	AP-2 complex subunit alpha-1	2	0.001231	105.39	0	0	0	15601000	12736000	11984000	0	0	0	0	0	0
ALQYACGNALVCDNVEDARR	2268.06	A0A384MR33;Q14683;G8JLG1;A8K7A6;Q6P2R1;Q6MZR8;B7Z709	A0A384MR33	SMC1A;DKFZp686L19178	Structural maintenance of chromosomes protein 1A;Structural maintenance of chromosomes protein	3	0.014257	26.837	0	0	0	0	0	0	0	0	0	0	9192700	0
ALRPPHGPPRPGALTPTPSLSSQALPSPR	2954.62	Q96AP7	Q96AP7	ESAM	Endothelial cell-selective adhesion molecule	5	0.058398	16.917	0	0	0	0	0	0	0	0	0	0	0	0
ALRTDYNASVSVPDSSGPER	2120.01	A0A024R228;P61978;B4DUQ1;Q5T6W2;Q5EC54	B4DUQ1	HNRPK;HNRNPK	Heterogeneous nuclear ribonucleoprotein K	3	2.5391e-05	51.611	0	0	0	16011000	10078000	0	0	0	0	0	0	0
ALRYPMAVGLNK	1331.74	Q9Y3U8;J3QSB5;J3KTD3	Q9Y3U8	RPL36	60S ribosomal protein L36	2;3	0.0088285	53.493	0	0	0	26370000	6037300	0	0	0	0	0	0	0
ALSAIADLLTNEHER	1651.85	Q96FS1;C9JZR2;O60716;Q68DU0;Q7KZJ3;A0A024R4Z0;A0A024R4Y7	Q96FS1	CTNND1;DKFZp781O2021	Catenin delta-1	2;3	0.00041918	69.721	0	0	0	0	0	0	4946300	0	0	0	0	0
ALSAVHSPTFCQLACGQDGQLK	2361.15	A0A087WZ13;E9PAU2;Q8IY67	A0A087WZ13	RAVER1	Ribonucleoprotein PTB-binding 1	3	0.0040326	20.921	0	0	0	0	0	0	0	0	0	0	12342000	0
ALSDHHIYLEGTLLKPNMVTPGHACTQK	3117.57	V9HWN7;P04075;J3KPS3;H3BQN4;A0A0M4FNU3;H3BU78;A4UCS9;A4UCT0	V9HWN7	HEL-S-87p;ALDOA	Fructose-bisphosphate aldolase;Fructose-bisphosphate aldolase A	5	0.087807	12.346	0	0	0	0	0	0	0	0	0	0	0	12723000
ALSEIAGMTLPYDTLDQVR	2092.05	E5KRK5;P28331;A0A291FIZ5;B4DJ81;Q9P1A0	E5KRK5	NDUFS1	NADH-ubiquinone oxidoreductase 75 kDa subunit, mitochondrial	2	0.00065037	61.375	0	0	0	22862000	0	0	0	0	0	0	0	0
ALSEQINIFFDYSGR	1758.86	A0A140VKE9;Q13409;Q59GU5;B4DPZ3;E7EQL5;E7EV09	A0A140VKE9	DYNC1I2	Cytoplasmic dynein 1 intermediate chain 2	2	0.0093053	55.452	3712200	2149300	3236600	0	0	3327500	0	0	3047800	0	0	0
ALSFLGFSAPTPIQALTLAPAIR	2354.34	B4DM03;G3V529;Q9GZR7;Q59FS7	B4DM03	DDX24	ATP-dependent RNA helicase DDX24	2;3	4.5752e-05	75.462	0	7121800	8762800	8367400	10025000	7333500	0	0	2615800	0	0	0
ALSGGLYPVSAVLCDDDIMLTIKPGEHGSTYGGNPLGCR	4063.97	A0A140VJQ4;P04181;Q59HE2	A0A140VJQ4	OAT	Ornithine aminotransferase, mitochondrial;Ornithine aminotransferase, hepatic form;Ornithine aminotransferase, renal form	4	7.5891e-13	72.495	0	0	0	56464000	0	27156000	0	0	0	0	79438000	52914000
ALSGYCGFMAANLYAR	1750.82	P53618	P53618	COPB1	Coatomer subunit beta	2	0.041819	23.376	0	0	0	0	0	0	0	0	0	0	16833000	0
ALSIGFETCR	1139.56	B4DN59;A8K309;A0A385KNS5;P16070;H0YD13;H0Y2P0;A0A1Z1VXF2;H0YDW7;H0YCV9;H0Y5E4;H0YDX6;H0YD17;E9PKC6	B4DN59	CD44	CD44 antigen	2	3.6047e-08	175.38	5890000	12404000	0	149320000	87708000	89920000	0	3264600	0	16519000	40561000	19263000
ALSIPPNIDVLLCEQEVVADETPAVQAVLR	3245.72	Q2L6I2;A0A1U9X609;Q8NE71;Q59F96;H0YGW7;B4DNU2	Q2L6I2	ABCF1	ATP-binding cassette sub-family F member 1	3	5.1064e-05	41.188	0	0	0	14169000	10969000	0	0	0	0	0	9622100	5006600
ALSMPLNGLKEEDKEPLIELFVK	2612.41	Q6FIC5;Q9Y696;Q9NVF8	Q6FIC5	CLIC4	Chloride intracellular channel protein;Chloride intracellular channel protein 4	3	4.2835e-13	101.29	45041000	35634000	58918000	81309000	101630000	84043000	0	0	0	0	0	0
ALSNLESIPGGYNALR	1673.87	Q9UMX0;B3KNI8;B3KNI2;A0A024R258;Q59FJ2;H0YDS0;B4DZF6;Q59F94;Q9NRR5;D3DVA8	Q9UMX0	UBQLN1;UBQLN4	Ubiquilin-1;Ubiquilin-4	2	2.8402e-05	83.397	16148000	0	0	15030000	0	17959000	10467000	8504100	12427000	0	0	0
ALSNLESIPGGYNALRR	1829.97	Q9UMX0;B3KNI8;B3KNI2;A0A024R258;Q59FJ2;H0YDS0;B4DZF6;Q59F94;Q9NRR5;D3DVA8	Q9UMX0	UBQLN1;UBQLN4	Ubiquilin-1;Ubiquilin-4	3	0.00099981	45.864	0	0	0	0	0	0	0	0	0	0	0	0
ALSPAFELSQWSSTEYSTWTESR	2662.22	Q92542;B4DJN0;B4DR82	Q92542	NCSTN	Nicastrin	2	4.3567e-09	85.619	0	3591000	0	5245400	7040400	7674300	3350500	0	0	0	3669900	2779500
ALSPLEEWLR	1212.65	A0A1U9X9D5;A0A1U9X9C8;A0A1U9X9C7;A0A1U9X9C4;A0A1U9X9A1;A0A024RCN6;P26640;A0A1U9X9C1;A0A1U9X9A3;A0A140T936;A0A140T954;A2ABF4;A0A0G2JJT9;A0A140T904	A0A1U9X9D5	VARS	Valine--tRNA ligase	2	0.0016302	76.064	0	0	0	0	30976000	0	0	0	10803000	8196800	18411000	8756400
ALSQAAVEEEEEEEEEEEPAQGK	2559.1	B3KMR5;Q5JTH9;B3KY97;B3KPQ2	B3KMR5	RRP12	RRP12-like protein	2	0.062986	17.962	0	0	0	0	7948900	6593700	0	0	0	0	0	0
ALSSLHGDDQDSEDEVLTIPEVK	2496.19	P11717;Q59EZ3	P11717	IGF2R	Cation-independent mannose-6-phosphate receptor	3	4.3511e-06	45.395	7917100	7381700	0	12752000	0	10105000	0	0	0	0	0	0
ALSSSADDASLVNASISSSVK	2008	B4DSL6;A8K5D9;A0A024RA49;Q9NQW6	B4DSL6	ANLN	Actin-binding protein anillin	2	0.024102	23.481	0	0	0	0	0	0	0	0	0	0	6041600	0
ALSTDPAAPNLK	1196.64	Q9Y490;A0A1S5UZ07	Q9Y490	TLN1	Talin-1	2	0.03576	47.603	0	15004000	0	0	0	0	0	0	19394000	0	20147000	0
ALSTMDLQK	1005.52	B4DXN3;F8VUA2;F8VVT7;Q9HD42;F5H875	B4DXN3	CHMP1A	Charged multivesicular body protein 1a	2	0.031331	53.833	0	8110500	0	20072000	0	0	0	0	0	0	0	0
ALSVGNIDDALQCYSEAIK	2053	V9HW72;A8K690;P31948;F5H783;F5GXD8	V9HW72	HEL-S-94n;STIP1	Stress-induced-phosphoprotein 1	2	1.8851e-57	204.13	0	0	0	59830000	46983000	42867000	0	0	0	0	0	0
ALTALGLAVPR	1080.67	Q9BVQ7	Q9BVQ7	SPATA5L1	Spermatogenesis-associated protein 5-like protein 1	2	0.060964	24.519	0	0	0	0	0	0	0	0	0	0	0	0
ALTDAGCNLNPLQYIK	1776.91	Q53GW1;Q8WVM8;B7Z738;B7Z5N7	Q53GW1	SCFD1	Sec1 family domain-containing protein 1	2	0.00041144	79.659	0	0	0	21162000	15612000	15589000	0	0	0	0	0	0
ALTDKVTDLLGGLFSK	1676.93	Q9UPE4;Q53G69;O43615;M0QXU7	Q9UPE4	hTIM44;TIMM44	Mitochondrial import inner membrane translocase subunit TIM44	3	0.00055723	45.014	0	3036700	2848800	0	0	0	0	0	0	0	0	0
ALTDSFR	808.408	C9J0K6;P30626;B4DHQ6	C9J0K6	SRI	Sorcin	2	0.0075686	83.377	6499100	4746700	6879300	0	0	9953200	6458100	0	7145300	0	0	0
ALTGGIAHLFK	1126.65	B4DFL1;A0A024R713;P09622;E9PEX6;B4DMK9	B4DFL1	DLD	Dihydrolipoyl dehydrogenase;Dihydrolipoyl dehydrogenase, mitochondrial	2	0.00028552	83.429	0	0	0	0	0	0	0	0	0	0	39830000	26030000
ALTGHLEEVVLALLK	1604.95	Q5TZZ9;P04083;Q5T3N1;Q5T3N0	Q5TZZ9	ANXA1	Annexin;Annexin A1	2;3	1.7094e-29	186.46	120620000	145440000	145610000	19438000	198730000	119620000	98009000	84194000	64551000	33711000	60868000	89656000
ALTLGALTLPLAR	1308.81	A0A024RB17;A0A024RB16;Q9BSJ8;B3KMV5;B3KY56	A0A024RB17	FAM62A;ESYT1	Extended synaptotagmin-1	2	3.4665e-32	222	14435000	40664000	40425000	106200000	90868000	76471000	15503000	14284000	25382000	26663000	93026000	31960000
ALTLIAGSPLK	1082.67	A8K8U1;Q86VP6;A0A0C4DGH5	A8K8U1	CAND1	Cullin-associated NEDD8-dissociated protein 1	2	0.0067488	64.04	0	3480200	0	0	0	0	3235400	0	0	0	0	0
ALTLPGSSENEYIMK	1651.81	A0A384NKW7;P55060;B4DM31;B4DUC5;B4DM67;B4DPS6;B4DS32	A0A384NKW7	CSE1L	Exportin-2	2	0.0020897	54.471	0	0	0	0	23313000	12420000	0	0	0	0	0	0
ALTLQDLDNIWAAQAGK	1826.95	Q93008;D3DWB6;O00507;B4DGX9	Q93008	USP9X;USP9Y	Probable ubiquitin carboxyl-terminal hydrolase FAF-X;Ubiquitin carboxyl-terminal hydrolase;Probable ubiquitin carboxyl-terminal hydrolase FAF-Y	2	8.6277e-06	89.548	4117000	0	6269000	0	0	10730000	0	0	0	4150400	15168000	5702300
ALTPQCGSGEDLYILTGTVPSDYR	2599.25	O94919	O94919	ENDOD1	Endonuclease domain-containing 1 protein	2;3	5.7398e-12	88.974	0	0	0	15402000	11121000	10070000	0	0	0	5282200	23197000	5189900
ALTQPLGLLR	1080.67	C9JJV6;C9JZL8;C9J5M0;C9JC07;B4DG42;A0A024R4N0;Q96S97	C9JJV6	MYADM;hCG_1640809	Myeloid-associated differentiation marker	2	1.0435e-05	119.27	12774000	23860000	23966000	25509000	29088000	33389000	13034000	9697400	17930000	11646000	24944000	8944200
ALTQRPDYIK	1203.66	B3KMP2;A8KAQ7;A5D8X2;A0A024RBJ3;Q9UJX3;Q2M2R1;Q4KMX6	B3KMP2	ANAPC7	Anaphase-promoting complex subunit 7	3	0.089306	16.138	0	0	0	0	3752200	0	0	0	0	0	0	0
ALTQVLSQANTGGVQSTLLLNNEGSLLAYSGYGDTDAR	3896.94	Q9Y2Q5	Q9Y2Q5	LAMTOR2	Ragulator complex protein LAMTOR2	3	0.0055295	23.741	0	0	0	0	0	13784000	0	0	0	0	8199000	0
ALTSEIALLQSR	1300.74	Q6IBR0;P04843;Q96HX3;Q53EP4;B4DL99;B7Z4L4;B4DNJ5	Q6IBR0	RPN1	Dolichyl-diphosphooligosaccharide--protein glycosyltransferase subunit 1	2	5.6381e-19	242.83	31348000	66639000	64280000	129500000	114750000	110140000	33789000	33782000	53201000	64451000	180240000	74600000
ALTSELANAR	1044.56	V9HWC0;P26038;B7Z4C7	V9HWC0	HEL70;MSN	Moesin	2	1.2232e-05	118.32	107690000	0	118150000	0	0	0	0	0	0	0	0	0
ALTSELANARDESK	1503.75	V9HWC0;P26038;B7Z4C7	V9HWC0	HEL70;MSN	Moesin	2;3	4.4689e-24	188.96	49771000	48929000	11523000	87886000	21595000	15197000	0	0	0	0	0	0
ALTSFER	822.424	E9KL44;H0YFD6;P40939;B4DRH6;A0A2R8Y4F5;B4DDZ5;A0A2R8YG21	E9KL44	HADHA	Trifunctional enzyme subunit alpha, mitochondrial;Long-chain enoyl-CoA hydratase;Long chain 3-hydroxyacyl-CoA dehydrogenase	2	2.2452e-06	124.89	8721700	0	0	25152000	0	22350000	0	8336000	11172000	16925000	44834000	17931000
ALTSFERDSIFSNLTGQLDYQGFEK	2865.38	E9KL44;H0YFD6;P40939;B4DRH6;A0A2R8Y4F5;B4DDZ5;A0A2R8YG21	E9KL44	HADHA	Trifunctional enzyme subunit alpha, mitochondrial;Long-chain enoyl-CoA hydratase;Long chain 3-hydroxyacyl-CoA dehydrogenase	3	0.0091282	19.011	0	0	0	9724100	0	0	0	0	0	0	0	0
ALTSFLPAPTQLSQDQLEAEEK	2415.22	Q6I9S2;Q13573;G3V3A4;B4DEG7;Q6P151;Q0D2M5;G3V5R3	Q6I9S2	SNW1	SNW domain-containing protein 1	3	5.3621e-05	41.521	0	0	0	0	0	0	4914400	0	0	0	0	0
ALTSQLTDEELAQGR	1630.82	A0A1W2PQT3;A0A1W2PPH1;A0A1W2PQH3;A0A1W2PQY8;P23368;A0A1W2PR68	A0A1W2PQT3	ME2	NAD-dependent malic enzyme, mitochondrial	2	9.686e-26	168.3	0	0	0	49993000	56065000	0	6343800	0	28190000	8624700	19599000	9673600
ALTTMGFR	895.459	C9J0K6;P30626	C9J0K6	SRI	Sorcin	2	0.00055755	128.38	7134900	0	6885000	15903000	0	12065000	6820700	5357500	0	5557900	5915400	3997300
ALTVPELTQQMFDAK	1690.86	Q13509;Q9BV28;B2RBD5;Q53G92;A0A0B4J269;Q3ZCR3;P04350;B4DJ43;B4DE77;B4DFH6;Q8IZ29;P68371;Q8N6N5;B3KML9;Q96HX0;Q2NKY5;Q8IWP6	Q8IWP6	TUBB3;TUBB4A;TUBB2C;TUBB4B;TUBB6	Tubulin beta-3 chain;Tubulin beta-4A chain;Tubulin beta-4B chain	2;3	1.7409e-41	215.5	212030000	258010000	310800000	499450000	596370000	511950000	280170000	171110000	252820000	122080000	361270000	136270000
ALTVPELTQQMFDAR	1718.87	Q9BUF5;B4DP54;B3KS31;K7ESM5;B4E386	Q9BUF5	TUBB6	Tubulin beta-6 chain	2	1.8199e-20	151.1	0	16696000	20759000	31983000	45799000	39406000	18030000	0	17997000	9141300	26983000	9421300
ALTVPELTQQMFDSK	1706.85	Q13885	Q13885	TUBB2A	Tubulin beta-2A chain	2	7.3058e-20	143.97	37974000	44512000	48613000	68000000	42405000	63153000	52214000	41327000	49496000	17161000	52004000	20394000
ALTVPELTQQVFDAK	1658.89	Q5JP53;A0A384NYT8;Q5SU16;P07437;B7ZAF0;B4DY90;Q5ST81;B7ZAK1;Q9BUU9;B4E052;B4DQN9;B4DMU8;Q96B85;B4DXZ5;Q1KSF8	Q5JP53	TUBB;XTP3TPATP1	Tubulin beta chain	2;3	1.6108e-50	190.26	811270000	890910000	1227200000	1602500000	1841200000	1579900000	954570000	621210000	874380000	481460000	1253300000	486190000
ALTVSELTQQMFDSK	1696.83	B2R6L0	B2R6L0			3	0.046016	19.244	4534400	6562100	5588800	9241400	12243000	8288100	5198800	0	5812300	0	0	0
ALVAIGTHDLDTLSGPFTYTAK	2290.18	Q9BR63;Q9NSD9;A8K666;B7ZB32	Q9BR63	FARSB	Phenylalanine--tRNA ligase beta subunit	3	2.8276e-06	48.656	2746700	4278600	5558100	8004800	11789000	10192000	3253900	0	0	0	0	0
ALVALGAVDTALYAVGGK	1687.95	CON__ENSEMBL:ENSBTAP00000007350;CON__P01030	CON__ENSEMBL:ENSBTAP00000007350			2	0.04032	22.198	0	0	0	0	0	0	0	0	0	0	2158700	0
ALVAVLLSR	940.607	E1NZA1;Q92616;A0A024RBS1;B4DM32	E1NZA1	PRIC295;GCN1L1	Translational activator GCN1	2	0.001916	85.064	0	3996900	4266200	3660200	4691600	4018600	0	0	0	1539300	4851800	2461700
ALVAYYQK	954.517	P62249;M0R210;M0R3H0;M0R1M5;M0QX76	P62249	RPS16	40S ribosomal protein S16	2	0.00090502	111.81	24503000	57444000	54708000	83410000	102250000	55616000	24928000	14476000	35330000	32051000	81954000	37847000
ALVDELEWEIAQVDPK	1853.94	F8W031;F8VXJ7;Q9Y2B0;F8VP03;H0YIH9;F8W1U5	F8W031	CNPY2	Protein canopy homolog 2	2	0.003509	101.72	0	0	0	0	26785000	26371000	0	0	0	0	0	0
ALVDELEWEIAQVDPKK	1982.04	F8W031;F8VXJ7;Q9Y2B0;F8VP03;H0YIH9;F8W1U5	F8W031	CNPY2	Protein canopy homolog 2	3	0.0059431	35.757	0	0	0	7965500	0	0	0	0	0	0	0	0
ALVDGPCTQVR	1201.61	Q6IPH7;E7EPB3;A0PJ62;B7Z6S8;A8K7N0;P50914;A8K3Q9	Q6IPH7	RPL14	60S ribosomal protein L14	2	1.1318e-09	145.72	0	0	0	205720000	173470000	156490000	0	0	0	58665000	211160000	87905000
ALVDILSEVSK	1172.67	Q9BQG0;I3L1L3;B4DZZ1	Q9BQG0	MYBBP1A	Myb-binding protein 1A	2	3.4626e-09	133.13	1659700	6627700	5873000	18885000	21786000	20066000	3087500	2377700	4968100	9613000	30145000	8949000
ALVEEALAQR	1098.6	F8VR84;Q8WYI2;Q86UA3;Q9HB07;F8VQQ3;Q96CT6	F8VR84	C12orf10;MST024	UPF0160 protein MYG1, mitochondrial	2	0.0040828	57.96	0	7499200	0	0	13681000	0	6344900	0	0	0	0	0
ALVEFESNPEETREPGSPPSVQR	2554.23	Q9H6F5;H0YG79	Q9H6F5	CCDC86	Coiled-coil domain-containing protein 86	3	4.7734e-05	55.127	0	7744500	9552600	10205000	15016000	12787000	7150000	0	5807300	0	0	0
ALVELLR	812.512	D3DVA5;V9GYM8;Q92974	D3DVA5	ARHGEF2	Rho guanine nucleotide exchange factor 2	2	0.0091425	77.748	2474100	3515900	2904400	5478000	8215600	7648500	3255100	3198800	3036300	1646500	5402400	2433000
ALVENCLVPDLWIR	1683.9	Q15020;B4DRG9;F8VV04;B4E3R6	Q15020	SART3	Squamous cell carcinoma antigen recognized by T-cells 3	2	0.00016322	67.726	0	0	0	8126900	0	7917800	0	0	0	0	11392000	4467000
ALVEVLGPYEPLLSR	1654.93	K7ENZ6;K7EMF4;K7ELM8;K7EJ34;K7ENF4;Q86VR2	K7ENZ6	FAM134C	Protein FAM134C	2	4.8048e-05	79.741	2140500	5451500	4964500	20101000	18842000	15165000	1751000	1417000	3485700	0	0	0
ALVEWLHWSR	1295.68		REV__P52948			2	0.01479	40.987	0	0	0	44859000	39292000	0	0	0	0	0	0	0
ALVLDCHYPEDEVGQEDEAESDIFSIR	3122.4	Q07021;A8K651;I3L3Q7;I3L3B0	Q07021	C1QBP	Complement component 1 Q subcomponent-binding protein, mitochondrial	2;3;4	2.9908e-89	190.24	0	0	0	397930000	237440000	259530000	0	0	0	139520000	460080000	234910000
ALVLIGNVEK	1054.64	Q9ULC5	Q9ULC5	ACSL5	Long-chain-fatty-acid--CoA ligase 5	2	0.0015018	78.334	0	0	0	0	0	0	0	0	0	0	13529000	0
ALVMLLEVR	1042.62	B4DRY5;A0A024R7F7;Q4LE60;A0A075B780;Q05D48;O14787;B3KPC8;A0A024RAM0;Q92973	A0A024RAM0	TNPO2;TNPO2 variant protein;TNPO1	Transportin-2;Transportin-1	2	0.0019403	70.919	1329600	0	2909200	3365200	2780100	0	0	0	0	1270000	2657400	2054400
ALVNCQYSSATFSTGER	1876.86	Q9NPD3;E9PI41	Q9NPD3	EXOSC4	Exosome complex component RRP41	2	0.00016884	59.57	0	0	0	5111200	0	0	0	0	0	0	5922700	0
ALVPMFVR	931.531	Q63HL4;B2R6E5;A8K3B4;Q59ED7;P16435;H0Y4R2;B4DKM8;E7EMD0;B4DDH3;B4DJI8	Q63HL4	DKFZp686G04235;POR	NADPH--cytochrome P450 reductase	2	0.0015645	97.596	3895200	6465100	6417000	16618000	15512000	14121000	3781300	2650000	4255300	5936100	16811000	6190800
ALVQNDTLLQVK	1340.77	Q92522	Q92522	H1FX	Histone H1x	2	4.2052e-07	131.44	9941500	27426000	24506000	45281000	39750000	38249000	13709000	13256000	23366000	25639000	81507000	30430000
ALVSAQWVAEALR	1412.78	A0A140VJX3;P25325;Q2VEU1;B1AH49;Q59HD5;Q2VEU0	A0A140VJX3	MPST	3-mercaptopyruvate sulfurtransferase;Sulfurtransferase	2	1.8256e-08	138.76	8226100	6270500	8777900	16114000	14259000	11800000	7807200	5238600	6476100	8989100	21616000	9038100
ALVSEWKEPQAK	1384.74	Q16531;F5GY55;B7Z2A1;B4DSA8;B4DZP5	Q16531	DDB1	DNA damage-binding protein 1	3	0.0046535	36.679	10488000	0	0	0	0	0	0	0	0	0	0	0
ALVSGKPAESSAVAATEK	1714.91	Q6IB89;Q6FG42;Q32Q14;O95182	Q6IB89	NDUFA7	NADH dehydrogenase [ubiquinone] 1 alpha subcomplex subunit 7	3	0.00085718	32.406	0	0	0	0	0	0	0	0	0	0	14669000	0
ALVSHNGSLINVGSLLQR	1877.05	B3KTJ9;Q8N163;G3V119;H0YB24;E2PSM9	B3KTJ9	CCAR2	Cell cycle and apoptosis regulator protein 2	3	0.00033996	50.831	3531200	0	6534100	9895000	15912000	9352400	0	3530800	0	0	9502200	0
ALVTGYFMQVAHLER	1733.89	O43143;B4E0S6	O43143	DHX15	Pre-mRNA-splicing factor ATP-dependent RNA helicase DHX15	3	6.0735e-10	102.28	5393400	16799000	14267000	23783000	20456000	12073000	6416000	4791600	10638000	10061000	19749000	11382000
ALWADSGIQNAYDR	1578.74	A0A024R8M0;Q14344;B4DWV9	A0A024R8M0	GNA13	Guanine nucleotide-binding protein subunit alpha-13	2	1.8277e-07	107.06	4448600	5613300	7456700	15932000	15293000	11869000	2687400	2826400	0	1892000	4631000	0
ALWEALLNTK	1157.64	Q8WU76;A0A087WUD7	Q8WU76	SCFD2	Sec1 family domain-containing protein 2	2	0.013684	42.348	0	0	0	2936800	0	2484600	0	0	0	0	0	0
ALWEDEGVR	1073.51	Q5JWF2;A0A0S2Z3H8;P63092;B0AZR9;A0A0S2Z3S5;Q14455;Q5FWY2;S4R3E3;Q5JWE9;H0Y7F4;S4R3V9	Q5JWF2	GNAS;GSA	Guanine nucleotide-binding protein G(s) subunit alpha isoforms XLas;Guanine nucleotide-binding protein G(s) subunit alpha isoforms short	2	0.0026045	63.565	11178000	16011000	13481000	30042000	19296000	19388000	8445800	0	10475000	3071300	10448000	0
ALWFQGR	876.461	A0A0R4J2E8;A8MXP9;P43243;D6REM6;Q68D11;Q5CZA7;B3KM87;B4DRS1;B4DF66;H0Y8T4;Q9H4N1	A0A0R4J2E8	MATR3;DKFZp686K23100;DKFZp686K0542	Matrin-3	2	0.0045798	101.33	14857000	19599000	21323000	37226000	32414000	27977000	15016000	12787000	20539000	14061000	34789000	16794000
ALYAIPGLDYVSHEDILPYTSTDQVPIQHELFER	3928.95	Q9Y2S7;B4DEM9	Q9Y2S7	POLDIP2	Polymerase delta-interacting protein 2	3;4	9.4027e-06	42.319	0	12761000	21396000	68863000	50312000	52601000	0	0	0	23907000	87535000	32029000
ALYALQDIVSR	1247.69	A2RUU9;B9EIS5;D3DSQ0;Q15154;B4DWY1;A0A088AWL4;H0YBA1;B4DJ00	A2RUU9	PCM1	Pericentriolar material 1 protein	2	0.00045413	78.939	0	1783800	2093300	4704100	4034800	3627200	0	0	0	0	0	0
ALYDTFSAFGNILSCK	1792.87	A0A024R9C1;P11940;A0A087WTT1;E7EQV3;B4DZW4;B3KT93;A0A024R9E2;E5RJB9;E5RGH3;B1ANR0;Q6IQ30;Q13310;H0Y5F5;H0YEQ8;B1ANR1	A0A024R9C1	PABPC1;PABPC4	Polyadenylate-binding protein;Polyadenylate-binding protein 1;Polyadenylate-binding protein 4	2	5.4486e-36	181.66	0	0	0	108540000	74686000	66656000	0	0	0	0	72590000	25891000
ALYDYAGQEADELSFR	1846.84	B4DUI2;D3DQR0;Q9UKS6;A0A0C4DGG1	B4DUI2	PACSIN3	Protein kinase C and casein kinase substrate in neurons protein 3	2	8.8941e-07	103.88	0	2723600	0	8400100	9675300	8310600	0	0	0	2042000	3116700	0
ALYDYEGQEHDELSFK	1942.86	Q6FIA3;Q9UNF0;A0A0U1RR22;H0Y923	Q6FIA3	PACSIN2	Protein kinase C and casein kinase substrate in neurons protein 2	3	8.6171e-05	63.682	5083400	5995200	9313600	16210000	20505000	21161000	0	0	0	7522500	8645000	5519800
ALYESELADAR	1236.6	A0A384NPH0;Q03252	A0A384NPH0	LMNB2	Lamin-B2	2	7.5147e-09	125.82	18462000	17805000	31999000	49192000	44980000	48213000	16911000	0	13365000	13111000	22843000	10736000
ALYESELADARR	1392.7	A0A384NPH0;Q03252	A0A384NPH0	LMNB2	Lamin-B2	2;3	0.0001921	78.516	0	19282000	25165000	20483000	53873000	26631000	0	0	0	0	0	0
ALYETELADAR	1250.61	P20700;E9PBF6;A0A0D9SFE5;Q6DC98;A0A0D9SFY5	P20700	LMNB1	Lamin-B1	2	2.2765e-10	159.37	27061000	34657000	52865000	77585000	74417000	80752000	27436000	10174000	25075000	20420000	39288000	20754000
ALYETELADARR	1406.72	P20700;E9PBF6;A0A0D9SFE5;Q6DC98;A0A0D9SFY5	P20700	LMNB1	Lamin-B1	2;3	1.0826e-11	151.44	0	8638300	0	77326000	56128000	23874000	0	0	0	0	0	0
ALYLIATNGTPELQNPEK	1971.03	A8K5M4;Q13177;Q9Y6B5;H0YCG5;B7Z302;E9PM17;B7Z3K0;B3KNX7;A0A024R5P0;A8KAN3;Q13153	A8K5M4	PAK2;PAK1	Non-specific serine/threonine protein kinase;Serine/threonine-protein kinase PAK 2;PAK-2p27;PAK-2p34;Serine/threonine-protein kinase PAK 1	2	1.673e-23	149.23	4641900	0	12483000	0	0	21284000	2976400	2019300	0	0	0	0
ALYTLVNK	920.533	A0A024RAJ1;Q92552;G5EA06;B4DT94;D6RH20;D6RJC7	A0A024RAJ1	MRPS27	28S ribosomal protein S27, mitochondrial	2	0.0036773	71.378	0	0	0	0	0	0	0	0	0	29072000	68847000	0
ALYWVNGR	977.508	CON__ENSEMBL:ENSBTAP00000032840	CON__ENSEMBL:ENSBTAP00000032840			2	0.046542	31.289	0	0	4748100	0	0	0	0	0	0	0	0	0
ALYYLQIHPQELR	1642.88	Q16531;F5GY55;B7Z2A1;B4DSA8;B4DZP5	Q16531	DDB1	DNA damage-binding protein 1	3	0.00012577	78.705	0	6125600	13258000	0	32098000	20696000	0	0	0	0	0	0
AMAAVPQDVVR	1155.61	B2RA56;Q969V3;K7EMW4	B2RA56	NCLN	Nicalin	2	0.0023205	69.825	0	0	0	15272000	0	0	0	0	0	0	20942000	0
AMADALLER	988.501	Q5HYG8;A0A024RB99;V9HW06;Q53ET4;P34897;B4DJQ3;Q5BJF5;B4DP88;B4E1G2;B4DW25;B4DWA7;B4DJ63;B4DLV4;H0YIZ0;G3V2Y4	Q5HYG8	DKFZp686P09201;SHMT2;HEL-S-51e	Serine hydroxymethyltransferase;Serine hydroxymethyltransferase, mitochondrial	2	4.2198e-05	125.31	27005000	30170000	31011000	67186000	0	42598000	18639000	17947000	16285000	27450000	75973000	34914000
AMADELSEK	992.448	Q2TNI1;Q03135;E9PCT5;A9XTE5;Q59E85	Q2TNI1	CAV1	Caveolin;Caveolin-1	2	3.4713e-06	140.09	52408000	92844000	62549000	133390000	134750000	116670000	48420000	48335000	69481000	29661000	85413000	38244000
AMADPEVQQIMSDPAMR	1888.85	V9HW72;A8K690;P31948;H0YGI8	V9HW72	HEL-S-94n;STIP1	Stress-induced-phosphoprotein 1	2	9.7176e-36	176.51	25676000	5847800	25606000	31788000	38157000	40504000	6123600	0	5751800	5035900	7802100	4084200
AMASINERPVIFALSNPTAQAECTAEEAYTLTEGR	3797.82	A0A1W2PQT3;A0A1W2PPH1;A0A1W2PQH3;A0A1W2PQY8;P23368;A0A1W2PQ37;A0A1W2PQF8;A0A1W2PR68	A0A1W2PQT3	ME2	NAD-dependent malic enzyme, mitochondrial	3	1.5242e-08	60.527	0	0	0	14114000	10200000	8637000	0	0	0	0	17241000	8651200
AMAVLTDHPYASLTLPDDAAADCLFLRPGLPGVPPFLLHR	4314.23	V9HW53;O95865	V9HW53	HEL-S-277;DDAH2	N(G),N(G)-dimethylarginine dimethylaminohydrolase 2	5	0.053873	13.709	0	0	0	18143000	0	14986000	0	0	0	0	0	0
AMDEIQPDLR	1186.57	E9PQR7;E9PM90;A0A0S2Z5H5;Q548N1;Q9UK41	E9PQR7	VPS28	Vacuolar protein sorting-associated protein 28 homolog	2	0.0038019	76.827	0	0	0	0	10091000	0	0	0	0	0	0	0
AMDLAQAGSTVESK	1406.67	B3KMR5;Q5JTH9;B3KY97	B3KMR5	RRP12	RRP12-like protein	2	8.5182e-10	121.02	0	0	8274400	15910000	16770000	14326000	0	0	6409500	0	17794000	0
AMDLDQDVLSALAEVEQLSK	2174.08	G3XAI2;P07942;Q8TAS6	G3XAI2	LAMB1	Laminin subunit beta-1	2;3	1.1275e-05	99.481	1595100	3694200	4485400	7436400	4218600	7593500	3622100	0	2193400	0	3249800	0
AMDPQDLQNTEVPIATTAK	2042	Q9H2M9;B3KNG8	Q9H2M9	RAB3GAP2	Rab3 GTPase-activating protein non-catalytic subunit	2	0.0012358	59.607	0	0	0	8638700	7731800	10424000	0	0	0	0	0	0
AMDQEITVNPQFVQK	1746.86	Q9UNS2;B4DN01;H7C3P9	Q9UNS2	COPS3	COP9 signalosome complex subunit 3	2	8.5104e-06	93.058	5086500	3976000	5838800	9515600	12139000	11009000	3990900	0	5813600	0	6738500	0
AMDSDWFAENYMGR	1691.67	P55084;B4DY96;F5GZQ3;B4DDC9;B5MD38	P55084	HADHB	Trifunctional enzyme subunit beta, mitochondrial;3-ketoacyl-CoA thiolase	2	4.1126e-24	160.36	0	10077000	0	0	23004000	22935000	5699800	3435300	12080000	6530900	13699000	20866000
AMEELQDQEGWEYASLIGWK	2382.08	Q9NZM1;H0YD14	Q9NZM1	MYOF	Myoferlin	2	1.4797e-37	164.81	6122600	16392000	14931000	40201000	31508000	40427000	4602900	0	4421600	6258100	19585000	7575600
AMEGIFMKPSELLK	1592.83	Q6IBU4;Q99470	Q6IBU4	SDF2	Stromal cell-derived factor 2	3	0.0017465	41.092	0	8379400	8168200	9483400	6319600	5330800	0	5932300	0	0	6359400	0
AMELSFALVNGNNIR	1647.84	Q8IY97;A0A140VJE7;B3KXW5;O43747;B4DDL1;B4DS96	Q8IY97	AP1G1	AP-1 complex subunit gamma-1	2	0.019406	33.229	0	0	0	4486600	0	0	0	0	0	0	0	0
AMEMTWNNMEK	1383.56	E9PKP7;P17480;B4DNQ1;A8K962;O00164;B4DLB0;E9PLT2	E9PKP7	UBTF	Nucleolar transcription factor 1	2	0.0033217	52.725	0	2772200	0	0	0	0	0	0	0	0	5428900	0
AMENIGELK	1003.5	A8K6X3;A0A0C4DG89;Q7L014;D3DQA6;D6RJA6;Q0VGL8	A8K6X3	DDX46	Probable ATP-dependent RNA helicase DDX46	2	0.0078149	49.097	0	0	0	0	0	0	0	0	0	0	12383000	0
AMETEVLETR	1177.56	Q9H0L4	Q9H0L4	CSTF2T	Cleavage stimulation factor subunit 2 tau variant	2	0.0044052	56.432	2992100	2803900	0	0	0	0	0	0	4375900	0	0	0
AMEVDERPTEQYSDIGGLDK	2252.03	R4GNH3;E9PM69;A8K781;A0A140VK42;P17980;E9PN50;E9PMD8	R4GNH3	PSMC3	26S protease regulatory subunit 6A	2;3	1.3275e-08	84.499	14210000	0	19137000	35856000	35589000	29366000	13998000	8485000	14767000	14660000	24047000	14328000
AMEVDIEERPK	1315.64	Q9Y3C1;D6RIC3;A0A0C4DGU5;A0A087X2G6;Q9P0T8;B4E098	Q9Y3C1	NOP16	Nucleolar protein 16	2	0.025075	67.563	0	0	2774300	5027400	5751900	4938200	0	0	0	0	0	0
AMEWITAK	948.474	Q01813;Q8WTZ9;B1APP8;Q49A78;H0Y757	Q01813	PFKP	ATP-dependent 6-phosphofructokinase, platelet type	2	0.0020336	91.041	0	3944300	4273600	12177000	19424000	12211000	3390000	0	4299900	4377400	13242000	5595400
AMFGVYDNIGILGNFEK	1886.92	Q4U2R6	Q4U2R6	MRPL51	39S ribosomal protein L51, mitochondrial	2	0.0020826	40.516	0	0	0	0	0	0	0	0	0	3304400	14630000	6876500
AMFIFLSNAGAER	1425.71	B3KPA1;B4DGM9;O14656	B3KPA1	TOR1A	Torsin-1A	2	0.00016494	74.162	0	0	0	5791000	6184800	4006000	0	0	0	0	5316900	0
AMFLQPDLDSLVDFSTNNQK	2282.09	Q9BQG0;I3L1L3;B4DZZ1	Q9BQG0	MYBBP1A	Myb-binding protein 1A	2	2.0131e-07	119.69	0	8097200	5807600	14247000	13482000	7287900	0	0	0	6705500	23138000	9159900
AMGAAQVVVTDLSATR	1588.82	V9HW89;Q00796;B4DKI2;H0YLA4	V9HW89	HEL-S-95n;SORD	Sorbitol dehydrogenase	2	0.00011833	67.153	3673800	0	5070800	4584000	6110900	3861300	0	0	0	0	0	0
AMGIMNSFVNDIFER	1742.81	B2R4S9;A8K9J7;A0A024RCL8;A0A024RCJ9;A0A024QZZ7;I6L9F7;U3KQK0;B4DR52;Q99880;Q99879;Q99877;Q93079;Q5QNW6;P62807;P58876;P57053;O60814;Q0D2M2;A0A024RCJ2;Q8N257;Q16778;P33778;P23527;P06899	A0A024RCJ2	HIST1H2BI;HIST1H2BK;HIST1H2BN;HIST1H2BD;HIST1H2BM;HIST1H2BL;HIST1H2BH;HIST2H2BF;HIST1H2BC;H2BFS;HIST1H2BJ;HIST3H2BB;HIST2H2BE;HIST1H2BB;HIST1H2BO	Histone H2B;Histone H2B type 1-L;Histone H2B type 1-M;Histone H2B type 1-N;Histone H2B type 1-H;Histone H2B type 2-F;Histone H2B type 1-C/E/F/G/I;Histone H2B type 1-D;Histone H2B type F-S;Histone H2B type 1-K;Histone H2B type 3-B;Histone H2B type 2-E;Histone H2B type 1-B;Histone H2B type 1-O;Histone H2B type 1-J	2;3	6.6944e-143	280.19	3676300000	6338700000	7159700000	12918000000	10690000000	10106000000	4601200000	2944700000	6335400000	8758300000	7826400000	11610000000
AMGNLQIDFADPSR	1533.72	P04899;B3KX51;Q96C71;B3KP24;Q93020	P04899	GNAI2;WUGSC:H_LUCA16.1	Guanine nucleotide-binding protein G(i) subunit alpha-2	2	1.5378e-28	185.18	12731000	20078000	23600000	32675000	35492000	34047000	17597000	10094000	14625000	0	0	8109400
AMGNLQIDFADPSRADDAR	2061.95	P04899;B3KX51;Q96C71;B3KP24;Q93020	P04899	GNAI2;WUGSC:H_LUCA16.1	Guanine nucleotide-binding protein G(i) subunit alpha-2	2;3	1.3796e-08	106.36	0	13661000	0	47326000	31275000	16178000	0	0	0	0	0	0
AMGPLVLTEVLFNEK	1659.89	A0A024R6Q1;P55010;Q6IBU0;B4DEN3	A0A024R6Q1	EIF5	Eukaryotic translation initiation factor 5	2	1.482e-05	98.353	0	0	0	0	0	0	0	0	7138300	0	0	8184200
AMGYQPLVTMDDAMER	1826.8	A0A384NPZ7;Q15738	A0A384NPZ7	NSDHL	Sterol-4-alpha-carboxylate 3-dehydrogenase, decarboxylating	2	0.00034977	121.08	0	0	0	13425000	0	0	0	0	0	0	0	0
AMHQAQTMEGCSSPMVVK	1977.88	G5EA30;Q92879	G5EA30	CELF1	CUGBP Elav-like family member 1	3	0.03195	28.083	0	0	0	12666000	0	0	0	0	0	0	0	0
AMIENFNAK	1036.5	P41227;F8W808;A8MWP7;B7Z9N2;Q6P4J0;B4DKJ7;Q9BSU3;B4DFG1;C9JN83;C9JW55	P41227	NAA10;ARD1A;NAA11	N-alpha-acetyltransferase 10;N-alpha-acetyltransferase 11	2	0.001874	75.189	5425400	0	5971500	0	0	0	0	0	0	0	0	0
AMKMGFEFNIMVVGE	1701.79	K7ES86	K7ES86	2019-09-12		2	0.0035953	74.162	0	0	0	0	30347000	0	0	0	0	0	0	0
AMLALTSTLNK	1161.64	B7Z8E7;Q13438;B4E321;Q9BR60	B7Z8E7	OS9	Protein OS-9	2	0.0024967	74.464	5456300	5855700	0	0	6445700	0	0	0	0	0	10093000	3830000
AMLDQLMGTSR	1221.58	B3KSL5;Q9Y383;Q75M91;V9GZ75;F8WEU3	B3KSL5	LUC7L2;CGI-59;C7orf55-LUC7L2	Putative RNA-binding protein Luc7-like 2	2	1.7258e-10	186.25	10820000	0	15253000	31697000	33613000	22796000	0	0	15248000	7841200	26925000	0
AMLESIGVPLEK	1285.7	A0A0S2Z4R1;P54577;A0A0C4DGZ5	A0A0S2Z4R1	YARS	Tyrosine--tRNA ligase, cytoplasmic;Tyrosine--tRNA ligase, cytoplasmic, N-terminally processed;Tyrosine--tRNA ligase	2	0.072461	29.767	0	0	5211600	0	0	0	0	0	0	3041100	0	0
AMLHLQWPYK	1285.66	L7RXH0;A5YM53;P06756	L7RXH0	ITGAV	Integrin alpha-V;Integrin alpha-V heavy chain;Integrin alpha-V light chain	3	0.035561	25.386	0	0	0	3673700	0	4357500	0	0	0	0	0	0
AMLPPNSFQGK	1188.6	A0A024R9D7;Q16698;E5RJG7;Q7LDK6;E5RFV2;E5RID6	A0A024R9D7	DECR1;DECR	2,4-dienoyl-CoA reductase, mitochondrial	2	0.032943	49.444	0	0	0	12453000	11350000	0	0	0	0	0	0	0
AMLRPALFANLFGVLALFQSGR	2391.32	Q9BQG0;I3L1L3;B4DZZ1;B4DWP5	Q9BQG0	MYBBP1A	Myb-binding protein 1A	3	0.0054786	34.914	0	0	3504700	0	4300500	2649000	0	0	0	0	0	0
AMLSANIR	874.469	A0A087WVQ6;Q00610	A0A087WVQ6	CLTC	Clathrin heavy chain;Clathrin heavy chain 1	2	0.00081158	117.62	18526000	21612000	26011000	40092000	35530000	35773000	0	8291700	15835000	9657000	30943000	11988000
AMLSGPGQFAENETNEVNFR	2210.01	E5RHG8;A0A024R7Y5;Q15369	E5RHG8	TCEB1	Transcription elongation factor B polypeptide 1	2	6.0209e-103	245.03	17196000	13518000	24434000	26795000	37136000	32601000	12398000	9887700	20083000	5501800	12835000	6331300
AMLTAVDWTLTK	1348.71	A0A024R7P3;A0A024R7N2;Q9HD20	A0A024R7P3	ATP13A1	Manganese-transporting ATPase 13A1	2	0.00041589	71.349	0	0	0	6864700	0	0	0	0	0	0	0	0
AMMYSGELK	1028.47	A0A384N6C2;P12268;H0Y4R1	A0A384N6C2	IMPDH2	Inosine-5-monophosphate dehydrogenase 2	2	0.083426	45.972	0	0	0	0	0	0	0	0	0	0	0	0
AMNYNAK	810.369	Q9NV96;B4DDK3	Q9NV96	TMEM30A	Cell cycle control protein 50A	1	0.019269	54.525	0	0	0	0	4190200	0	0	0	0	0	5596200	0
AMPLQPSILR	1124.64	B4DP28;F8W8R3;A0A087WWF6;P49005;C9IZD2;C9J8Z7;C9JLE1	B4DP28	POLD2	DNA polymerase delta subunit 2	2	0.06847	24.03	0	0	0	0	0	0	0	0	0	0	3707300	0
AMQAAGQIPATALLPTMTPDGLAVTPTPVPVVGSQMTR	3787.97	P26368;B5BU25;K7ELP8	P26368	U2AF2	Splicing factor U2AF 65 kDa subunit	3	3.2366e-08	55.871	0	0	16979000	27282000	36489000	23237000	0	0	0	6084800	22980000	9186900
AMQADISQAAQILSSDPSR	1987.96	P42166	P42166	TMPO	Lamina-associated polypeptide 2, isoform alpha;Thymopoietin;Thymopentin	2	1.7357e-57	204.67	14632000	16536000	19179000	40607000	32070000	28598000	8721700	7848800	13629000	14908000	39665000	0
AMQDALADLPEWYGIK	1819.88	E9PHM2;Q15031	E9PHM2	LARS2	Probable leucine--tRNA ligase, mitochondrial	2	0.00038918	76.522	0	2337800	0	0	0	0	0	0	0	0	8688000	4066800
AMQEQLENYDFTK	1615.72	A8K9B9;A0A024R9N6;Q9H223	A8K9B9	EHD4	EH domain-containing protein 4	2	3.6478e-06	97.734	0	0	0	7459100	9363500	9851700	0	0	0	0	5513100	0
AMSEVTSLHEDDWR	1674.73	Q9BWS2;S4R3V8;Q86X29	Q9BWS2	LSR	Lipolysis-stimulated lipoprotein receptor	3	0.063731	12.84	0	0	0	6903600	0	0	0	0	0	0	0	0
AMSIMNSFVTDIFER	1759.83	Q96A08	Q96A08	HIST1H2BA	Histone H2B type 1-A	2	4.248e-07	131.43	0	9004300	8380100	15654000	11122000	10580000	4243800	3045600	7394200	0	0	21218000
AMSLTIEPR	1016.53	A0A024R2T5;A0A172Q398;Q9H5V8;A0A0Y0BS51	A0A024R2T5	CDCP1	CUB domain-containing protein 1	2	0.0017792	94.114	0	13459000	13014000	23517000	20861000	25194000	10314000	9024400	12826000	5305800	11034000	4724100
AMSLVSNEGEGEQNEIR	1861.85	Q14573;Q59ES2	Q14573	ITPR3	Inositol 1,4,5-trisphosphate receptor type 3	2	1.4799e-39	190.46	3177100	9973100	9152500	21673000	19303000	18224000	2641300	3378100	5785500	11157000	29954000	14256000
AMSTTSISSPQPGK	1390.68	Q9UJU6;B4DXL9;B4DDD6;Q59FH4;H0Y5J4;B4DDU5;B4DKZ4;B4DUF9	Q9UJU6	DBNL	Drebrin-like protein	2	3.5398e-06	93.058	9520500	11143000	10632000	15688000	20133000	16558000	6877300	4624100	10637000	4072200	8443800	0
AMTEDGFLAVCSEAK	1614.73	P08243;C9J057;F8WEJ5;C9JT45	P08243	ASNS	Asparagine synthetase [glutamine-hydrolyzing]	2	0.0025755	48.004	0	0	0	0	0	0	0	0	0	0	4402200	0
AMTGVEQWPYR	1336.62	B3KX11;P49368;B4DUR8;Q59H77;Q2TU64	B3KX11	CCT3	T-complex protein 1 subunit gamma	2	8.9428e-10	164.57	13694000	0	21409000	37124000	48401000	0	0	9919200	0	12892000	33859000	0
AMTILLEEAK	1117.61	Q59EC0;P55265;A0A024DAK3;D3DV75;B7Z8Y3;A0A3B3IRQ9;H0YCK3;A0A3B3ISX1;A0A3B3ITG9	Q59EC0	ADAR	Double-stranded RNA-specific adenosine deaminase	2	0.0023298	70.256	5864100	0	6615400	12349000	9168400	10136000	0	0	0	0	8804600	0
AMTLMEYLIK	1211.63	A0A024R4S1;Q9Y6I3;B4DU91	A0A024R4S1	EPN1	Epsin-1	2	0.0014129	79.906	0	0	2048000	4709600	6182200	5705000	0	0	0	0	0	0
AMTLQEAEAFVGAER	1621.78	O15031;Q3LIB1;H0Y6J7	O15031	PLXNB2;Nbla00445	Plexin-B2	2;3	1.2197e-09	121.08	5549800	5355100	5272700	10129000	7619300	7792300	5084500	3063000	5317400	0	6833700	2032100
AMTTGAIAAMLSTILYSR	1869.97	Q53FT8;A0A140VK45;P20618;Q59GN1	Q53FT8	PSMB1	Proteasome subunit beta type;Proteasome subunit beta type-1	2;3	0.00017785	71.548	2167000	1737700	11912000	4727000	18848000	4925800	0	0	0	0	0	0
AMVASGSELGK	1048.52	F8W1A4;A0A140VK93;P54819;F8VZG5;B4DLK2;G3V213	F8W1A4	AK2	Adenylate kinase 2, mitochondrial;Adenylate kinase 2, mitochondrial;Adenylate kinase 2, mitochondrial, N-terminally processed	2	0.0016528	63.397	0	0	0	25656000	0	20656000	0	0	0	0	0	0
AMVDPAQTVEQR	1343.65	B2RAQ8;A0A024R5F4;P50416	B2RAQ8	CPT1A	Carnitine O-palmitoyltransferase 1, liver isoform	2	2.5496e-05	95.573	0	2746000	0	9869400	0	8129300	0	0	0	0	14567000	8014200
AMVEEMQGHLK	1271.6	B4DY59;E9PF19;A0A0S2Z5F3;Q8N2L6;B2RB52;A0A384MDS4;Q9Y4P3;B4DY50;Q96E41	B4DY59	TBL2	Transducin beta-like protein 2	2	0.01121	40.352	0	0	0	7027500	6344700	5391800	0	0	0	0	0	0
AMVLDLR	816.453	Q86SZ7;Q6FHK9;Q2TNB3;A0A087X1Z3;Q9UL46;H0YM70	Q86SZ7	PSME2	Proteasome activator complex subunit 2	2	0.011337	70.912	7204100	7629500	9729300	0	16753000	12942000	4819500	0	8194300	0	0	0
AMVQQLLQK	1057.6	A0A3B3ISR7;Q86VR6;E9PIF2;Q59EC7;Q13206;B4DKX3	A0A3B3ISR7	DDX10	Probable ATP-dependent RNA helicase DDX10	2	0.03283	53.554	0	0	0	0	0	0	0	0	0	0	3841700	0
AMVSEFLK	923.479	Q5TZZ9;P04083;Q5T3N0	Q5TZZ9	ANXA1	Annexin;Annexin A1	1;2	0.0011168	107.66	13001000	8600900	55304000	21082000	119670000	13826000	2350000	22925000	27477000	14823000	52787000	17607000
AMVSNAQLDNEK	1318.62	A0A1S5UZ17;A0A024R2K4;Q9Y608;C9JSU1;A0A0F7NGI8;Q32MZ4;B4DPC0;Q05D04	A0A0F7NGI8	LRRFIP2;LRRFIP1	Leucine-rich repeat flightless-interacting protein 2;Leucine-rich repeat flightless-interacting protein 1	2	1.2608e-10	129.85	0	5715100	0	17862000	21272000	0	7763100	0	9123200	4858500	11111000	4765900
AMVSYGMNPVDLFEANDLFESGNMTQVQVSLLALAGK	3958.92	B2RWM5;Q6FHE4;B4DUT8;Q99439;Q53GK7;B4DHU5;B4DN57;A0A087X1X5;H3BVI6;K7ES69;H3BQH0	B2RWM5	CNN2	Calponin;Calponin-2	3	0.066123	11.416	0	1928900	4033800	8712300	8123200	6019800	0	0	0	0	0	0
AMYLPDTLSPADQLK	1661.83	O95202;D3DVQ1	O95202	LETM1	LETM1 and EF-hand domain-containing protein 1, mitochondrial	2	3.3293e-05	109.16	0	12314000	15212000	31340000	33592000	31009000	7076000	0	6595500	17786000	48794000	17872000
AMYPGTFYFQFK	1498.7	M4VP52;Q59GY0;Q9NRW3	M4VP52	APOBEC3C	DNA dC->dU-editing enzyme APOBEC-3C	2	0.00010606	84.615	0	0	3729100	8159600	10957000	7881800	0	0	0	0	0	0
ANAEELANNLK	1185.6	Q86XP3;A0A0A0MSJ0;B3KX23;B3KTL4;T2DQ69;B3KV84	Q86XP3	DDX42	ATP-dependent RNA helicase DDX42	2	0.00057792	76.605	0	0	0	0	0	6128400	0	0	0	0	0	0
ANAPCVIFIDELDSVGGK	1890.94	A8K5H7;Q96I63;Q96TA2;Q9Y2Q2;Q9NQ51	A8K5H7	YME1L1;FTSH	ATP-dependent zinc metalloprotease YME1L1	2	1.6374e-05	79.633	0	0	0	0	0	0	0	0	0	4292800	9259100	0
ANAQAAALYK	1019.54	B4DU58;V9HW69;B2R9S4;P40121;E7ENU9;H7C0X8	B4DU58	HEL-S-66;CAPG	Macrophage-capping protein	2	0.072244	23.429	0	0	0	0	0	0	0	0	0	1227700	0	0
ANCEPQTYGIGLK	1436.7	B4DEQ0;Q547S8;A7UNU5;A0A2I6U1Q3;A0A2I6U1K5;Q16134;D6RAD5	B4DEQ0	ETFDH	Electron transfer flavoprotein-ubiquinone oxidoreductase, mitochondrial	2	0.0026037	50.292	0	0	0	0	0	0	0	0	0	0	8212800	0
ANCIDSTASAEAVFASEVKK	2084.01	Q96BS4;P22087;M0R299;M0QXL5;M0R2Q4;B4DLD4	Q96BS4	FBL	rRNA 2-O-methyltransferase fibrillarin	3	0.050695	22.902	0	0	0	16937000	11815000	0	0	0	0	0	0	7445200
ANCSDNEFTQALTAAIPPESLTR	2492.19	B4DS66;H7C463;C9J406;Q16891;B9A067;B4DQY2;B4DT20	Q16891	IMMT	MICOS complex subunit MIC60	2;3	8.0541e-26	183.23	0	3785300	0	38871000	17602000	16784000	0	0	0	16822000	70154000	27129000
ANDDIIVNWVNR	1427.72	P13797;B4DPW9;A0A0A0MSQ0;Q53GY0;Q96HI1;B4DG31;B4DI60;A7E2S2	P13797	PLS3	Plastin-3	2	1.0822e-12	176.38	11413000	4787900	14114000	19827000	26889000	20973000	5047300	5886000	0	0	0	4681100
ANDQEPCGWWLAK	1560.7	A0A0F7KYT8;A0A0F7L0Q8;A0A0F7L1S3;P51114;B4DXZ6;E9PFF5;B4DM21;C9JAJ4	A0A0F7KYT8	FXR1	Fragile X mental retardation syndrome-related protein 1	2	8.0635e-11	125.75	0	0	0	20975000	0	12391000	0	0	0	0	13898000	0
ANDTQEFNLSAYFER	1803.81	B5BUI8;P51452;K7ES89	B5BUI8	DUSP3	Dual specificity protein phosphatase 3	2	0.082265	46.592	0	0	0	0	7544400	0	0	0	0	0	0	0
ANDTTFGLAAGVFTR	1539.77	B4DE91;P49189;B4DX14	B4DE91	ALDH9A1	4-trimethylaminobutyraldehyde dehydrogenase	2	0.00032349	64.199	0	0	0	0	0	0	0	0	0	7510500	17975000	10317000
ANDYANAVLQALSNVPPLR	2025.06	B7Z7L9;A0A087X1B2;B9A018;Q53GS9	B7Z7L9	USP39	U4/U6.U5 tri-snRNP-associated protein 2	2;3	1.1682e-06	89.231	0	0	0	10694000	7747500	15157000	0	0	0	0	0	0
ANEFHDVNCEVVAVSVDSHFSHLAWINTPR	3436.63	A0A384MTR2;P30048;Q53HC2;A4UCS5	A0A384MTR2	PRDX3	Thioredoxin-dependent peroxide reductase, mitochondrial	4;5	2.1834e-05	47.919	0	0	0	0	0	0	0	0	0	0	0	26761000
ANEHQGIGFLNDPR	1566.75	A0A024R7L5;A0A024R7L8;Q92900;B3KY55	A0A024R7L5	UPF1	Regulator of nonsense transcripts 1	3	0.0034899	34.82	0	5745300	0	0	0	0	4917100	0	7472300	0	0	0
ANELPQPPVPEPANAGK	1727.88	X5D2J9;X5D939;X5DNP5;B4DH52;X5DR09;P78347;Q499G6;A8K9W7;A0A1W6S962	X5D2J9	GTF2I	General transcription factor II-I	2	3.1549e-05	70.089	4646800	0	4005100	0	3766100	0	0	4088400	0	5481600	0	0
ANENSNIQVLSER	1472.72	Q6UN15;B4DTW7	Q6UN15	FIP1L1	Pre-mRNA 3-end-processing factor FIP1	2	9.3763e-05	78.692	7395900	9948900	10848000	12160000	0	0	7474200	4770400	7692400	3464400	12255000	4567900
ANEQEPCGWWLAR	1602.72	P51116;I3L1Z2	P51116	FXR2	Fragile X mental retardation syndrome-related protein 2	2	0.005872	43.308	0	0	0	0	0	0	0	0	0	0	6065300	0
ANEVEQMIR	1088.53	Q14204;A0A2R8Y706;A0A2R8YFZ7;A0A2R8Y5T0;A0A2R8Y6H2;H0YJ21	Q14204	DYNC1H1	Cytoplasmic dynein 1 heavy chain 1	2	0.0018271	82.452	0	0	0	0	0	0	0	5732800	0	0	0	0
ANFENLAK	905.461	A0A024R5M3;Q53HG7;A0A384MDY8;Q14247;B3KRK4;B4E358;H0YCD9	A0A024R5M3	CTTN	Src substrate cortactin	2	0.0020545	90.777	15656000	19698000	16114000	0	36358000	28080000	0	0	15365000	7540100	0	0
ANFSLPEK	904.465	Q1KMD3;H3BQZ7	Q1KMD3	HNRNPUL2;HNRNPUL2-BSCL2	Heterogeneous nuclear ribonucleoprotein U-like protein 2	2	0.0014437	100.02	0	14184000	18718000	29389000	0	0	14625000	0	15056000	0	23493000	9283800
ANFTLPDVGDFLDEVLFIELQREEADK	3122.54	A8K3W4;A0A024R0J9;A0A0A0MRA5;B7Z4B8;A8K6U7;Q9BUJ2;A8K5K0;M0R3F1;B3KM60	A8K3W4	HNRPUL1;HNRNPUL1	Heterogeneous nuclear ribonucleoprotein U-like protein 1	3	8.5174e-06	55.985	0	0	0	17741000	12030000	0	0	0	0	0	0	0
ANFTLPDVGDFLDEVLFIELQREEADKLVR	3490.8	A8K3W4;A0A024R0J9;A0A0A0MRA5;B7Z4B8;A8K6U7;Q9BUJ2;A8K5K0;M0R3F1;B3KM60	A8K3W4	HNRPUL1;HNRNPUL1	Heterogeneous nuclear ribonucleoprotein U-like protein 1	4	1.1534e-16	94.721	0	0	0	33860000	21735000	12083000	0	0	0	0	0	0
ANFWYQPSFHGVDLSALR	2107.03	Q86X55;K7EQA8	Q86X55	CARM1	Histone-arginine methyltransferase CARM1	3	0.010684	49.224	0	0	0	0	0	0	0	0	0	0	10765000	0
ANGTTVHVGIHPSK	1416.75	J3QRI7;J3QQQ9;J3QQV1;E5RIT6;J3QRC4;Q6IBH6;Q9UNX3;P61254;J3KS10	J3QRI7	RPL26;RPL26L1	60S ribosomal protein L26-like 1;60S ribosomal protein L26	3	0.00043463	49.482	0	29888000	0	0	0	0	24268000	0	0	0	0	29473000
ANHFFTVTDPR	1303.63	Q9H9B4;D6RFI0;S4R2X2;D6RDG7;D6RAE9	Q9H9B4	SFXN1	Sideroflexin-1	2;3	2.2971e-05	107.15	4174600	33342000	0	18857000	20415000	16584000	4429800	13131000	8272900	25202000	18906000	33295000
ANHGPGMAMNWPQFEEWSADLNR	2657.15	Q6FIA3;Q9UNF0;A0A024R4X1	Q6FIA3	PACSIN2	Protein kinase C and casein kinase substrate in neurons protein 2	3	1.5835e-09	68.88	0	0	0	11791000	11254000	0	0	0	0	0	0	0
ANIIFNTSLGAIFGVK	1663.93	Q9UHS8;Q53HW7;B2R7T6;A0A024R5X2;Q9Y6N5;H3BNX3	Q9UHS8	hCG_2001986;SQRDL	Sulfide:quinone oxidoreductase, mitochondrial	2	0.00057633	65.574	0	0	0	0	0	0	0	0	0	0	0	2543100
ANINVENAFFTLAR	1578.82	A0A024R7I3;P61006	A0A024R7I3	RAB8A	Ras-related protein Rab-8A	2	4.1159e-34	206.11	17637000	27001000	27636000	51323000	44092000	45605000	13699000	11230000	15750000	10708000	31537000	11200000
ANITFEYMFEEVPIVIK	2042.04	Q5BKY2;A0A087WZK9;Q6IB98;B3KS98;O15372;Q53HR0;E5RJT0;E5RGU4	Q5BKY2	EIF3H;EIF3S3	Eukaryotic translation initiation factor 3 subunit H	2	6.0741e-10	113.77	0	0	0	11774000	14560000	11411000	4707800	0	0	0	6601500	2984400
ANIVHLMLSSPEQIQK	1806.97	A0A384NKW7;P55060;B4DM31	A0A384NKW7	CSE1L	Exportin-2	3	2.266e-09	113.4	11112000	0	13018000	21486000	0	0	0	7000900	0	0	0	0
ANLEAFTVDKDITLTNDKPATAIGVIGNFTDAER	3619.84	V9HW29;D3DRX6;P33176;A8K048;M1VRN1;M1VKJ2;M1VE91;C1PHA2;M1V490;M1VPF9;M1V481;M1VKI9;M1VE89;M1VPF7;M1VRN0	V9HW29	HEL-S-61;KIF5B;KIF5B-RET(NM_020630)_K23;R12;KIF5B-RET(NM_020975)_K23;R12;KIF5B-RET(NM_020630)_K24;R11;KIF5B-ALK;KIF5B-RET(NM_020630)_K22;R12;KIF5B-RET(NM_020975)_K22;R12;KIF5B-ALK_K17;A20;KIF5B-RET(NM_020630)_K16;R12;KIF5B-RET(NM_020975)_K16;R12;KIF5B-RET(NM_020630)_K15;R12;KIF5B-RET(NM_020975)_K15;R12	Kinesin-like protein;Kinesin-1 heavy chain	4	4.7345e-09	63.516	19424000	24170000	24075000	0	31869000	27005000	19670000	17282000	29768000	10348000	21440000	13460000
ANLEIMTK	918.484	B0UXD8;A0A1V0E3V4;A0A0G2JMH6;P01903;Q30118;B4DVL4;A0A0G2JH46;Q59GE3;B4DLJ8;B4E2U4;B4DW37	B0UXD8	HLA-DRA1;HLA-DRA	HLA class II histocompatibility antigen, DR alpha chain	2	0.00082	117.1	0	13978000	12751000	34418000	30250000	28422000	11739000	10641000	14413000	10239000	0	11757000
ANLENPIR	925.498	B2R673;O00330;H0YD97	B2R673	PDHX	Pyruvate dehydrogenase protein X component, mitochondrial	2	0.017262	41.652	0	0	5531600	0	0	0	0	0	0	0	0	0
ANLINNIFELAGLGK	1585.88	B2RAK1;Q9UIQ6	B2RAK1	LNPEP	Leucyl-cystinyl aminopeptidase;Leucyl-cystinyl aminopeptidase, pregnancy serum form	2	1.7358e-05	103.35	0	4502100	5900900	9213600	0	10756000	0	0	0	0	9222600	0
ANLLEIAPHLSAPLPIMLPVYK	2399.37	A0A140VJK2;P43304;Q53T76;A8K1Z2;F5GYK7;Q8WUQ0	A0A140VJK2	GPD2	Glycerol-3-phosphate dehydrogenase, mitochondrial;Glycerol-3-phosphate dehydrogenase	2;3	8.6921e-19	155.98	0	13897000	0	68447000	46241000	28238000	10378000	6390700	9850900	20827000	78019000	29722000
ANLLNNEAHAITMQVTK	1866.96	A0A024RAV2;P46063	A0A024RAV2	RECQL	ATP-dependent DNA helicase Q1	3	0.011138	25.611	0	0	0	12921000	0	0	0	0	0	0	0	0
ANLPQSFQVDTSK	1433.72	P21333;Q8TES4;Q60FE6;Q60FE5;A6NDY9;A0A087WWY3	Q60FE6	FLNA;FLJ00119	Filamin-A	2	6.8733e-18	167.12	114660000	93460000	126930000	183620000	212910000	175890000	81471000	59590000	107960000	43118000	84756000	40021000
ANLQIDQINTDLNLER	1868.96	A0A024R1N1;P35579;Q6ZNL4;A0A0U4BW16	A0A024R1N1	MYH9;FLJ00279	Myosin-9	2;3	6.4259e-174	331.25	84818000	54950000	91990000	180270000	172900000	145220000	82028000	85724000	82524000	148240000	305280000	131740000
ANLQQAIVTPLKPVDNTYYK	2275.22	Q643R0;Q9ULW0	Q643R0	HCTP4;TPX2	Targeting protein for Xklp2	3	0.045756	21.006	0	0	0	8978400	0	0	0	0	0	0	0	0
ANNLHSGDNFQLNDSEIER	2171.98	A0A024RBB8;Q9BZF1;Q5HYM3;F8VUA7;F8VQX7;Q641R2;Q96N80	A0A024RBB8	OSBPL8;DKFZp686C0249	Oxysterol-binding protein;Oxysterol-binding protein-related protein 8	2;3	4.5039e-06	75.78	0	0	0	22084000	13870000	11878000	0	0	0	5999200	12806000	6991200
ANNNNQWLQIDLLK	1682.87	CON__Q28107	CON__Q28107			2	8.9941e-06	87.298	3646000	6136100	6632100	12754000	0	0	7565600	5651700	9681500	12986000	0	17724000
ANNSQEPSPQLASSVASTR	1942.93	A0A024RDE8;Q96HC4;H0Y8Y3;Q4W5K9;B7Z481;Q59FC9;B7Z8X5	A0A024RDE8	PDLIM5;LIM	PDZ and LIM domain protein 5	2	0.00091434	46.481	0	0	0	4989100	0	5710700	0	0	0	0	0	0
ANNSTYGLAAAVFTK	1526.77	A0A384NPN7;P05091;Q53FB6	A0A384NPN7	ALDH2	Aldehyde dehydrogenase, mitochondrial	2	6.0542e-06	94.191	17886000	21944000	20075000	20504000	30134000	29243000	16767000	12831000	14703000	15373000	45367000	18824000
ANPDLPILIR	1120.66	O43678	O43678	NDUFA2	NADH dehydrogenase [ubiquinone] 1 alpha subcomplex subunit 2	2	0.0035604	60.436	0	0	0	0	12879000	0	7227700	0	0	0	0	8834800
ANPDPNCCLGVFGLSLYTTER	2357.1	Q8N1H4;Q68DZ9;Q59GA1;B2RDQ3;P62995	Q8N1H4	DKFZp686F18120;TRA2B	Transformer-2 protein homolog beta	2	2.0734e-08	113.63	0	0	0	21832000	15209000	18650000	0	0	0	0	0	21177000
ANPDPNTCLGVFGLSLYTTER	2311.12	Q549U1;Q13595	Q549U1	HSU53209;TRA2A	Transformer-2 protein homolog alpha	2	2.143e-14	115.8	0	0	0	27961000	19097000	19032000	0	0	0	6981500	19339000	16570000
ANPGAWILR	996.551	A8KAK1;Q9NYU2;Q9NYU1;Q9NV86	A8KAK1	UGGT1;UGGT2	UDP-glucose:glycoprotein glucosyltransferase 1;UDP-glucose:glycoprotein glucosyltransferase 2	2	0.023758	58.604	0	0	0	16242000	0	0	0	0	0	0	0	0
ANPHNYDAWFDYLR	1780.8	Q69YP1;Q5JY65;Q9BZJ0;Q8IXG0	Q69YP1	DKFZp762M013;CRNKL1;crn	Crooked neck-like protein 1	3	0.049124	22.327	0	0	0	7445700	0	0	0	0	0	0	0	0
ANPLLIDAVTYLVALIPEPSAER	2464.36	CON__ENSEMBL:ENSBTAP00000032840	CON__ENSEMBL:ENSBTAP00000032840			2;3	4.9626e-09	108.89	5438200	1606300	8879400	23272000	24796000	17983000	5223600	2165900	5867100	0	5232200	0
ANPQVGVAFPHIK	1376.76	P13010;Q53T09	P13010	XRCC5	X-ray repair cross-complementing protein 5	3	3.1784e-05	67.456	11284000	16282000	0	0	26079000	26618000	16277000	12493000	15857000	0	0	0
ANQLAEEIESSAQYK	1679.8	H0YH87;A0A2R8Y7P6;A0A2R8YDM9;F8WB06;Q2M2R5;V9GY86;A0A2R8Y5A6;Q99700;F8VQP2;B3KT59;F8VRK6	H0YH87	ATXN2	Ataxin-2	2	0.0019166	84.289	0	3984400	3082600	0	7075900	7619900	0	0	0	0	0	0
ANRGPAYGLSR	1160.61	A0A384MTL2;P37802;X6RJP6;B7Z5A2	A0A384MTL2	TAGLN2	Transgelin-2	2	2.8857e-09	148.91	0	16036000	0	59382000	47415000	0	0	0	0	0	0	0
ANSFTVSSVAAPSWLHR	1828.92	B2R5V9;A0A024R4E5;Q00341;B4DKR8;H0Y394;Q6ZS03;H7C0A4;Q5HYC5	B2R5V9	HDLBP;DKFZp686L08115	Vigilin	3	0.034438	28.869	0	0	0	0	0	0	0	0	0	0	10199000	0
ANSHFATAFYQHLADSK	1906.9	CON__P41361	CON__P41361			3	0.044405	13.832	0	0	0	0	0	0	6056900	0	0	0	0	0
ANSNLVLQADR	1199.63	O75643	O75643	SNRNP200	U5 small nuclear ribonucleoprotein 200 kDa helicase	2	0.00027858	83.883	9046400	10851000	10611000	18916000	16524000	17234000	6368400	5202600	9323600	3562500	8777800	4319300
ANSVFEDLSVTLR	1449.75	A0A1B0GVC7;B7Z413;A0A1B0GTB0;A0A1B0GTU8;B7Z4S4;A0A1B0GVW0;O75787;A0A1B0GWJ8;H7C3E1;A0A1B0GU12;A0A1B0GVB9;A0A1B0GUT7;A0A1C7CYW4;A0A1B0GVZ1;H7C240;A0A1B0GW13;A0A1B0GV60	A0A1B0GVC7	ATP6AP2	Renin receptor	2	0.0038317	67.153	0	2756800	0	5625900	0	0	0	0	1984800	0	0	0
ANTFVAELK	991.534	Q0QF37;Q75MT9;Q6FHZ0;A0A024R4K3;P40926;G3XAL0;B3KTM1	Q0QF37	MDH2	Malate dehydrogenase;Malate dehydrogenase, mitochondrial	1;2	1.1402e-05	136.27	126840000	120520000	128360000	267130000	218310000	213310000	131180000	108460000	116460000	65959000	85872000	56543000
ANTNEVLWAVVAAFTK	1732.91	B3KQ71;B4DWL6;Q9H4A6;B3KS18;B4DDX1;B3KQJ9	B3KQ71	GOLPH3	Golgi phosphoprotein 3	3	0.0051152	28.212	0	0	1717300	3145400	2200700	2463800	0	0	0	0	0	0
ANVAVVSGAPLQGLVAR	1620.93	G5EA09	G5EA09	SDCBP		2	7.016e-08	134.2	13691000	11206000	17308000	18903000	21476000	24805000	11335000	12532000	12608000	7394600	14516000	6138200
ANVAVVSGAPLQGLVARPSSINYMVAPVTGNDVGIR	3591.92	G5EA09	G5EA09	SDCBP		3	0.0051447	25.376	0	0	0	8980600	5518700	0	0	0	0	0	0	0
ANVAVVSGAPLQGQLVAR	1748.99	A0A024R7Z5;O00560	A0A024R7Z5	SDCBP	Syntenin-1	2	4.7606e-32	194.24	40242000	35585000	44597000	64833000	67245000	74272000	37821000	31846000	46277000	22199000	35323000	23379000
ANVAVVSGAPLQGQLVARPSSINYMVAPVTGNDVGIR	3719.98	A0A024R7Z5;O00560	A0A024R7Z5	SDCBP	Syntenin-1	3	0.0027936	31.137	0	0	0	19683000	8335100	6159800	0	0	0	0	0	0
ANVAVVSGAPLQGQLVARPSSINYMVAPVTGNDVGIRR	3876.08	A0A024R7Z5;O00560	A0A024R7Z5	SDCBP	Syntenin-1	4	0.071103	12.41	0	0	0	7797200	0	0	0	0	0	0	0	0
ANVDISAPK	913.487	Q09666;B4DTV0	Q09666	AHNAK	Neuroblast differentiation-associated protein AHNAK	2	0.00024968	118.06	29809000	46086000	35555000	76220000	72467000	59979000	33476000	25568000	34889000	0	0	8171600
ANVNEILDFFHGYR	1693.82	B9ZVT1;Q8IXT5	B9ZVT1	RBM12B	RNA-binding protein 12B	3	1.0095e-05	70.963	0	0	0	0	0	0	0	0	0	4362200	11988000	6926900
ANVTVLDTQIR	1228.68	Q9NZM1;H0YD14	Q9NZM1	MYOF	Myoferlin	2	1.4093e-14	209.21	14175000	0	25865000	58646000	55505000	49287000	15033000	13129000	0	15589000	35343000	16115000
ANVVGNVWR	1013.54	A0A384MDR6;Q13724;A0A3B3IRK6;Q58F09;A8K9K4;A0A3B3IRW2	A0A384MDR6	MOGS;GCS1	Mannosyl-oligosaccharide glucosidase	2	0.023439	58.782	0	0	0	0	0	0	0	0	0	0	10690000	0
ANWYFLLAR	1152.61	B7Z9I1;A0A0S2Z366;Q5T4U5;P11310;B4DWX6;Q5HYG7;B4DVB1;B4DJE7;B4DVE0;A0A0S2Z3A5	B7Z9I1	ACADM;DKFZp686M24262	Medium-chain specific acyl-CoA dehydrogenase, mitochondrial	2	0.00025355	117.93	3850100	6374000	0	20910000	15767000	14155000	4512900	2174000	3878000	6129000	27185000	10757000
ANYAVDAYFR	1188.56	Q86UA8;A0A0A0MRP6;B7ZLQ5;P28370;D7EZH4;O60264;B7ZAX9;B4DZC0	O60264	SMARCA1;SMARCA5	Probable global transcription activator SNF2L1;SWI/SNF-related matrix-associated actin-dependent regulator of chromatin subfamily A member 5	2	2.3412e-05	112.41	0	0	0	0	21371000	0	0	0	0	0	24917000	9078000
ANYLSQALQAGTVWVNCYDVFGAQSPFGGYK	3397.61	A0A384NPN7;P05091;Q53FB6	A0A384NPN7	ALDH2	Aldehyde dehydrogenase, mitochondrial	3	0.089788	9.4622	0	0	0	0	0	0	0	0	0	0	0	3439100
APAALPALCDLLASAADPQIR	2120.13	Q8TEX9;B3KQ33;H0YN14;Q59FI4;H0YLV0;H0YL92	Q8TEX9	IPO4	Importin-4	3	5.0227e-05	39.905	0	0	0	0	0	0	0	0	0	0	4699800	0
APAFLYDIYLR	1340.71	B2RDG1;Q8WVX9	B2RDG1	FAR1	Fatty acyl-CoA reductase 1	2	0.0010574	67.563	0	0	0	0	0	0	0	0	0	3035800	5344500	0
APALGGSFAGLEPMGLLWALEPEKPLVR	2918.57	A0A087X0W7;E9KL42;A1L172;A0A087WT95;Q86TX2;P49753;B4DV16;G3V4F2;B7ZMC1	A0A087X0W7	ACOT2;ACOT1	Acyl-coenzyme A thioesterase 1;Acyl-coenzyme A thioesterase 2, mitochondrial	3	5.6102e-14	85.376	8482000	7736600	10456000	18845000	19972000	21630000	8647700	4535900	8280100	0	29353000	9532200
APAMFNIR	918.475	Q6NXR8;P61247;A8K4W0;D6RG13;H0Y9Y4;B7Z3M5;E9PFI5;H0Y8L7;D6RI02	Q6NXR8	RPS3A	40S ribosomal protein S3a	2	4.1323e-05	181.42	6719500	64115000	64289000	69121000	86885000	51988000	30987000	6967700	41472000	9912700	30611000	0
APAPAPPGTVTQVDVR	1574.84	B4E3T6;A0A2R8Y4W2;A0A2R8YE63;Q12929;H0YFG1	B4E3T6	EPS8	Epidermal growth factor receptor kinase substrate 8	2	1.3074e-05	90.685	0	4271700	4951900	6437800	8089600	7693900	3280500	0	3573800	0	0	0
APAPEAEDEEVAR	1382.63	B2RDH1;A0A024R4M8;Q8NBN7	B2RDH1	RDH13	Retinol dehydrogenase 13	2	0.0063268	42.336	0	0	0	0	2750600	0	0	0	0	0	0	0
APAQNPELTPGPAPAGPTPAPETNAPNHPSPAEYVEVLQELQR	4452.2	A0A1U9X7A6;A0A024RCR6;A0A0G2JK23;P46379;A0A0G2JL47;F6S6P2;X6REW1;A0A0G2JJM1	A0A1U9X7A6	BAT3;BAG6	Large proline-rich protein BAG6	4	0.056677	10.786	0	0	0	7220300	13077000	9603500	0	0	0	0	8764000	0
APASVLPAATPR	1149.65	A0A0S2Z472;A8KAH7;A0A024R2W3;P13861;C9J830;A0A0K0K1I3	A0A0S2Z472	PRKAR2A	cAMP-dependent protein kinase type II-alpha regulatory subunit	2	1.8451e-10	125.57	13212000	11023000	13745000	26343000	23980000	27844000	11163000	7419100	11209000	5347300	12293000	5895000
APASVPETPTAVTAPHSSSWDTYYQPR	2915.37	A0A1U9X777;A0A0G2JJD3;O95870;A8K0A4;F2Z3H2	A0A1U9X777	ABHD16A	Abhydrolase domain-containing protein 16A	3	0.00025825	42.106	0	0	0	7198200	7595600	11887000	0	0	0	0	12455000	6544900
APAVAVAPTPVQPPIIVAPVATVPAMPQEK	2958.66	A7BI36;Q9P2E9;A2A2S5;Q32NB1	A7BI36	RRBP1	Ribosome-binding protein 1	2;3	8.4296e-17	63.803	0	0	13087000	23624000	23769000	30601000	4240400	3617000	4111800	0	0	0
APDEETLIALLAHAK	1590.86	Q96ME4;J3KQ48;Q9Y3E5	Q96ME4	PTRH2	Peptidyl-tRNA hydrolase 2, mitochondrial	2;3	8.1357e-15	106.58	15092000	28570000	17808000	42273000	36656000	34728000	11425000	10481000	15520000	15021000	40171000	18431000
APDELHYTYLDTFGR	1796.84	Q6IBR0;P04843;Q96HX3;Q53EP4;B4DL99;B7Z4L4;B4DNJ5	Q6IBR0	RPN1	Dolichyl-diphosphooligosaccharide--protein glycosyltransferase subunit 1	3	0.0031727	35.659	0	0	0	0	0	0	0	0	0	5104000	6527300	4500500
APDELHYTYLDTFGRPVIVAYK	2567.31	Q6IBR0;P04843;Q96HX3;Q53EP4;B4DL99;B7Z4L4;B4DNJ5	Q6IBR0	RPN1	Dolichyl-diphosphooligosaccharide--protein glycosyltransferase subunit 1	3;4	3.338e-09	85.974	0	0	0	0	0	0	0	0	0	54249000	113390000	105480000
APDFLPLLNK	1126.64	B2R6F5;A0A1B2JLU2;O75695	B2R6F5	RP2	Protein XRP2	2	0.006609	51.059	0	0	0	12838000	0	0	0	0	0	0	0	0
APDFVFYAPR	1181.59	B0YJ88;A0A2R8Y5S7;P35241;A0A2R8Y7M3;Q6PKD3;Q05CU6;B7Z2S7;Q6NUR7;E7EQR4;P15311;B2R6J2;V9HW42;B7Z5V2;J7M2B1;B7Z437;Q9UJZ6;Q9UK20;Q9UJZ8;Q9UJU1;V9HWC0;P26038;Q6PJT4	V9HWC0	RDX;EZR;HEL-S-105;EZR-ROS1;VIL2;HEL70;MSN	Radixin;Ezrin;Tyrosine-protein kinase receptor;Moesin	2	9.3429e-09	138.54	22046000	19521000	24835000	22657000	34496000	34552000	13653000	11408000	13955000	0	0	0
APDVAPEEVDESK	1384.64	D3DTX6;Q96SB3	D3DTX6	PPP1R9B	Neurabin-2	2	0.0057764	43.512	0	0	0	0	0	3463000	0	0	0	0	0	0
APDVDVNIAGPDAALK	1564.81	Q09666;Q6ZQN2	Q09666	AHNAK	Neuroblast differentiation-associated protein AHNAK	2	0.0028808	43.544	0	0	0	0	0	0	5241800	2564900	0	0	0	0
APDVEGQGLDWSLK	1513.74	Q09666	Q09666	AHNAK	Neuroblast differentiation-associated protein AHNAK	2	1.9196e-28	182.35	32281000	51568000	35253000	64248000	83734000	69459000	47455000	32504000	54391000	0	15654000	7658400
APDVEQAIEVLTR	1439.76	Q13948;Q3LIA3;A0A2R8YDI1;A0A2R8Y852;P39880	Q13948	CUX1;Nbla10317	Protein CASP;Homeobox protein cut-like 1	2	0.0010188	69.01	0	0	0	5021600	0	0	0	0	0	0	0	0
APDVTTLPR	968.529	Q92542;B4DJN0;H0Y6T7;H0Y3Z4;Q5T205	Q92542	NCSTN	Nicastrin	2	0.033939	52.937	0	0	0	0	0	0	0	0	0	4101400	0	0
APEAWDYGQGFVNEEMIR	2110.94	A0A024R4X0;P00387;Q6ZVI6	A0A024R4X0	CYB5R3	NADH-cytochrome b5 reductase;NADH-cytochrome b5 reductase 3;NADH-cytochrome b5 reductase 3 membrane-bound form;NADH-cytochrome b5 reductase 3 soluble form	2	2.9796e-87	241.51	21668000	34885000	48834000	23920000	40261000	61355000	23519000	18774000	35010000	55277000	115710000	48384000
APEDAGPQPGSYEIR	1585.74	Q05DB4;Q9Y5Z4;Q5THN1	Q05DB4	HEBP2	Heme-binding protein 2	2	0.034857	44.847	0	0	0	0	5889400	0	0	0	0	0	0	0
APEEPNIQVNPLGIPVNSKEPEEVATCVGR	3229.63	B3KXZ9;B2R642;A0A024R3I5;P43121;A8K6A6	B3KXZ9	MCAM	Cell surface glycoprotein MUC18	3	3.1898e-05	47.429	0	0	0	14226000	13387000	0	0	0	0	0	0	0
APELLLGAK	910.549	Q96CA8;Q6P5Y5;Q4VBY6;A4VCI5;Q5QPR4;B4E3D9;A0A0D9SEI3;Q5QPR3;A0A0D9SER5;A0A0D9SEN2;Q9UQ88;P21127	Q96CA8	CDC2L2;CDC2L1;CDK11A;CDK11B	Cyclin-dependent kinase 11A;Cyclin-dependent kinase 11B	2	0.025167	56.721	0	4074700	0	0	0	0	0	0	0	0	0	0
APEVNLNAPDVDVHGPDWNLK	2299.12	Q09666	Q09666	AHNAK	Neuroblast differentiation-associated protein AHNAK	2;3	2.7564e-71	180.04	53665000	73145000	64687000	105610000	128040000	113200000	67157000	44216000	78875000	12974000	28856000	10676000
APEVSQYIYQVYDSILKN	2129.07	H0UID4;H0UID3;A8K916;A0A140VJE8;P63010;Q68DI0;A8K0G3;A0A087X253;H0UID5;B4DWG4;B4E261;B4DIL5;Q96EL6	H0UID4	AP2B1;DKFZp781K0743	AP complex subunit beta;AP-2 complex subunit beta	2;3	0.00020818	67.456	0	0	9467600	0	4594300	6678300	0	0	0	0	0	0
[truncated: 29,848 more rows]

## Sheet: Table S2
Table S2: Proteins Identified in Biological Replicates are Listed with Their Corresponding Intensities and MS/MS (Spectral) Counts
[truncated: 2,427 more rows]

[truncated: 3 more sheets: Table S3, Table S4, Table S5]
